# Supplementary material for: Time-course proteomics dataset monitoring HeLa cells subjected to DTT induced endoplasmic reticulum stress
Source: Data Brief. 2016 Jul 26;8:1168–72. doi: 10.1016/j.dib.2016.07.038 (PMC4978201; doi:10.1016/j.dib.2016.07.038)
Supplement: Supplementary file 2 — MaxQuant output files with parameter settings and peptide and protein based information. [file mmc2.zip]

Archive with 30 entries (27 files):
- MS_txt/
- MS_txt/.DS_Store
- __MACOSX/
- __MACOSX/MS_txt/
- __MACOSX/MS_txt/._.DS_Store
- MS_txt/aifMsms.txt
- __MACOSX/MS_txt/._aifMsms.txt
- MS_txt/modificationSpecificPeptides.txt
- __MACOSX/MS_txt/._modificationSpecificPeptides.txt
- MS_txt/msScans.txt
- __MACOSX/MS_txt/._msScans.txt
- MS_txt/mzRange.txt
- __MACOSX/MS_txt/._mzRange.txt
- MS_txt/Oxidation (M)Sites.txt
- __MACOSX/MS_txt/._Oxidation (M)Sites.txt
- MS_txt/parameters.txt
- __MACOSX/MS_txt/._parameters.txt
- MS_txt/peptides.txt
- __MACOSX/MS_txt/._peptides.txt
- MS_txt/proteinGroups.txt
- __MACOSX/MS_txt/._proteinGroups.txt
- MS_txt/simPeptides.txt
- __MACOSX/MS_txt/._simPeptides.txt
- MS_txt/simScans.txt
- __MACOSX/MS_txt/._simScans.txt
- MS_txt/summary.txt
- __MACOSX/MS_txt/._summary.txt
- MS_txt/tables.pdf
- __MACOSX/MS_txt/._tables.pdf
- __MACOSX/._MS_txt
