# Supplementary material for: Time-course proteomics dataset monitoring HeLa cells subjected to DTT induced endoplasmic reticulum stress
Source: Data Brief. 2016 Jul 26;8:1168–72. doi: 10.1016/j.dib.2016.07.038 (PMC4978201; doi:10.1016/j.dib.2016.07.038)
Supplement: Supplementary file 3 — The protein concentration data, after removing genes with more than 1 missing value per replicate, followed by log base 2 transformation of the data. [file mmc3.xls]

## Sheet: Description
Protein Concentration
Column	Description
A	ENSGName
B-I	Protein replicate 1 - LFQ intensity - log 2 transformed
J-Q	Protein replicate 2 - LFQ intensity - log 2 transformed

## Sheet: Protein Concentration
ENSG	LFQ.intensity.1_0h_RS1	LFQ.intensity.2_05h_RS1	LFQ.intensity.3_1h_RS1	LFQ.intensity.4_2h_RS1	LFQ.intensity.5_8h_RS1	LFQ.intensity.6_16h_RS1	LFQ.intensity.7_24h_RS1	LFQ.intensity.8_30h_RS1	LFQ.intensity.1_0h_RS3	LFQ.intensity.2_05h_RS3	LFQ.intensity.3_1h_RS3	LFQ.intensity.4_2h_RS3	LFQ.intensity.5_8h_RS3	LFQ.intensity.6_16h_RS3	LFQ.intensity.7_24h_RS3	LFQ.intensity.8_30h_RS3
ENSG00000165029	14.634	17.7596	18.2796	22.0573	19.9399	24.0301	23.8544	23.6163	15.3876	15.8085	14.7407	15.0514	14.0637	14.1089	15.346	15.0981
ENSG00000135045	22.6805	23.1298	23.1576	23.1196	21.7121	21.8512	22.007	21.6822	12.8904	22.0596	19.2429	NA	22.2096	21.612	22.2634	22.4208
ENSG00000074356	20.4756	22.9391	20.8432	22.0774	20.0882	19.8023	20.7778	16.4711	18.5474	23.9725	22.5457	20.3065	23.4862	24.1069	17.4819	19.1513
ENSG00000103540	19.2357	19.9399	19.3563	15.6367	19.5019	23.1024	NA	20.5853	13.7883	18.2111	18.8846	14.0844	18.1003	16.5109	19.1923	18.9385
ENSG00000022277	16.821	19.4181	17.5853	17.6681	16.9642	17.0427	18.0685	NA	20.0025	18.7241	19.0772	19.6424	NA	16.2377	17.725	16.9405
ENSG00000206284	21.1663	18.7218	19.5496	19.4892	19.2666	20.1056	19.4701	19.5355	20.3244	20.3651	20.7153	19.9203	18.1894	19.4945	18.8067	20.1504
ENSG00000166747	18.0821	18.431	17.686	NA	17.8212	19.3808	19.1615	18.5051	20.4091	19.8891	20.0272	20.32	19.2711	20.4208	19.3806	18.3276
ENSG00000129255	21.7826	21.3668	20.9781	21.2024	21.2522	21.0564	21.3965	21.7708	21.7097	21.385	21.4586	20.4259	20.2658	21.5205	19.2739	20.4549
ENSG00000131558	NA	18.1205	18.2246	18.6911	18.2672	19.1783	19.2253	19.5833	17.6815	17.2904	17.7713	17.2852	17.638	18.1059	16.9055	NA
ENSG00000116030	21.3885	21.9658	20.4252	22.2133	19.5484	20.587	21.1012	20.31	22.378	21.8073	22.1933	21.782	20.6934	18.6082	20.1895	19.5771
ENSG00000173166	20.7739	21.898	20.7222	21.5035	21.2596	18.7674	19.883	NA	21.5008	20.4731	19.4588	21.4473	17.6256	19.8926	NA	19.2835
ENSG00000151914	22.0019	21.7875	22.7347	20.9397	21.5366	19.7122	21.1054	21.9881	21.4346	21.6776	21.7447	20.9806	19.8065	19.7104	NA	21.2841
ENSG00000117360	20.7556	22.2464	21.6019	21.4194	21.0986	23.0694	21.5455	22.2858	20.777	21.8539	21.1152	20.493	18.8864	19.0533	18.7851	20.2258
ENSG00000130755	16.0024	18.5441	17.8662	18.0311	14.9255	16.9097	17.4896	NA	21.8146	21.4036	21.6007	21.2075	17.9627	19.6253	19.0154	19.4202
ENSG00000197045	16.0024	18.5441	17.8662	18.0311	14.9255	16.9097	17.4896	NA	21.8146	21.4036	21.6007	21.2075	17.9627	19.6253	19.0154	19.4202
ENSG00000144224	18.8735	19.839	19.0911	19.8099	19.6862	17.203	17.8235	17.1428	19.8561	19.1425	18.7097	20.1025	16.9078	16.0374	17.6744	18.9818
ENSG00000119139	23.1685	22.0623	22.5414	23.0496	21.9709	21.69	23.2093	NA	21.7508	21.9858	22.457	21.6525	21.4008	22.894	19.3097	22.1741
ENSG00000132716	18.1538	22.1004	19.0916	20.2445	19.9909	20.0567	19.2893	19.6887	21.5247	19.2053	20.9231	22.0284	18.4291	19.586	19.424	20.2442
ENSG00000091136	20.6794	19.759	20.8233	21.4189	20.2249	21.2713	20.4555	22.0231	20.6941	18.2141	19.9528	19.7948	15.7029	NA	18.0812	17.108
ENSG00000177479	19.0624	17.778	17.8912	18.9408	18.4494	18.0119	19.217	NA	19.1218	17.6155	19.195	17.9258	18.08	18.7099	17.3174	18.8058
ENSG00000079950	17.1402	17.6659	18.1323	19.4633	17.5704	18.7733	17.122	18.2324	18.6886	18.758	18.8562	17.7227	17.5063	16.664	18.0326	NA
ENSG00000101407	13.8168	17.6086	16.6749	17.1672	16.3292	16.3443	NA	17.0016	19.04	18.8104	19.017	19.0622	17.4384	18.3114	18.6541	18.3308
ENSG00000171960	21.1021	22.5665	22.135	22.7656	22.0946	21.7991	21.9944	22.5802	22.6899	22.8915	22.4565	22.6451	21.0906	21.9523	22.158	21.8744
ENSG00000038382	18.2091	19.1007	18.0281	19.3917	18.607	18.9182	18.9853	18.8006	20.7764	19.8569	20.5293	20.5965	17.5108	19.1853	17.3304	16.8059
ENSG00000064601	19.3423	21.5966	19.7523	21.0677	19.7732	19.8661	19.583	19.3319	22.1384	21.4379	20.9574	21.1979	20.3806	20.3516	21.2873	19.3057
ENSG00000117748	NA	18.448	18.3059	19.6806	19.6461	19.6312	19.5467	19.742	21.2904	20.5326	19.9223	21.0543	18.645	20.3964	19.1457	17.9405
ENSG00000141959	21.0609	19.9717	19.0998	19.6521	19.7425	18.3376	19.4068	NA	21.5671	17.6915	20.9725	19.9499	19.3199	19.3034	19.2103	18.4121
ENSG00000163558	22.4274	23.0461	22.1194	22.0208	21.5549	19.7149	19.5243	23.0957	23.8299	23.0061	23.7942	24.0851	20.9085	23.0254	21.4732	21.8776
ENSG00000113712	18.1979	19.6947	18.3455	17.6562	17.2883	16.9884	18.0059	18.6253	18.8043	18.3556	19.3439	18.6345	17.3633	18.295	16.8642	17.3121
ENSG00000180138	18.1979	19.6947	18.3455	17.6562	17.2883	16.9884	18.0059	18.6253	18.8043	18.3556	19.3439	18.6345	17.3633	18.295	16.8642	17.3121
ENSG00000077721	19.7085	20.5609	19.8098	19.5549	19.2	18.5658	20.3809	NA	21.1984	20.6109	20.8902	20.9414	19.52	19.1214	19.2322	18.9188
ENSG00000119048	19.7085	20.5609	19.8098	19.5549	19.2	18.5658	20.3809	NA	21.1984	20.6109	20.8902	20.9414	19.52	19.1214	19.2322	18.9188
ENSG00000119596	20.4692	21.6135	19.9422	22.3416	21.1209	19.6544	21.0915	20.3273	21.6219	21.9362	22.6073	22.1609	19.9611	20.7952	20.9165	22.2765
ENSG00000126561	18.7217	20.7768	18.5305	18.3898	20.8998	19.6773	21.9166	21.0737	21.635	20.1572	21.0199	20.6436	18.6847	20.0513	18.6633	18.4859
ENSG00000173757	18.7217	20.7768	18.5305	18.3898	20.8998	19.6773	21.9166	21.0737	21.635	20.1572	21.0199	20.6436	18.6847	20.0513	18.6633	18.4859
ENSG00000165325	20.6537	22.2159	20.5176	22.269	22.0654	22.2926	21.793	22.3091	20.6132	16.7116	NA	17.1086	18.2396	17.4736	16.8776	17.2766
ENSG00000087088	19.4333	21.9662	20.0581	19.9648	18.8656	17.2002	18.9281	NA	20.8519	19.936	20.9338	20.4085	18.0717	20.1704	18.7796	18.4874
ENSG00000102580	19.2909	21.748	20.657	17.7357	21.3271	20.1575	20.5257	19.8248	20.3509	19.1351	18.4241	19.1687	18.8929	19.052	19.9584	18.8036
ENSG00000148377	20.7522	21.139	21.064	20.45	20.473	19.4921	20.6176	NA	22.4352	21.5646	21.8691	21.7226	20.0613	20.2059	20.3137	19.3332
ENSG00000117519	20.8439	18.8491	18.9686	19.73	19.064	19.1342	19.1379	NA	21.2772	20.8446	21.1157	20.7527	18.8092	20.4403	18.4011	20.2603
ENSG00000168140	18.5374	19.8672	18.3448	17.0191	19.7879	18.6569	17.2898	18.2194	21.7413	18.3877	19.405	20.3168	19.3379	18.4132	19.4106	NA
ENSG00000075886	18.5875	21.3423	19.9522	19.1449	19.6526	20.1006	19.3367	20.1076	21.4738	21.2887	20.8461	20.8043	19.3814	19.5718	19.5993	19.9347
ENSG00000167552	18.5875	21.3423	19.9522	19.1449	19.6526	20.1006	19.3367	20.1076	21.4738	21.2887	20.8461	20.8043	19.3814	19.5718	19.5993	19.9347
ENSG00000109111	21.0533	22.6286	21.8693	21.3292	21.7609	22.2024	22.5637	20.5186	21.8662	19.7774	22.0841	21.7069	15.7285	20.2812	20.9768	20.5636
ENSG00000168264	19.0247	20.2383	18.9086	19.3749	18.7498	16.9308	18.3064	17.9171	20.9686	21.0373	20.0058	19.9675	18.4019	19.7738	19.6477	17.9048
ENSG00000156502	15.6628	19.8509	16.8085	17.6275	17.0303	NA	16.8133	16.4613	17.4086	17.8618	16.6402	18.0653	16.0685	15.8717	NA	15.5723
ENSG00000119812	17.599	19.6571	19.0652	20.3511	17.9689	19.9033	17.537	18.0617	20.1839	19.4682	18.9962	18.4047	17.6505	18.6112	17.051	17.9335
ENSG00000213551	19.3594	19.956	20.3969	19.4983	19.9618	17.6628	17.7439	17.8529	21.7936	21.6817	21.4222	21.6189	19.1998	20.0212	20.2328	19.6637
ENSG00000107862	19.0365	19.5204	20.2346	19.4673	18.594	18.1932	19.3055	19.9174	20.7057	20.0576	20.6878	20.6993	18.9295	19.1758	19.3646	19.7902
ENSG00000162736	19.434	19.4658	20.0725	18.8534	19.093	17.8347	19.1077	19.8425	20.1481	19.5702	19.176	20.2281	17.8279	19.1582	19.3947	19.2257
ENSG00000076928	16.9165	19.3542	18.8064	19.7803	17.5122	19.7097	18.1691	NA	20.02	19.0397	19.7471	18.4212	19.0604	18.6548	18.3173	19.1664
ENSG00000136950	20.3613	21.3487	21.5788	21.2375	21.1602	20.9628	20.3407	21.198	21.6296	21.684	21.1481	21.9748	19.7978	20.2762	20.5135	20.564
ENSG00000152684	19.1414	16.4447	15.9105	17.4702	16.6825	16.9188	17.85	18.4985	18.6599	16.6022	18.3342	17.8429	17.2243	17.5264	16.7369	17.5926
ENSG00000114209	17.7211	20.8721	19.9748	19.8643	19.0028	19.4448	18.2569	19.7399	21.1101	20.6744	21.0838	20.3628	19.5494	20.3735	19.5742	20.5285
ENSG00000143179	18.8227	20.8529	20.2915	20.6814	18.0213	17.5064	18.9614	17.928	22.3121	20.9699	21.9671	21.943	20.6942	19.7667	19.519	19.6709
ENSG00000175931	19.8144	18.387	17.7806	17.7718	NA	17.8963	18.9149	19.1164	19.9095	17.3291	18.9966	19.0481	18.5677	17.711	17.3879	17.0523
ENSG00000140395	18.8848	19.8586	19.7475	20.3498	20.3977	20.4941	19.4732	19.2382	21.9118	21.6387	21.342	21.411	19.8742	20.3679	20.7213	21.1608
ENSG00000196683	15.8095	18.8136	14.2933	16.2726	18.6037	18.3709	16.8267	NA	19.5384	18.9617	19.1836	19.8103	17.9583	20.6901	18.9245	19.3641
ENSG00000188739	19.5615	20.6252	21.2799	18.5366	20.6293	18.3946	18.4936	19.6315	17.857	17.9177	18.3796	19.184	17.8686	18.5877	15.9588	18.374
ENSG00000101596	20.2147	20.7411	21.2078	20.5552	20.387	19.6249	19.8977	19.4122	20.3923	20.3546	20.4102	20.4093	20.067	20.5009	20.895	19.2394
ENSG00000125835	21.5482	22.4055	22.4758	22.2513	22.2271	22.1145	22.8723	21.1525	23.4677	23.8656	22.8823	23.0628	23.3995	22.5592	23.2541	22.3929
ENSG00000103353	20.1517	20.6158	20.5666	19.998	19.1125	20.5775	19.4746	18.3523	19.499	19.105	20.0703	20.0708	18.9438	18.4721	18.9259	18.916
ENSG00000138279	22.7358	22.8485	22.5104	23.3309	23.0323	22.1369	21.668	19.3098	23.1881	22.7705	22.6937	22.5702	22.4777	22.4714	22.7764	22.8727
ENSG00000144895	23.3224	23.1091	23.4777	23.1264	23.0193	22.2283	23.1993	21.027	23.7303	23.3361	23.6917	23.5271	23.0775	22.8596	23.2159	22.982
ENSG00000162813	21.2092	21.4746	21.1128	21.2541	20.725	20.8289	21.0875	19.4249	21.286	21.2443	21.8653	21.4784	20.5484	20.7461	20.4797	20.2498
ENSG00000064419	21.5093	21.7539	21.798	21.6539	21.3401	21.5731	20.7444	20.0194	22.1727	21.9049	22.0608	21.9065	20.8276	21.243	21.5395	21.463
ENSG00000109107	19.2422	19.3183	20.1231	20.134	18.5168	19.7348	18.3309	19.2766	21.2129	19.4054	19.6349	19.7437	20.6209	20.9878	17.1424	18.9553
ENSG00000104325	20.9551	21.1152	20.5286	20.2666	21.5717	20.8611	19.3983	19.7094	19.58	20.4777	20.613	20.7288	18.7489	18.97	19.0605	19.2248
ENSG00000083123	21.4185	21.2949	21.5962	21.2496	21.2396	20.7084	19.993	19.9893	19.2829	19.6308	19.9446	19.8118	19.6379	19.2555	20.133	19.7808
ENSG00000138802	16.7232	19.6688	20.0372	19.4464	19.3914	18.892	16.8622	16.8123	18.6524	18.0765	17.6501	17.9124	17.4824	16.793	15.9074	16.1089
ENSG00000181061	18.7277	19.5997	19.6992	19.7411	17.9888	20.0315	19.8296	16.9177	18.0131	18.8962	17.4391	18.9701	20.1669	20.056	20.4169	18.0821
ENSG00000128534	17.0884	19.6275	19.724	18.8979	18.9801	19.0728	18.9189	17.0557	20.0985	19.5468	18.5061	20.0734	18.1579	18.2478	19.0079	18.2357
ENSG00000135250	24.0342	24.9284	24.7724	24.3899	23.716	24.8083	23.9914	22.555	23.2098	23.0703	22.5335	22.9221	23.3187	22.9084	22.1547	23.272
ENSG00000184343	24.0342	24.9284	24.7724	24.3899	23.716	24.8083	23.9914	22.555	23.2098	23.0703	22.5335	22.9221	23.3187	22.9084	22.1547	23.272
ENSG00000133789	20.6513	20.1833	20.1853	20.504	22.1428	17.9593	20.0708	18.7997	20.2038	19.4693	20.1988	19.9901	19.4141	18.7763	19.0737	17.8298
ENSG00000116750	21.4603	21.4336	21.7046	21.814	21.4131	20.5261	21.3283	19.8309	22.0752	21.6406	21.6338	21.9328	21.3333	21.1904	21.1227	21.271
ENSG00000198682	19.6566	20.1171	20.427	20.3241	20.2805	19.659	19.9891	17.6891	20.0622	19.6074	20.5647	20.4312	19.8599	19.44	19.6432	19.7982
ENSG00000164070	22.6151	23.1591	23.438	23.1517	22.7631	22.1438	21.6778	19.3382	23.5124	23.2444	23.5237	23.4196	22.7749	22.7092	22.9584	23.1039
ENSG00000115307	19.4385	19.3418	19.7949	19.1172	19.1677	18.8068	16.161	17.6319	19.794	19.9492	19.5497	19.9287	19.9373	19.8434	20.0706	17.663
ENSG00000136521	18.8567	21.2589	20.4101	20.6663	20.0763	18.9976	19.6403	19.531	20.7767	20.3938	20.0053	20.2236	19.6312	18.9335	18.59	18.6576
ENSG00000160285	18.8331	18.9625	17.2733	18.4944	18.7317	NA	19.624	20.0347	18.8704	18.7386	18.2599	16.6137	17.3618	16.5647	17.9432	17.7221
ENSG00000130227	21.9336	21.1592	21.1499	21.6743	21.3647	20.9697	21.0132	18.7016	21.6699	21.2974	21.2847	21.5286	21.7154	21.3933	20.7533	21.6159
ENSG00000013375	18.7937	20.054	19.4571	18.8798	19.1199	19.5698	19.7678	NA	20.8346	19.5591	20.2629	19.825	19.4048	18.8757	19.1172	20.1881
ENSG00000197448	20.3269	20.6651	20.9421	20.6505	20.8494	21.0329	18.4541	18.6237	20.337	20.3565	20.0312	20.3239	20.2585	19.7247	19.9552	17.6598
ENSG00000138398	19.9613	19.6454	20.1588	19.662	21.1715	20.1456	19.8105	18.4223	18.7586	19.4671	20.124	19.661	19.2074	18.7778	19.5693	18.8979
ENSG00000198408	19.443	19.5478	19.6789	20.0234	19.4934	19.0621	19.5769	18.0131	19.854	19.3793	18.851	19.3585	19.7081	18.5936	18.6616	19.319
ENSG00000166471	18.5356	18.6434	18.352	18.6501	18.6997	19.5571	18.6347	17.6227	19.7094	18.9237	19.5011	19.7761	18.1267	18.1867	18.2834	18.2623
ENSG00000187079	22.5267	22.7707	21.6775	22.5151	21.6842	21.3223	21.6116	19.01	21.0593	21.7446	21.487	21.7336	21.2671	21.5259	22.3143	21.0488
ENSG00000111218	22.9258	23.0715	23.479	23.5458	23.1962	22.9256	23.6194	21.1566	24.281	23.4947	23.6303	23.7768	23.894	23.2061	22.9906	23.4083
ENSG00000126457	22.9258	23.0715	23.479	23.5458	23.1962	22.9256	23.6194	21.1566	24.281	23.4947	23.6303	23.7768	23.894	23.2061	22.9906	23.4083
ENSG00000101146	21.344	22.2092	22.2682	22.1095	21.8248	21.7909	20.634	19.8984	22.0686	22.088	21.7974	21.724	21.9348	21.2439	22.0022	20.632
ENSG00000100926	19.9711	20.9274	20.9439	20.6904	20.2707	19.5335	19.5118	18.2954	20.0024	19.5321	20.0743	19.8456	18.6942	19.6228	19.1543	19.7603
ENSG00000254505	19.9711	20.9274	20.9439	20.6904	20.2707	19.5335	19.5118	18.2954	20.0024	19.5321	20.0743	19.8456	18.6942	19.6228	19.1543	19.7603
ENSG00000185238	17.87	18.5151	18.4558	17.9726	18.3753	17.7769	17.0919	18.2644	18.167	17.8567	18.631	19.2521	17.4319	19.9857	17.4988	17.506
ENSG00000029725	17.4427	16.5513	16.978	16.8108	17.8246	16.9347	17.3729	17.6359	16.7982	17.329	18.518	18.1278	17.1153	17.8732	17.2622	18.6359
ENSG00000065548	20.4278	20.9892	20.2011	20.6299	19.5331	20.1171	20.1304	18.814	21.8306	21.3171	21.7333	20.9507	20.3986	20.6314	20.6081	19.9624
ENSG00000145817	18.4557	19.828	19.173	19.9382	19.4478	18.4659	18.5023	17.159	20.1319	19.4934	18.9992	19.2673	19.7414	18.2311	18.3959	19.7974
ENSG00000115816	18.9388	20.8509	20.6514	20.357	20.7257	19.933	20.9493	19.8302	19.0859	20.3748	20.1534	20.119	19.3025	19.0468	20.0558	18.7896
ENSG00000149532	20.2433	19.2757	19.6888	18.6014	19.5375	20.2253	20.5388	17.3478	20.5155	20.6403	20.1768	20.302	20.0501	20.0136	20.9963	18.9994
ENSG00000084463	19.2323	20.2325	17.266	19.8657	19.3437	19.9993	20.232	20.7385	19.8219	18.8307	19.5901	19.6896	19.5777	16.7969	18.1349	19.1675
ENSG00000198492	22.0418	22.0914	21.456	21.7858	21.8526	22.3671	20.9211	20.4762	21.1445	20.5351	20.9422	21.0351	21.4165	20.9486	20.1517	20.8586
ENSG00000143933	23.3473	24.1678	23.6224	24.3584	23.4758	23.1181	23.3507	22.2997	24.9419	23.5649	23.5651	23.1797	23.3506	22.7267	22.5632	22.3664
ENSG00000160014	23.3473	24.1678	23.6224	24.3584	23.4758	23.1181	23.3507	22.2997	24.9419	23.5649	23.5651	23.1797	23.3506	22.7267	22.5632	22.3664
ENSG00000198668	23.3473	24.1678	23.6224	24.3584	23.4758	23.1181	23.3507	22.2997	24.9419	23.5649	23.5651	23.1797	23.3506	22.7267	22.5632	22.3664
ENSG00000127603	20.5856	19.6301	18.8456	18.4202	20.619	19.7357	18.3078	18.1545	18.8275	19.1556	19.1757	19.2984	17.8968	18.7817	17.5862	18.5255
ENSG00000120265	23.5326	23.2102	23.3454	23.7259	23.535	22.8262	23.3476	21.384	23.8524	23.6293	23.9588	24.3375	23.6206	23.4569	23.6409	23.9613
ENSG00000182446	20.6922	21.0447	19.185	19.6615	20.4501	20.2381	18.7971	17.4959	20.8906	21.2277	21.0003	21.2405	19.9661	19.5502	20.0367	18.5601
ENSG00000110801	22.1562	22.9066	22.7628	22.5447	21.6325	21.7832	21.7051	20.8572	21.5375	21.4411	21.7115	21.9164	20.8845	21.6622	21.8317	21.1159
ENSG00000177556	22.3106	22.2661	22.2029	22.5357	21.6428	22.3264	21.6325	20.3876	22.664	22.4493	23.3221	23.065	22.5713	21.8263	22.4138	21.828
ENSG00000150459	18.0247	18.6513	18.941	18.2177	20.2282	NA	19.0806	16.8298	18.5635	18.8183	16.9091	19.6596	15.9219	NA	17.426	18.7477
ENSG00000115233	21.7669	22.607	22.3789	22.5806	22.1898	21.6954	22.036	20.3542	22.6364	22.0633	22.1225	22.4894	21.1974	21.8392	21.8397	22.1475
ENSG00000160209	23.3087	23.6022	23.2022	23.4737	23.286	22.7348	23.1184	21.4804	24.0944	23.6325	24.317	24.1088	23.3764	23.2703	23.2794	23.329
ENSG00000004779	20.0427	20.1228	19.7069	19.7975	18.865	19.2313	19.982	18.5332	21.5354	20.4004	20.5295	21.2005	20.197	19.6318	20.6156	20.6682
ENSG00000163466	23.0661	23.4203	23.1328	23.4554	23.3798	23.4506	23.3821	22.2733	23.7287	23.4274	23.3601	23.3097	23.1208	22.5677	22.5714	23.3067
ENSG00000111229	23.4616	24.0037	23.5908	23.3649	23.2693	22.9203	23.0425	21.2077	24.0391	23.7126	24.0272	23.7216	22.9931	22.7422	23.2516	23.1113
ENSG00000204220	22.4005	22.8624	23.0675	23.1398	22.2888	22.5035	21.5608	21.5126	23.1725	22.716	23.6436	23.508	23.039	22.7644	22.485	23.4227
ENSG00000206283	22.4005	22.8624	23.0675	23.1398	22.2888	22.5035	21.5608	21.5126	23.1725	22.716	23.6436	23.508	23.039	22.7644	22.485	23.4227
ENSG00000114767	19.4464	20.8181	20.7525	21.0055	21.2696	19.7321	20.5132	17.8667	20.5005	20.5959	20.6929	20.4068	20.7462	19.9365	20.6785	19.6787
ENSG00000126953	20.7416	20.3835	18.9208	19.9215	20.5459	19.6925	20.4772	19.5713	19.158	20.2229	20.9885	17.7263	19.185	18.5048	17.5446	18.2353
ENSG00000138768	21.5126	22.4971	22.2681	22.1666	22.1682	22.5534	22.5207	20.2769	22.0383	21.5345	21.9112	21.8712	21.1677	21.4368	21.5628	22.4149
ENSG00000113068	21.203	22.0298	22.4262	22.0633	20.8959	20.9304	21.108	19.6592	21.4362	21.0201	22.4439	21.8123	21.2611	21.2947	21.051	21.4891
ENSG00000132591	18.5895	20.363	19.8998	20.9218	20.8693	20.4389	18.8385	16.629	19.7006	19.3326	20.5944	19.8687	19.3922	19.386	18.8072	18.5988
ENSG00000084073	18.3398	19.758	17.6209	19.4778	19.086	19.8114	20.3606	21.1446	19.6165	20.4582	19.4694	19.1693	18.5235	17.7916	20.2144	17.3783
ENSG00000153904	21.3888	21.5915	21.3729	21.9604	21.1333	21.8231	19.7602	20.1716	21.456	20.5836	20.976	21.1404	20.5136	20.5334	20.1947	20.9357
ENSG00000132485	21.4026	21.4703	22.1687	21.4147	21.1672	21.103	20.7669	20.7255	20.8755	20.1097	20.595	20.0658	20.7202	20.6041	19.5797	20.5752
ENSG00000178700	22.0906	21.7048	21.7551	21.5882	21.0618	20.221	20.6213	19.078	21.4282	21.1731	21.5042	21.8031	20.9023	20.8534	21.1882	21.2808
ENSG00000228716	22.0906	21.7048	21.7551	21.5882	21.0618	20.221	20.6213	19.078	21.4282	21.1731	21.5042	21.8031	20.9023	20.8534	21.1882	21.2808
ENSG00000198805	24.1837	24.3894	24.3129	24.5142	23.9958	23.7557	23.6901	22.1914	24.7313	24.7199	24.8254	24.7427	24.1762	23.9009	24.0337	23.8166
ENSG00000106992	23.2891	22.4781	23.2427	22.8969	22.3152	22.8215	22.6356	20.8726	23.7937	23.2891	23.5221	23.563	23.1204	22.9984	23.188	23.3295
ENSG00000154027	23.2891	22.4781	23.2427	22.8969	22.3152	22.8215	22.6356	20.8726	23.7937	23.2891	23.5221	23.563	23.1204	22.9984	23.188	23.3295
ENSG00000133703	21.192	21.8097	22.2116	21.6345	21.7107	21.3305	20.8843	20.1412	21.6834	21.4058	20.7813	21.5755	21.7824	20.429	21.0967	20.2424
ENSG00000187608	20.1782	21.0643	19.932	20.5892	19.4696	19.6846	19.9556	17.9953	21.2346	20.4314	20.013	20.0609	19.9106	20.9991	20.4538	20.649
ENSG00000198830	22.4802	24.4894	23.0992	23.3859	23.9069	22.2825	22.6787	21.4057	23.7376	23.3492	20.9572	22.7987	22.3534	21.8644	22.2802	22.044
ENSG00000160808	22.9452	23.9318	23.1769	24.0341	23.2479	22.6522	23.4162	22.4232	24.3008	23.2506	23.8125	24.3443	24.0681	22.8419	23.6149	23.4505
ENSG00000168530	22.9452	23.9318	23.1769	24.0341	23.2479	22.6522	23.4162	22.4232	24.3008	23.2506	23.8125	24.3443	24.0681	22.8419	23.6149	23.4505
ENSG00000151247	22.1439	22.1569	21.4103	21.961	22.1722	22.0252	21.5431	20.4307	21.9334	21.6426	22.0645	21.4185	21.5297	21.1299	21.2361	22.2278
ENSG00000198931	21.9929	22.4189	22.3505	22.3191	21.2325	22.0885	22.1492	21.6593	23.7833	23.13	23.5599	23.3236	22.3046	22.3318	22.1308	22.4492
ENSG00000138685	18.6267	19.9655	18.47	19.4756	19.066	20.1565	17.4089	17.8671	19.437	19.8011	18.0226	19.2809	18.0531	17.8671	18.0145	NA
ENSG00000142949	20.6977	19.8016	21.4196	22.592	21.4181	23.2149	20.402	21.2848	22.0825	21.3392	19.0384	20.8444	20.3548	19.7299	19.2256	20.1297
ENSG00000102178	18.2141	19.2004	19.2682	18.6625	18.8576	16.5796	18.9935	16.0718	19.2472	18.8129	19.0965	19.3495	17.6192	18.2899	18.1853	18.2574
ENSG00000124299	19.756	20.1717	19.7556	20.1316	19.107	19.1835	20.0597	19.0267	21.2923	20.1578	20.6319	20.5817	18.8642	19.7838	20.3404	19.8645
ENSG00000239672	22.5825	23.7082	22.1228	22.2402	22.0545	21.7771	22.4003	21.0769	22.6596	21.3132	21.221	20.581	21.6065	21.0034	20.0379	20.307
ENSG00000103876	NA	19.4501	16.7847	18.901	19.363	18.793	19.5795	20.0032	19.9369	19.7114	19.7542	18.8553	18.6884	16.8521	19.2071	18.7483
ENSG00000159140	21.4784	20.6982	20.8495	20.4494	21.1282	20.114	20.2809	18.487	20.9771	20.7378	21.0004	21.481	20.4917	19.4466	21.2008	18.331
ENSG00000124181	20.4974	20.7462	18.6666	18.2276	19.5707	18.891	19.0501	18.7444	21.1536	20.3425	18.5123	19.8543	20.9332	19.6433	19.3536	18.9904
ENSG00000008018	23.4546	23.9861	23.4276	23.9862	23.2421	23.2521	22.2468	22.5618	23.8102	23.6147	23.8427	24.0781	23.8331	23.5857	23.366	23.6779
ENSG00000058668	17.701	20.6929	18.7485	19.8374	19.3829	18.5636	21.0695	19.4715	19.7787	20.6333	20.5763	20.2742	20.4698	18.4764	18.6382	19.5983
ENSG00000129084	24.0669	24.7183	24.1083	24.4566	24.133	23.6298	23.5942	22.6001	24.1963	24.1065	24.3342	24.4091	24.4932	23.9792	24.0077	24.0972
ENSG00000162433	20.3409	21.0606	21.3212	21.1179	20.9459	20.7922	20.0147	20.0683	20.5493	20.5525	20.5014	21.2084	20.7067	20.7742	20.8352	20.3398
ENSG00000100804	23.78	23.7317	23.9222	23.8827	23.3226	23.465	23.2886	21.7961	24.0545	23.1069	23.3758	23.4619	23.1721	23.1319	22.748	23.4591
ENSG00000099977	25.0819	24.9316	24.9608	25.081	24.1383	24.251	24.2846	22.8081	25.0132	24.33	24.7613	24.823	24.4973	24.4147	24.1821	24.4992
ENSG00000106399	21.7395	21.9809	22.0799	22.2159	21.5905	21.7743	21.8713	19.7835	22.7795	22.7328	22.7345	22.7073	22.2731	22.1099	22.3346	22.0852
ENSG00000102030	21.5625	22.3045	22.1158	21.7211	21.424	21.2357	21.4166	20.0063	22.0757	21.9019	21.9908	22.4244	21.7022	21.5222	21.7604	21.2089
ENSG00000173812	23.6947	24.0239	23.6499	24.025	23.2259	23.466	24.017	23.377	24.2837	23.7702	23.6601	23.466	22.3252	22.6094	22.961	23.3689
ENSG00000007168	22.7431	22.766	22.9979	23.0811	22.1661	22.8739	22.925	20.3265	22.9514	22.4841	22.7699	22.6707	22.3079	22.6041	22.0526	22.6725
ENSG00000113552	20.1294	21.8401	21.5308	21.4717	20.7668	19.2713	20.6054	19.5424	21.8321	22.1117	22.3949	22.3527	20.937	21.6515	21.5225	21.0264
ENSG00000065833	22.0038	22.1526	21.7459	22.155	22.1957	22.1606	22.1361	19.9214	23.0133	22.8199	22.514	22.6299	22.3807	22.1803	22.6261	22.8126
ENSG00000100983	22.0612	22.3418	22.0487	21.8535	21.7901	21.0512	21.9858	19.9898	22.4241	22.5695	22.571	22.4486	22.1181	21.7573	21.6853	21.7074
ENSG00000132688	19.1674	21.0503	17.9338	20.4526	19.2861	18.2072	18.2509	18.5209	19.2713	19.2189	19.9603	18.0736	18.5609	17.1698	17.3233	17.8883
ENSG00000143149	21.7829	22.3157	22.1768	22.2059	21.9837	20.4847	21.2326	19.578	21.727	21.1125	21.838	21.5359	21.3279	21.4146	21.2759	21.6413
ENSG00000169567	26.4169	26.383	26.672	26.6002	26.2775	25.7169	26.3292	24.7005	26.9072	26.5782	26.898	26.9209	26.5641	26.3667	26.4786	26.6371
ENSG00000213145	25.3767	25.8754	25.7674	25.7819	24.6093	24.4755	23.9422	23.1269	24.92	24.1594	24.753	24.474	24.3934	24.1902	24.189	24.3501
ENSG00000112977	19.9376	19.6714	21.1323	20.187	21.0849	20.4472	20.2549	19.7232	18.838	18.2697	19.2805	19.9765	19.2182	19.4191	18.2566	19.1371
ENSG00000080503	18.1908	20.5454	20.4525	20.3318	20.1167	19.9865	21.4341	18.1505	21.9663	20.3219	18.0125	20.6544	20.4304	20.0418	20.1777	19.0217
ENSG00000129083	24.0536	24.4117	24.4301	24.5812	23.9453	23.284	23.9224	21.864	24.513	24.2283	24.5317	24.5504	23.7447	23.847	23.8153	24.0751
ENSG00000070371	15.7594	15.8814	17.859	15.3934	18.7909	16.4868	15.6302	NA	19.392	19.4385	19.2389	19.7724	18.6773	18.9399	19.0875	19.1059
ENSG00000156110	21.7197	22.6824	22.3742	22.1837	21.6304	22.2861	22.2985	20.2585	22.965	22.6938	23.3099	23.2684	22.2059	22.3158	22.066	22.6987
ENSG00000072401	23.2525	23.1678	23.2036	23.4839	22.9492	22.9991	22.3494	21.5896	24.0442	23.6189	24.282	24.0811	22.5217	23.4641	23.094	23.3148
ENSG00000078967	23.2525	23.1678	23.2036	23.4839	22.9492	22.9991	22.3494	21.5896	24.0442	23.6189	24.282	24.0811	22.5217	23.4641	23.094	23.3148
ENSG00000109332	23.2525	23.1678	23.2036	23.4839	22.9492	22.9991	22.3494	21.5896	24.0442	23.6189	24.282	24.0811	22.5217	23.4641	23.094	23.3148
ENSG00000131508	23.2525	23.1678	23.2036	23.4839	22.9492	22.9991	22.3494	21.5896	24.0442	23.6189	24.282	24.0811	22.5217	23.4641	23.094	23.3148
ENSG00000139343	21.5419	22.4307	22.0033	22.5539	21.2398	21.4667	21.6748	21.0247	22.603	22.6472	22.6609	22.8269	22.9941	22.6436	22.7036	22.5361
ENSG00000115268	23.9725	24.6167	24.1651	24.7297	24.1999	23.9004	23.6191	22.5304	25.2302	24.7869	25.294	25.4136	24.7652	24.591	24.4742	24.6218
ENSG00000175470	22.6493	22.4466	22.6606	22.5996	22.2193	22.2372	22.2988	20.1215	23.2938	22.8464	23.0364	22.9278	22.2146	22.4236	22.3724	22.5076
ENSG00000221914	22.6493	22.4466	22.6606	22.5996	22.2193	22.2372	22.2988	20.1215	23.2938	22.8464	23.0364	22.9278	22.2146	22.4236	22.3724	22.5076
ENSG00000124693	25.6004	25.1429	26.1471	25.1531	25.9041	25.2531	25.5756	24.5928	24.8389	24.8966	24.7222	24.84	26.8192	26.3601	26.4409	23.7647
ENSG00000182572	25.6004	25.1429	26.1471	25.1531	25.9041	25.2531	25.5756	24.5928	24.8389	24.8966	24.7222	24.84	26.8192	26.3601	26.4409	23.7647
ENSG00000196532	25.6004	25.1429	26.1471	25.1531	25.9041	25.2531	25.5756	24.5928	24.8389	24.8966	24.7222	24.84	26.8192	26.3601	26.4409	23.7647
ENSG00000196966	25.6004	25.1429	26.1471	25.1531	25.9041	25.2531	25.5756	24.5928	24.8389	24.8966	24.7222	24.84	26.8192	26.3601	26.4409	23.7647
ENSG00000197153	25.6004	25.1429	26.1471	25.1531	25.9041	25.2531	25.5756	24.5928	24.8389	24.8966	24.7222	24.84	26.8192	26.3601	26.4409	23.7647
ENSG00000197409	25.6004	25.1429	26.1471	25.1531	25.9041	25.2531	25.5756	24.5928	24.8389	24.8966	24.7222	24.84	26.8192	26.3601	26.4409	23.7647
ENSG00000198366	25.6004	25.1429	26.1471	25.1531	25.9041	25.2531	25.5756	24.5928	24.8389	24.8966	24.7222	24.84	26.8192	26.3601	26.4409	23.7647
ENSG00000203813	25.6004	25.1429	26.1471	25.1531	25.9041	25.2531	25.5756	24.5928	24.8389	24.8966	24.7222	24.84	26.8192	26.3601	26.4409	23.7647
ENSG00000256018	25.6004	25.1429	26.1471	25.1531	25.9041	25.2531	25.5756	24.5928	24.8389	24.8966	24.7222	24.84	26.8192	26.3601	26.4409	23.7647
ENSG00000256316	25.6004	25.1429	26.1471	25.1531	25.9041	25.2531	25.5756	24.5928	24.8389	24.8966	24.7222	24.84	26.8192	26.3601	26.4409	23.7647
ENSG00000089289	20.6194	20.1637	20.0315	20.2505	20.9383	20.3174	19.5027	NA	20.4572	19.9363	20.5208	20.3433	20.0746	19.6163	19.6305	20.1504
ENSG00000135972	20.156	20.1749	20.692	19.7001	20.3133	20.2619	20.0614	21.0237	18.6205	19.2279	19.5932	20.0478	18.9111	20.3528	19.5059	19.4561
ENSG00000141568	21.4018	21.4922	21.7188	21.8444	21.2758	21.2827	19.9635	20.0748	21.0422	20.2714	20.6385	21.0252	20.1695	20.1646	19.6822	19.9388
ENSG00000164916	21.4018	21.4922	21.7188	21.8444	21.2758	21.2827	19.9635	20.0748	21.0422	20.2714	20.6385	21.0252	20.1695	20.1646	19.6822	19.9388
ENSG00000092010	21.1533	21.7716	21.0547	20.6463	20.1406	20.6582	20.6646	19.8558	23.0171	22.3848	22.3211	22.1942	21.3348	21.3919	21.3563	21.4857
ENSG00000151239	22.3136	22.3209	22.2318	21.868	21.896	21.7133	22.0399	20.4476	22.891	22.7924	23.0132	22.5385	22.5003	22.3986	22.7152	22.4242
ENSG00000173171	20.0815	20.1879	20.0956	19.4195	20.5107	19.8792	17.1902	NA	20.1892	18.9368	19.2074	18.9475	18.6367	18.782	18.9197	18.4103
ENSG00000127445	22.9998	23.1065	22.471	23.2753	22.3635	21.9487	21.1562	20.8415	23.2918	23.0638	23.2124	23.3525	23.1615	23.0346	22.9841	22.809
ENSG00000183386	20.6627	20.8496	21.2358	21.3082	21.2693	20.8454	20.5237	19.4109	22.574	21.8675	21.8728	21.8496	20.2004	21.3748	21.2422	21.5791
ENSG00000108578	21.9893	22.5694	22.4077	22.7068	21.7229	21.8582	22.2922	20.7062	23.1291	22.6602	22.6107	23.2123	22.5381	22.2397	22.6186	22.5797
ENSG00000095261	24.346	24.2776	24.338	24.4702	23.9983	23.57	23.7112	22.4162	24.9003	24.5123	24.8071	24.7662	24.4733	24.0758	24.2122	24.4615
ENSG00000125656	20.2989	19.425	19.7423	20.0531	20.5129	18.4826	NA	18.7483	19.6841	20.5199	19.3866	20.8855	19.7661	18.9826	20.1561	19.0681
ENSG00000143624	18.8981	18.5848	18.6709	18.155	18.6839	20.505	18.3207	17.7524	18.9301	18.8547	18.6468	18.4958	19.2209	18.713	19.1832	16.758
ENSG00000184924	19.9498	20.0304	20.3888	20.418	19.1171	19.9234	20.126	NA	21.5809	21.1577	20.996	21.499	19.699	20.0544	20.3753	21.1618
ENSG00000042445	16.357	18.5158	18.6481	17.0726	17.9035	17.5731	17.1763	16.2426	16.8244	18.0858	17.3344	17.5651	15.6747	16.2868	16.8002	NA
ENSG00000155008	19.7533	20.4397	18.8352	19.6487	20.0438	19.3676	19.1499	17.4464	19.6031	18.2695	18.4984	19.6321	19.0503	18.2351	18.6042	17.3404
ENSG00000109586	17.6154	18.4927	18.3029	18.4782	19.6606	17.4955	17.5763	17.7163	19.8178	19.2897	19.2395	19.6659	19.2574	18.846	20.0872	NA
ENSG00000169641	18.1336	19.8629	20.565	19.6271	19.5743	19.3115	19.7396	18.7013	20.8826	20.0446	20.576	20.4837	19.6222	18.8849	18.5303	18.5032
ENSG00000115368	18.3226	19.1219	20.0171	19.4734	19.0435	18.7206	19.9823	18.2056	20.2857	20.0864	19.5408	19.8455	19.0518	19.1746	19.6317	18.7255
ENSG00000085872	19.2681	20.6879	18.3498	18.6202	20.1507	19.1821	18.5041	17.7261	19.4098	20.1101	19.8746	20.0393	18.7425	19.3129	19.2063	18.0341
ENSG00000152642	20.0381	20.6872	19.697	20.6199	20.0278	20.3567	20.1784	18.6001	20.1416	18.8224	19.312	19.1175	17.832	17.9973	18.1048	18.6439
ENSG00000038219	20.9918	21.511	21.5921	21.7596	21.9231	21.5944	22.7043	21.8755	21.0934	21.1732	20.8069	22.1382	20.593	22.7151	19.4582	21.0518
ENSG00000013588	17.9969	20.0592	19.3991	19.5474	19.2267	17.8568	NA	17.5194	19.8824	20.0597	18.5801	19.9926	19.5395	19.0362	18.6801	17.1397
ENSG00000138035	21.6147	21.2082	20.432	21.9691	21.518	20.9826	22.3844	21.7961	20.718	20.8345	20.9337	21.1695	21.5998	18.4877	21.0425	21.3003
ENSG00000116254	15.8286	17.6734	19.0029	18.2032	18.9392	16.0276	17.2891	NA	17.3965	18.344	18.502	17.6553	18.1289	16.3217	17.157	16.1265
ENSG00000153207	17.9282	19.635	19.5051	20.3312	20.8187	19.9689	19.5589	19.0667	19.6239	20.1058	19.3358	21.0145	18.5593	17.378	18.6812	19.6831
ENSG00000184897	22.3101	22.6585	22.5984	22.7662	22.7583	22.0502	22.3362	21.2856	22.0224	21.8421	22.0956	21.9391	21.7974	20.6277	21.8471	21.5117
ENSG00000104419	22.2389	23.1419	23.0289	23.2323	22.855	22.4339	22.9423	21.2589	22.8971	22.5731	22.8634	22.9623	21.3081	22.1699	22.3848	23.0803
ENSG00000124541	20.857	22.7424	22.6732	21.6054	21.5355	20.2653	20.1577	20.4318	19.7383	20.7765	18.492	18.6789	19.7662	20.4356	18.5713	18.9207
ENSG00000198700	20.7591	21.6541	20.6253	21.2909	21.3025	20.8165	20.7	19.77	22.8529	21.6227	21.302	21.3922	20.7919	20.853	20.7669	21.0283
ENSG00000072756	19.0058	19.0394	19.2163	19.2229	17.9736	19.0028	18.9307	16.4135	20.3342	20.2456	20.2955	19.9669	19.857	19.8508	20.0817	20.2585
ENSG00000120526	19.8752	16.924	18.5997	19.5769	17.7008	16.4654	20.1965	NA	19.3473	18.0839	19.3861	17.541	17.6208	18.1285	18.2118	18.2845
ENSG00000136930	22.9313	23.3748	23.2171	23.3746	23.3048	22.9339	22.3988	21.3173	23.4722	23.1595	23.488	23.5792	23.1001	23.2003	23.0165	22.9365
ENSG00000100749	21.912	21.3473	22.3328	21.1095	21.509	20.1038	20.1791	20.4793	19.0111	20.489	19.9783	20.1952	19.2867	19.1613	20.737	19.0421
ENSG00000006744	19.5992	20.9225	21.1886	20.6616	20.0843	18.9456	19.3004	17.8798	21.5153	21.0405	21.4307	21.3806	19.9139	20.5	20.9378	20.4682
ENSG00000116455	22.0146	22.3201	22.0736	22.4785	22.1844	21.7091	21.7782	20.4168	22.18	21.6146	22.1317	21.6809	21.4373	20.2016	21.9186	21.6331
ENSG00000138663	22.7827	23.756	23.5629	23.6995	23.34	22.6925	22.8446	21.7822	23.5653	23.0589	23.3886	23.5318	23.0018	22.5021	22.5873	22.8375
ENSG00000164134	22.5121	22.3022	22.508	22.2091	22.0805	21.7982	21.7274	20.3265	22.902	22.6476	23.1997	23.0237	22.7567	22.6418	22.7692	22.9946
ENSG00000172172	20.9971	21.1497	21.1263	21.2187	21.2506	19.4904	19.2594	17.9527	20.5817	20.7611	20.1927	20.9214	20.4474	19.9831	19.9893	19.9199
ENSG00000155438	20.8526	21.4892	20.9782	20.7157	20.5247	19.8232	20.67	19.3813	21.289	21.1197	20.1287	20.8714	21.0342	20.4723	20.9135	20.3355
ENSG00000088930	22.7346	21.5078	21.9516	22.0365	21.3934	22.2834	21.2665	19.2795	21.2777	20.8234	21.1503	20.8341	20.0451	20.3708	20.8151	20.5804
ENSG00000101421	21.3887	20.9982	21.1781	21.1138	21.0285	20.585	20.4849	19.4107	21.1263	20.6827	20.8641	21.2427	21.0102	20.9991	20.3825	20.9208
ENSG00000182307	20.5588	21.2057	20.87	21.0542	20.9662	20.2663	19.8112	18.8087	21.0862	20.7775	21.2772	21.4446	20.4584	20.667	20.9028	21.0983
ENSG00000139637	22.7891	22.6744	22.9008	22.6004	21.7757	21.66	22.188	20.4415	22.8806	22.6964	22.377	22.5833	22.3741	22.4555	22.5243	22.5003
ENSG00000099260	18.5869	20.6938	19.0982	19.4648	18.5173	18.4829	18.2445	NA	17.3303	17.1998	19.137	17.9202	17.4085	16.0933	16.798	17.279
ENSG00000013583	19.5788	21.1324	20.3576	20.3729	19.7208	19.835	20.3926	19.2216	21.3408	21.0693	21.134	21.2896	20.5348	19.9985	19.4635	20.3769
ENSG00000115946	21.1748	21.6914	21.5147	21.0193	21.193	19.2282	20.1663	19.1875	20.2123	19.5741	19.7338	19.6105	19.4183	19.3638	20.5433	17.7379
ENSG00000112159	18.1208	17.5121	17.2753	20.3506	18.7404	17.1681	19.9519	17.6347	19.9843	19.8128	19.243	19.2855	18.7712	19.4253	19.825	18.2384
ENSG00000111052	21.6074	21.4606	21.2621	21.7764	21.4328	21.1451	21.297	19.6008	21.1816	20.3883	21.4238	20.6169	20.9228	20.1103	20.5985	20.5481
ENSG00000007923	20.6215	20.593	20.9725	21.0009	20.5428	19.957	20.1724	19.3265	20.9766	20.2679	20.9106	20.6356	20.875	20.7692	20.9243	19.7658
ENSG00000082068	20.2864	20.9381	19.9574	20.6821	19.7154	20.2288	17.5819	16.6154	20.3592	19.224	19.6769	19.7911	19.1924	19.1218	19.5846	18.9742
ENSG00000108270	19.7769	18.6406	20.4284	19.5076	19.8772	17.7405	19.8432	17.4603	18.606	19.5849	18.6237	20.1895	19.2655	18.5434	20.0354	17.2637
ENSG00000038274	22.8381	22.6495	22.8287	22.9275	22.4706	21.5777	22.3609	20.6267	23.2188	22.637	22.7117	22.8779	22.8503	22.6408	22.5227	22.8201
ENSG00000110442	21.0501	21.1111	20.107	20.2949	20.0597	20.3081	20.6147	18.8644	21.9457	20.9231	21.3179	21.3335	20.3221	20.0497	20.2227	20.2215
ENSG00000124275	22.4247	21.935	21.6977	20.9321	23.6158	21.0916	19.9614	18.2518	23.6767	23.3561	23.8186	23.6572	23.4927	22.6105	23.5747	22.1403
ENSG00000143256	22.724	22.685	23.035	22.6802	22.3628	22.187	22.5074	20.8769	22.9817	22.7492	23.2059	23.5445	22.947	22.6201	22.2553	22.7022
ENSG00000009954	23.5634	23.8227	24.1097	23.3769	23.4427	22.1772	22.7244	21.7451	23.5502	23.5423	23.3681	23.3943	23.2946	22.845	23.2063	21.5693
ENSG00000089902	NA	21.2679	16.5018	18.7745	18.8434	17.9374	18.8438	18.7125	18.8241	19.0023	18.7917	17.9965	18.3379	17.9729	16.9493	18.1201
ENSG00000125484	16.7951	17.9747	17.0637	17.0763	18.0426	18.8357	16.682	15.2204	19.2188	19.0193	18.3629	19.4174	18.8344	18.5387	17.7876	17.5115
ENSG00000102309	19.5511	20.4082	18.9987	20.7147	19.4587	18.1807	18.4187	20.2648	19.2538	19.4222	20.0272	18.6178	19.0823	17.5399	17.0321	18.1434
ENSG00000153048	22.312	22.0887	22.2217	22.256	21.9821	22.5067	21.7984	20.0987	22.6814	22.4043	22.6916	22.5119	21.778	21.4831	22.1104	22.1024
ENSG00000137168	20.407	22.5121	22.3705	22.8001	21.2134	21.3769	19.5278	18.9863	21.8082	21.2785	22.2455	22.0357	21.9309	21.4599	21.4881	21.5789
ENSG00000198752	20.2475	18.7258	16.8947	20.1927	18.6838	NA	21.2494	18.1535	18.4699	18.0983	19.2652	19.1723	20.442	18.5003	18.3203	18.6165
ENSG00000229861	20.402	20.8178	19.3091	23.5013	19.6924	20.2176	21.32	18.8313	20.0902	20.4051	18.7551	20.4949	19.0482	16.8774	18.0643	17.8654
ENSG00000171566	17.7376	17.0838	18.3307	16.7332	18.4108	18.6822	20.5559	18.6463	20.6575	20.4559	20.204	20.0381	19.4195	18.3357	19.9659	NA
ENSG00000103496	18.4635	18.9726	18.3776	15.3386	16.0457	17.1898	18.0583	16.0926	18.5496	17.9064	18.4555	18.2418	18.9563	16.1905	NA	17.7935
ENSG00000125450	20.9825	20.3153	20.3248	18.6496	19.7153	17.9034	18.3392	18.0996	20.5767	20.7591	19.9868	20.5963	19.4782	19.9117	19.5711	20.22
ENSG00000101811	22.954	21.4549	22.7244	21.3103	21.8066	21.0426	20.3487	20.6913	22.8518	22.4472	22.7109	23.0457	21.4803	21.8323	22.1165	22.9326
ENSG00000163453	21.9418	19.9378	20.3344	18.7452	18.929	21.0629	20.4847	18.7083	22.0397	20.2637	20.7774	19.8229	19.2279	21.1387	20.6455	20.7289
ENSG00000182220	19.7841	19.3536	19.8192	16.6722	17.1236	20.9511	NA	17.0705	17.8726	17.7	17.3224	16.5837	NA	16.1375	18.1282	18.707
ENSG00000146733	22.4815	20.698	20.9989	20.6167	20.3711	19.5303	20.0493	19.4154	20.9968	20.813	20.8946	20.1436	19.9043	20.9776	21.7591	21.1976
ENSG00000205213	21.7662	21.3875	20.3193	16.5421	20.9172	21.1897	21.5657	20.3639	20.6396	22.2539	22.3608	20.8014	21.3007	21.1152	20.8706	21.3562
ENSG00000127837	19.271	19.3457	19.6626	17.0187	18.5292	17.3684	19.2986	NA	18.5075	16.998	18.1959	17.9286	17.0472	16.822	17.2604	18.4253
ENSG00000159322	19.0963	17.5877	18.0073	16.9366	18.1652	17.9899	19.4895	20.5542	18.5062	19.375	17.8057	17.8746	17.9257	18.0067	17.9914	17.1909
ENSG00000099219	20.9567	19.1576	19.9776	19.616	19.256	19.1993	19.2834	19.1168	20.3735	19.5966	19.6932	18.7045	18.2183	NA	18.1694	19.5583
ENSG00000198301	19.0007	15.4517	19.0411	NA	17.7594	19.041	18.6369	18.6219	20.7388	20.0952	20.2642	19.6324	19.7222	19.2804	19.6028	18.9292
ENSG00000183856	21.7552	21.7351	21.4448	21.2493	21.2208	21.9067	22.0468	20.3012	21.4755	20.2252	20.3788	20.5697	20.6616	20.9206	18.0467	20.9323
ENSG00000159720	19.7467	18.3375	20.3838	18.7455	20.1777	20.1106	18.7763	18.8738	19.4803	20.0177	19.23	19.8073	18.6007	NA	18.6447	18.5111
ENSG00000198589	18.0318	17.7489	18.4549	17.5677	17.7379	NA	19.435	19.6232	18.6593	17.506	19.0027	18.3386	17.4167	17.7179	17.6704	16.5986
ENSG00000100258	20.5512	16.2509	21.521	16.0812	18.0138	17.2502	19.6105	20.1918	17.3212	18.8364	19.54	18.8106	18.7145	18.2708	18.4154	18.8992
ENSG00000147162	21.3217	20.8627	21.0092	20.2399	20.1689	19.2035	19.2969	19.1358	21.2076	20.8605	21.3221	20.3877	19.7864	18.8043	20.4847	20.2899
ENSG00000180228	19.3761	17.5055	19.0417	18.0881	17.5308	17.0542	18.2497	NA	18.9538	19.638	19.3632	19.5128	18.0326	17.806	18.2076	19.2078
ENSG00000119953	20.3703	19.114	19.8333	17.472	20.074	19.1245	21.058	20.6837	19.6061	19.4317	18.8023	18.875	18.1661	17.63	19.422	17.7077
ENSG00000111674	24.3558	20.5975	24.2603	20.7505	21.135	20.4315	22.0744	NA	22.7725	22.511	23.3961	23.6041	22.0129	21.6885	21.4255	23.6338
ENSG00000100292	20.9347	18.9969	20.1946	17.5739	17.4603	19.8425	20.0695	19.8225	20.5983	20.7347	21.0609	20.3474	19.3888	21.4271	20.2283	20.7292
ENSG00000124588	21.1025	20.0863	19.6024	19.3329	19.882	19.2874	21.3094	18.7602	19.0836	18.4185	20.0659	19.7798	18.5944	18.8368	19.4979	20.3635
ENSG00000102978	19.9662	18.4863	17.9481	17.7636	17.5046	18.0949	18.4935	NA	20.9913	20.1933	20.5957	18.6786	18.043	19.3625	19.0464	19.9175
ENSG00000163918	21.2137	20.3345	20.2949	20.2335	20.517	19.3776	19.011	19.2237	20.0159	19.6559	19.4872	19.489	19.1987	18.8489	20.0629	18.5592
ENSG00000035928	20.4833	20.4592	20.7884	19.8956	19.753	19.2314	18.826	19.1336	20.433	19.8457	20.2635	19.5748	18.7468	18.5152	19.5345	18.7669
ENSG00000126883	22.6214	19.3018	21.6437	18.9652	20.6748	19.4984	21.0941	19.4441	21.4903	21.9379	21.9436	21.3923	21.1949	19.7834	20.8671	20.0517
ENSG00000124610	21.1891	19.8616	20.441	19.7773	20.0379	20.508	22.3185	22.129	21.294	21.0475	20.7421	21.5235	20.3782	20.3473	20.4506	19.7886
ENSG00000131016	21.0932	19.8008	20.1146	19.5539	18.8514	19.2249	20.4147	19.8576	21.475	20.8254	20.6378	20.7561	19.0968	19.6746	19.6941	19.6474
ENSG00000112739	21.695	18.864	19.7669	18.2836	20.047	18.9884	19.2164	17.9726	19.6419	19.3787	20.0265	19.7377	19.6091	19.2352	18.78	18.4439
ENSG00000077514	17.7237	17.847	18.6911	17.5118	17.4384	17.527	NA	15.911	19.4819	17.5818	19.1956	18.3236	18.5395	18.8303	16.4285	18.098
ENSG00000106153	22.1397	21.1962	21.213	21.3279	19.7882	20.984	21.656	20.5482	21.9398	21.354	20.9095	20.5943	19.5154	20.5296	20.8334	20.9428
ENSG00000134371	18.6657	18.1992	18.8049	16.6877	17.9552	16.718	17.7315	NA	19.68	19.8631	20.0461	19.3858	17.1044	18.782	19.2707	18.4106
ENSG00000162775	19.3941	16.6787	18.7424	17.3596	18.1232	18.6719	18.0029	NA	20	19.3573	18.5977	19.2081	17.074	17.5507	17.8251	NA
ENSG00000103381	23.5032	22.2746	21.6046	21.7936	21.8257	21.5905	21.0909	21.0616	22.0633	21.2919	21.4148	21.4173	20.956	NA	20.8629	20.6077
ENSG00000145220	20.1407	18.8688	19.0986	16.5785	19.5516	19.5699	18.7424	18.6009	20.3606	19.0459	20.0435	19.2529	18.8905	NA	18.2411	18.4084
ENSG00000165934	18.7078	17.474	17.7961	15.5495	17.9778	17.7095	17.0282	NA	17.9758	18.4634	18.6581	17.7899	17.2887	16.1868	17.2055	NA
ENSG00000143153	21.7574	21.7552	21.8549	21.6386	21.816	19.931	21.5757	22.1979	21.9015	22.1655	21.6741	21.909	21.6321	20.8662	21.1659	21.578
ENSG00000165169	20.6078	20.804	20.6558	20.9897	20.615	20.9201	21.1797	19.3962	20.7366	20.5468	20.3086	20.1129	20.1048	19.8379	20.2358	20.0597
ENSG00000174851	16.5648	17.9802	18.0294	18.8143	17.355	19.0948	17.993	18.1651	19.1019	18.4195	17.4261	18.6484	19.7746	19.891	20.0048	19.4249
ENSG00000143420	20.5678	21.1933	20.4423	20.7964	20.1102	20.3026	19.4699	NA	21.0421	20.1732	20.6412	19.4033	20.2389	20.2906	20.3404	20.4721
ENSG00000113811	17.5275	18.8024	18.7386	18.334	19.1734	20.2023	20.3366	19.1861	17.9644	18.2301	17.8188	18.3861	18.9905	19.4249	19.3922	19.3296
ENSG00000133226	22.1876	21.5034	21.9268	21.2645	22.3904	21.4447	21.812	20.7676	21.1942	21.2889	21.0813	21.9357	21.3664	21.5354	21.4765	20.8117
ENSG00000071859	20.8832	19.4464	20.232	19.8165	20.6424	18.5354	20.5056	NA	21.5951	21.0845	21.572	21.5463	20.6566	20.7985	20.4002	21.0245
ENSG00000145945	20.8832	19.4464	20.232	19.8165	20.6424	18.5354	20.5056	NA	21.5951	21.0845	21.572	21.5463	20.6566	20.7985	20.4002	21.0245
ENSG00000101843	23.1065	22.9285	23.0879	23.0548	22.7347	21.0351	23.2087	21.8278	22.7861	22.2164	22.8971	22.7767	22.4334	22.1369	22.5005	22.811
ENSG00000196591	20.1554	20.4137	21.3538	19.8549	19.5223	20.0893	21.4218	20.0965	23.1069	23.0142	22.5864	22.7271	22.427	21.828	21.9095	22.3565
ENSG00000112096	21.2079	21.4941	21.2177	21.5903	20.9782	21.9566	22.1817	22.2713	21.854	21.8128	21.3171	21.483	21.5666	21.4896	22.2475	22.6066
ENSG00000196975	20.2817	20.8962	20.2238	20.0037	20.109	18.5186	19.8233	18.8607	20.1067	19.5535	20.348	20.6473	19.4022	19.8731	20.0856	20.3544
ENSG00000156471	18.7983	19.4858	19.6148	19.4927	19.0771	19.4875	18.3662	19.8513	18.4446	18.6555	17.9095	18.1657	19.0352	17.746	18.6304	17.8716
ENSG00000205302	18.6949	18.6506	18.5642	19.1408	18.7852	17.9251	18.4051	18.662	17.5265	17.9055	18.0113	17.4509	18.9029	17.5764	NA	18.0072
ENSG00000079459	19.2072	19.9373	18.5755	20.1619	18.6143	20.3623	20.2495	21.4979	20.1707	20.0609	20.0308	19.3413	18.9133	20.3121	20.6508	19.8761
ENSG00000100028	24.9729	25.2229	25.7159	25.3188	25.1867	25.2601	25.5819	25.3775	24.8698	24.515	24.8482	24.7645	24.9638	24.8968	24.8938	24.6241
ENSG00000062485	24.2351	23.7733	24.4505	24.3423	24.416	24.338	24.5845	24.6742	24.4887	24.0123	24.229	24.3977	24.9707	24.277	24.4841	24.2982
ENSG00000262814	23.631	23.8388	23.6758	23.7516	24.038	23.8194	23.5012	23.6757	23.2168	23.2164	22.7967	23.4799	23.2178	23.1536	23.2408	23.1842
ENSG00000248098	18.7351	19.5906	19.1509	19.2291	18.9244	18.2973	19.3631	19.9956	19.1722	20.0909	18.9388	19.7481	18.3717	18.5408	19.4774	18.78
ENSG00000146047	28.7894	28.083	29.2318	29.0908	29.0344	28.955	29.492	29.2873	28.6721	28.9015	29.1403	29.2418	29.9439	29.7345	29.9792	29.6431
ENSG00000158373	28.7894	28.083	29.2318	29.0908	29.0344	28.955	29.492	29.2873	28.6721	28.9015	29.1403	29.2418	29.9439	29.7345	29.9792	29.6431
ENSG00000168242	28.7894	28.083	29.2318	29.0908	29.0344	28.955	29.492	29.2873	28.6721	28.9015	29.1403	29.2418	29.9439	29.7345	29.9792	29.6431
ENSG00000180596	28.7894	28.083	29.2318	29.0908	29.0344	28.955	29.492	29.2873	28.6721	28.9015	29.1403	29.2418	29.9439	29.7345	29.9792	29.6431
ENSG00000185130	28.7894	28.083	29.2318	29.0908	29.0344	28.955	29.492	29.2873	28.6721	28.9015	29.1403	29.2418	29.9439	29.7345	29.9792	29.6431
ENSG00000187990	28.7894	28.083	29.2318	29.0908	29.0344	28.955	29.492	29.2873	28.6721	28.9015	29.1403	29.2418	29.9439	29.7345	29.9792	29.6431
ENSG00000196374	28.7894	28.083	29.2318	29.0908	29.0344	28.955	29.492	29.2873	28.6721	28.9015	29.1403	29.2418	29.9439	29.7345	29.9792	29.6431
ENSG00000197459	28.7894	28.083	29.2318	29.0908	29.0344	28.955	29.492	29.2873	28.6721	28.9015	29.1403	29.2418	29.9439	29.7345	29.9792	29.6431
ENSG00000197846	28.7894	28.083	29.2318	29.0908	29.0344	28.955	29.492	29.2873	28.6721	28.9015	29.1403	29.2418	29.9439	29.7345	29.9792	29.6431
ENSG00000197903	28.7894	28.083	29.2318	29.0908	29.0344	28.955	29.492	29.2873	28.6721	28.9015	29.1403	29.2418	29.9439	29.7345	29.9792	29.6431
ENSG00000203814	28.7894	28.083	29.2318	29.0908	29.0344	28.955	29.492	29.2873	28.6721	28.9015	29.1403	29.2418	29.9439	29.7345	29.9792	29.6431
ENSG00000233822	28.7894	28.083	29.2318	29.0908	29.0344	28.955	29.492	29.2873	28.6721	28.9015	29.1403	29.2418	29.9439	29.7345	29.9792	29.6431
ENSG00000058262	22.118	22.5777	22.3614	22.5533	22.5758	23.052	23.4116	22.7881	22.5986	22.8803	22.0412	22.4762	22.8234	23.046	22.8715	21.9829
ENSG00000113048	19.1983	20.7208	18.9086	20.6224	19.4335	19.0833	20.5558	20.8296	20.2538	19.851	20.3286	20.6353	20.7288	20.0378	20.5391	19.7082
ENSG00000169223	21.5198	22.0654	22.0402	22.0955	22.2412	22.0475	22.2728	23.2199	21.9503	22.328	22.0293	22.2242	22.6858	22.118	22.2967	22.2238
ENSG00000137807	22.0025	21.8673	22.7802	22.6811	21.5913	21.0265	22.436	21.9848	20.8589	21.0225	20.61	19.6125	22.0941	19.0206	21.5734	20.8469
ENSG00000114850	18.5443	18.0155	16.162	17.2867	16.9151	17.7857	18.4112	18.7897	20.303	19.5301	20.2242	17.4586	20.4567	19.5472	20.7876	19.4657
ENSG00000138029	23.6012	24.0608	23.7462	23.9235	24.3151	23.7967	23.8395	23.927	23.4575	23.5933	23.5022	23.631	23.7164	23.1553	23.5523	23.6525
ENSG00000100029	22.1498	22.1353	20.9671	21.4867	22.1313	22.3843	22.4779	22.6793	22.5607	22.7342	21.7265	22.2679	22.7305	22.0522	22.8929	22.0734
ENSG00000143870	26.0276	26.0655	26.3972	26.2455	26.1488	26.3995	27.0592	27.0664	25.7914	25.9949	25.8638	25.9022	26.4162	26.2477	26.6729	26.6755
ENSG00000022267	18.6277	19.0969	18.6899	19.0259	18.9059	16.9058	19.4198	NA	21.112	20.1879	20.2565	19.8175	19.9389	19.5868	19.8258	19.7461
ENSG00000138069	22.2014	21.3908	20.569	21.4743	21.719	19.2321	21.4922	20.5491	21.4428	21.2312	23.0581	21.9548	21.3495	21.6767	21.4209	20.8212
ENSG00000147548	24.3884	24.0346	23.2501	23.3515	22.4717	24.6722	25.0654	23.4889	22.0101	22.4534	22.0628	22.708	24.5464	22.5171	22.6008	22.4473
ENSG00000130414	19.3636	21.4083	21.336	20.9643	20.5266	20.6308	20.6737	21.5976	20.3173	20.4801	19.983	19.9488	20.6049	19.2026	20.4117	19.8998
ENSG00000197345	19.3733	20.6263	20.8879	20.2473	20.0756	18.8202	19.9137	19.5772	18.3959	19.3773	17.869	17.3801	19.8537	19.7268	19.1193	19.865
ENSG00000143183	22.3247	22.114	21.8852	21.9185	22.6627	21.9118	22.2748	22.2173	22.0014	21.8617	21.7782	22.0043	23.1951	22.5974	22.586	22.3858
ENSG00000055070	21.0749	21.3334	21.1885	20.6438	20.3895	20.6625	19.3485	20.8063	20.5559	19.6725	20.7624	20.3662	19.4706	19.6541	19.8983	20.0505
ENSG00000144713	24.9494	25.6439	25.5616	25.5544	25.0965	25.038	25.4625	23.3153	25.4643	25.0696	25.4134	25.3514	25.2084	25.3407	25.3209	25.1865
ENSG00000138758	22.9277	24.0754	23.9869	23.7962	23.5612	22.4886	23.8696	23.7502	23.8856	23.9155	23.8222	24.0714	23.7352	23.1748	23.0399	22.8653
ENSG00000164402	22.9277	24.0754	23.9869	23.7962	23.5612	22.4886	23.8696	23.7502	23.8856	23.9155	23.8222	24.0714	23.7352	23.1748	23.0399	22.8653
ENSG00000198856	21.058	21.246	21.2051	20.8583	21.2155	21.3388	21.9051	22.0379	20.9132	20.5252	20.5605	20.667	20.5271	20.4036	21.1336	20.538
ENSG00000170584	20.9949	21.3331	21.6361	21.3079	20.0342	18.9464	19.2761	20.0625	20.7251	20.5768	20.6363	19.7618	20.1328	19.9567	20.2061	20.8124
ENSG00000147475	17.9756	18.8809	19.1728	19.5292	18.0142	19.4595	20.0354	20.4231	19.1752	19.2715	18.6551	19.2271	19.6035	18.8919	19.5817	19.5271
ENSG00000103723	19.5752	21.0416	21.2044	21.6245	19.7274	20.3063	19.6604	21.3591	20.9316	20.2739	20.5635	20.9301	19.8836	19.7269	20.3239	20.1529
ENSG00000115944	18.4805	19.4383	19.5956	19.61	18.5275	19.4937	20.4318	20.0706	18.5616	19.209	17.6655	19.3737	19.2911	18.6337	19.1521	18.8999
ENSG00000121579	21.957	21.9271	22.0207	22.069	22.0882	20.8836	21.3726	20.5699	21.6338	21.2402	21.7066	21.2128	21.3343	21.0325	21.383	21.7729
ENSG00000130175	23.6505	24.3819	24.3059	24.5549	23.5685	23.5678	24.5574	24.5221	24.7597	24.9724	25.0108	25.0237	25.0446	24.906	24.7422	24.9704
ENSG00000115414	17.9865	16.9381	20.9165	NA	17.3011	17.9366	17.9609	18.9584	21.0336	19.9942	20.2173	20.8197	22.1643	21.3054	22.9231	21.2275
ENSG00000082515	17.7379	19.3231	18.6012	19.6702	19.4118	19.7968	18.7227	21.0348	16.7322	16.8248	16.1161	18.1028	18.5283	17.9884	18.064	18.787
ENSG00000197601	17.3072	16.9788	18.2111	18.0726	18.1109	16.6132	19.0293	16.9609	17.7747	16.3521	17.6484	15.2569	18.2246	18.5579	18.0832	18.5603
ENSG00000114686	20.1482	21.0394	20.8537	20.9949	20.8135	20.6466	21.0417	21.245	19.8892	19.414	19.5077	19.7698	20.3284	19.3804	20.2283	19.9848
ENSG00000164294	21.7235	21.3355	21.0663	21.5131	21.4296	21.8773	22.2617	22.2141	21.0135	20.9571	20.6391	21.1253	21.5371	21.1417	21.3533	21.3916
ENSG00000117528	21.8069	21.9388	22.4548	21.9139	22.2365	22.4542	22.1447	22.9385	21.6512	21.7489	20.9051	21.5015	22.5062	22.1617	22.078	21.8445
ENSG00000086758	23.8829	23.8047	23.7698	23.6103	23.0184	22.3677	23.4221	22.2011	24.3229	23.4646	24.0594	23.8378	23.1123	22.9521	22.9077	23.3395
ENSG00000156531	19.0336	19.5859	19.3078	20.876	17.7613	19.2403	18.9201	18.8391	21.7882	20.8796	21.0293	21.6176	20.98	20.2258	20.6077	20.0992
ENSG00000052749	22.7051	22.4796	22.4984	22.0463	22.8392	22.2085	22.8894	22.6578	22.2562	22.6068	22.1262	22.7228	23.1161	22.9903	22.8575	22.28
ENSG00000128641	19.6493	20.2302	20.5606	21.3553	21.0303	20.6989	20.8255	21.2842	20.0568	20.5817	20.2048	20.8164	21.0787	19.843	19.6224	20.4622
ENSG00000144746	20.879	21.6451	21.375	21.5685	20.8449	21.5917	21.057	21.6356	22.1833	22.6222	22.1368	22.2429	22.1275	21.8661	22.1098	20.788
ENSG00000062650	16.7671	17.7673	19.3578	17.6477	19.0111	19.1347	18.3559	19.5771	19.078	19.919	18.448	19.2657	19.1823	19.3959	19.7802	18.5994
ENSG00000147684	19.7065	20.9857	21.112	20.7487	20.0714	19.8885	21.1019	20.8131	19.2916	21.3536	19.4798	20.999	19.7094	19.0402	19.6607	18.959
ENSG00000196504	19.9062	20.7535	21.1793	20.2276	20.6305	20.4022	21.1863	21.0639	20.3256	21.1097	20.3686	21.121	22.1191	20.9272	22.174	20.4767
ENSG00000011376	22.2049	22.2599	21.6584	21.9255	20.9358	21.5794	21.4651	21.5817	19.2375	20.9157	21.0454	21.7294	21.2123	20.7876	20.889	21.032
ENSG00000110274	22.0732	21.5462	21.6778	21.4578	21.1843	23.3499	22.4529	23.6793	21.1484	20.7306	20.6222	19.8761	20.0639	21.3163	21.1483	20.9841
ENSG00000112699	19.4293	18.9781	19.2475	19.5035	18.6847	16.4319	NA	18.4076	19.9944	19.1547	19.3411	18.4627	18.377	18.0225	18.928	18.1298
ENSG00000074201	20.2649	20.6856	21.1993	20.2725	20.5193	20.1599	21.2801	19.7395	20.6675	20.1383	21.0099	19.475	20.2614	19.5237	20.002	20.1084
ENSG00000134910	17.8868	19.0738	19.1153	19.169	19.5876	19.7342	19.2103	21.1157	19.9306	18.4297	18.5676	19.9649	19.5421	19.9071	20.1525	20.0896
ENSG00000182919	18.8923	20.8553	19.1991	18.8305	18.2808	18.6553	21.9681	20.4638	21.6218	20.1982	19.5068	20.2151	19.1851	19.6956	20.7282	20.7459
ENSG00000174238	19.0412	19.5379	19.9776	19.6301	17.8963	16.062	19.1042	18.6751	19.774	20.3789	19.2902	20.2938	20.5631	19.0879	18.532	20.7653
ENSG00000060237	20.4924	21.1149	21.5098	22.5491	20.7556	20.0737	22.1024	22.8435	21.8695	20.2975	21.5623	21.5878	19.964	20.561	21.5757	20.2503
ENSG00000196632	20.4924	21.1149	21.5098	22.5491	20.7556	20.0737	22.1024	22.8435	21.8695	20.2975	21.5623	21.5878	19.964	20.561	21.5757	20.2503
ENSG00000076043	20.2041	20.1969	20.3179	20.9901	19.6915	18.9751	21.1956	NA	21.6641	20.9219	21.3249	20.9645	20.5683	20.5795	20.3389	21.263
ENSG00000129562	20.7868	20.6114	20.4323	20.3651	20.7606	21.1282	20.7984	22.5312	20.1807	19.6099	19.7964	20.2589	20.4345	20.1768	21.12	20.294
ENSG00000107651	19.5873	20.3577	20.5568	20.2407	20.1203	16.9863	19.7424	NA	20.848	20.6867	21.1234	20.6978	20.506	20.5229	19.5598	20.7205
ENSG00000104722	18.0227	19.2881	19.1233	21.8259	18.8868	17.4323	18.8839	17.805	17.4673	17.6128	17.5384	17.3491	18.2697	18.264	17.7348	18.1682
ENSG00000135406	18.0227	19.2881	19.1233	21.8259	18.8868	17.4323	18.8839	17.805	17.4673	17.6128	17.5384	17.3491	18.2697	18.264	17.7348	18.1682
ENSG00000175084	18.0227	19.2881	19.1233	21.8259	18.8868	17.4323	18.8839	17.805	17.4673	17.6128	17.5384	17.3491	18.2697	18.264	17.7348	18.1682
ENSG00000072778	24.3694	23.8981	23.9256	23.9844	24.112	24.13	24.2133	24.5726	23.2551	23.3395	22.741	23.4578	23.4382	22.945	23.6394	23.6478
ENSG00000142655	19.217	20.5779	20.5242	20.157	20.3757	20.5772	20.2597	19.0663	18.693	19.1544	19.1512	19.0385	17.8929	19.677	19.1159	19.556
ENSG00000169288	20.0439	20.2754	20.9246	20.3182	20.0219	20.3255	20.7407	20.6142	19.5019	19.0939	19.6993	19.522	19.5507	19.4863	18.6657	19.2586
ENSG00000153015	18.3188	19.8612	19.6669	19.7276	19.1586	18.6714	17.8536	NA	19.779	19.4269	19.3112	18.4496	19.6467	19.3984	19.3123	19.831
ENSG00000111711	17.5145	17.6519	17.9062	17.3711	17.9745	15.6155	17.8285	18.8274	17.9969	17.5183	17.7409	18.5489	18.7667	18.3318	18.7677	18.6869
ENSG00000078668	22.486	23.5504	23.2538	23.2356	23.5019	23.0641	23.1477	23.837	22.7189	22.625	22.3115	22.7309	23.0068	22.9324	23.0059	22.474
ENSG00000134285	20.8657	20.0226	20.3084	19.0419	17.4558	16.4757	19.8774	20.9055	20.6668	20.772	20.5768	19.9759	18.7567	19.8846	20.4057	20.1498
ENSG00000075415	24.7779	24.6875	25.3804	25.0023	25.4177	25.0167	25.5832	25.6974	25.0106	25.1915	24.3498	24.8382	25.6239	25.3061	25.5329	25.0941
ENSG00000175595	20.4965	21.6165	NA	20.7882	22.0137	21.3755	22.151	21.5538	19.5535	20.6797	21.7489	21.3734	21.16	20.3344	21.1113	21.7831
ENSG00000241468	21.7278	21.8714	22.0166	22.0142	21.1908	21.9299	21.6895	23.1327	21.4647	22.0065	21.7217	21.8587	22.2445	21.8345	22.0207	22.0048
ENSG00000197119	16.5001	17.497	17.8965	17.994	17.4083	16.2077	16.2298	16.9753	16.2766	17.1036	16.957	16.3538	18.5351	17.8328	NA	17.7037
ENSG00000058804	17.6096	18.3466	20.0705	17.5666	18.175	17.0768	19.708	18.5045	18.2937	19.4334	18.1835	17.9867	17.446	16.9537	18.1669	17.4134
ENSG00000175110	21.0915	20.9735	20.3958	19.6185	19.9396	17.7098	19.6754	19.287	19.3547	20.7421	20.454	20.3486	21.0403	19.6066	20.9079	20.6207
ENSG00000010278	22.4061	20.9484	21.879	21.1728	22.5594	21.3041	23.8291	23.2666	22.6427	21.5651	22.2108	22.1584	22.8835	22.4834	22.2062	22.7987
ENSG00000146112	20.6971	21.1468	19.7827	21.5782	20.4224	19.8243	21.6136	21.0365	22.2044	21.4973	21.0727	22.0584	20.2624	20.5689	21.7414	19.8983
ENSG00000112667	20.7849	21.0002	21.3646	20.5148	21.6334	21.1578	21.1716	19.762	21.0175	20.9664	21.8172	21.2245	21.4046	20.626	21.1154	22.3688
ENSG00000173465	21.633	20.8679	21.1859	21.0818	20.9493	20.2672	20.1845	18.977	21.3864	20.9498	21.5504	21.1423	20.8907	20.8906	21.0215	21.5548
ENSG00000088682	19.6067	18.5769	18.2988	17.4351	17.5031	18.6896	18.1768	18.5227	16.1543	17.7968	18.6513	18.7813	17.4107	18.1138	18.4349	18.5536
ENSG00000103018	22.7228	22.6319	23.3746	23.1247	22.8935	23.0533	23.1374	23.3918	22.2175	22.3666	22.2694	22.6002	23.089	23.0101	23.444	22.8801
ENSG00000102316	22.7885	22.4932	22.3503	22.1532	21.5691	20.4225	22.3298	21.4254	23.1375	22.1696	22.7843	22.1839	21.5792	21.4649	21.7338	22.4311
ENSG00000179222	22.7885	22.4932	22.3503	22.1532	21.5691	20.4225	22.3298	21.4254	23.1375	22.1696	22.7843	22.1839	21.5792	21.4649	21.7338	22.4311
ENSG00000184900	24.0807	23.5105	23.3619	22.3069	23.0106	23.5589	23.232	22.8721	22.3641	21.9247	23.0849	22.8801	23.6012	23.7187	23.2106	23.5289
ENSG00000188612	24.0807	23.5105	23.3619	22.3069	23.0106	23.5589	23.232	22.8721	22.3641	21.9247	23.0849	22.8801	23.6012	23.7187	23.2106	23.5289
ENSG00000189043	20.0993	21.8902	20.4273	20.4005	19.2441	20.4767	20.2318	21.1168	20.1195	20.0836	17.7166	19.518	20.1249	19.873	19.6922	18.8502
ENSG00000101361	24.0561	24.3461	24.3336	24.1773	24.3905	24.3561	24.6025	24.3789	24.0043	24.1632	24.0527	24.3331	24.6318	24.1113	24.4105	23.5984
ENSG00000119414	21.3968	20.7634	21.1356	21.1011	20.759	18.7689	20.7723	19.1931	21.367	20.8815	21.5543	21.3884	20.8386	21.3247	21.2392	21.3272
ENSG00000105185	23.6187	22.9848	23.1043	23.2907	23.4682	23.0992	23.1897	21.5957	23.8693	23.3746	23.8516	23.8442	23.5529	23.4334	23.357	23.5513
ENSG00000143198	22.8552	22.9537	23.5206	22.5672	23.3537	23.1508	22.7196	23.4736	21.9494	21.656	21.1141	21.9544	22.7548	21.8903	22.5637	21.7493
ENSG00000164040	23.096	23.3164	23.3311	23.1814	23.1312	23.0215	23.2734	23.2743	22.2266	22.3465	22.3794	22.4522	22.6669	22.6598	22.9149	22.8755
ENSG00000157916	20.4934	19.9179	20.6793	20.4402	20.6198	19.9812	21.2112	21.3304	19.7377	20.2567	19.9071	20.4182	20.6097	20.1711	20.2463	20.6802
ENSG00000148248	19.6382	21.1202	21.8029	20.943	20.7774	22.8292	22.1408	21.7183	21.4358	21.3034	20.6267	21.237	21.4195	21.3173	21.4615	20.661
ENSG00000124802	22.0294	22.42	22.5082	22.3817	22.2846	22.5385	22.2546	21.7672	22.6473	22.3852	22.2376	22.241	22.3212	21.6191	22.4206	22.2762
ENSG00000091164	23.0664	23.1487	23.368	23.3206	23.1667	22.6018	23.0168	21.3112	23.3412	22.5208	22.9862	22.424	22.9873	22.6801	22.2755	22.9032
ENSG00000004487	18.6062	19.9658	17.8591	17.9416	17.1476	17.7386	20.0624	20.1324	19.3399	17.5124	18.1767	18.7167	16.8871	17.9008	18.5731	17.0458
ENSG00000112335	21.2776	20.2764	20.2987	19.6943	20.6044	18.8795	20.0029	20.1048	20.7026	20.5161	21.7956	20.432	21.16	20.2454	20.2439	21.2107
ENSG00000243279	19.7343	19.6499	18.0066	20.0708	20.228	20.1243	20.5135	20.1397	19.1519	19.3842	19.8487	19.6222	19.3364	19.3275	19.3216	20.5885
ENSG00000146729	21.0816	21.3616	20.7979	20.6263	21.5026	20.083	21.3498	21.9671	20.3923	20.4258	20.0055	21.6546	21.0029	20.4533	20.7651	20.484
ENSG00000167863	24.3735	24.672	24.4879	24.7078	24.763	24.6014	24.6273	24.9083	24.0044	24.3566	24.0087	24.3718	24.8052	24.3716	24.7481	24.2181
ENSG00000150961	20.6037	20.496	20.731	20.8927	20.5071	20.8781	21.544	20.8581	21.3898	21.1828	21.2685	21.0108	19.3053	20.6608	20.3382	21.7673
ENSG00000108448	22.4546	22.0592	22.13	21.6543	21.8796	21.3214	21.8157	20.2547	22.2816	21.2576	21.9051	21.3963	21.4693	21.5832	21.4627	22.1623
ENSG00000221926	22.4546	22.0592	22.13	21.6543	21.8796	21.3214	21.8157	20.2547	22.2816	21.2576	21.9051	21.3963	21.4693	21.5832	21.4627	22.1623
ENSG00000130204	22.5984	22.6532	23.2511	22.7455	23.3492	23.5826	23.4269	24.1083	23.2659	23.2116	23.204	23.2835	24.3376	23.7503	23.9472	23.4089
ENSG00000198712	20.4895	21.2924	21.0468	20.1708	21.4581	21.0373	21.2437	21.6607	21.5366	21.3389	21.0406	21.7007	22.0787	20.6626	20.8421	20.9882
ENSG00000125166	23.4727	23.2598	23.0892	23.3099	22.6842	23.6017	23.7641	23.2777	23.1448	23.5595	23.1211	23.3265	24.0346	23.6856	23.8647	23.5627
ENSG00000198899	19.3196	20.6123	20.2871	20.5435	20.5275	20.5889	20.5149	20.6697	19.2199	19.3433	18.9769	19.1416	19.9949	19.6137	19.9226	19.4895
ENSG00000087086	20.7892	19.5032	19.5424	20.1265	18.2723	19.9232	22.0843	19.1728	21.9144	20.8719	20.7364	20.7304	19.9708	21.9683	22.7693	23.0893
ENSG00000167996	22.9286	23.1537	22.4245	22.9415	22.6709	23.2206	24.539	23.9498	23.8136	23.2362	23.3672	23.3927	23.7592	24.3785	24.8426	25.1688
ENSG00000228253	19.2246	21.9901	21.2693	21.9422	21.9393	22.4222	21.1391	22.3713	20.4839	20.8117	19.741	21.0491	21.641	21.0525	20.9843	21.4721
ENSG00000005022	23.898	24.2753	24.3885	24.7021	24.7544	24.6975	24.8197	25.1253	23.9717	24.3462	24.1337	24.4131	24.974	24.8561	25.0186	24.5641
ENSG00000110955	26.327	26.7738	27.2565	26.8461	26.9064	26.7117	27.1479	27.0387	27.6461	27.7965	27.5174	27.8037	28.1327	27.7331	28.0307	27.3853
ENSG00000185624	27.4264	27.486	27.4581	27.514	27.4882	27.5437	28.3809	28.302	27.3072	27.2424	27.2836	27.403	27.7667	27.5675	27.9226	28.1984
ENSG00000065135	20.5346	20.5958	20.4113	20.0292	21.1474	20.3459	20.8867	19.8964	20.7473	20.041	20.112	20.7931	20.4029	19.1753	19.5265	19.4725
ENSG00000105968	25.4498	25.6937	25.4661	25.5155	25.679	25.4441	26.1301	26.077	25.143	25.1417	25.0444	25.9162	26.2298	25.6781	25.9605	25.188
ENSG00000164032	25.4498	25.6937	25.4661	25.5155	25.679	25.4441	26.1301	26.077	25.143	25.1417	25.0444	25.9162	26.2298	25.6781	25.9605	25.188
ENSG00000168291	23.51	23.8305	24.021	24.3941	24.2142	24.1028	23.9515	23.9823	23.585	23.9169	23.3667	23.7805	24.3037	23.4691	23.7406	23.286
ENSG00000169100	26.1149	26.6102	26.8591	26.8867	26.9585	26.6706	26.8471	27.212	26.2795	26.1785	26.1418	26.5642	27.044	26.5556	26.8442	26.6144
ENSG00000140374	22.8005	22.7634	22.1114	22.7777	22.3237	22.9535	22.0698	23.2476	22.4931	22.598	22.6535	22.5277	22.7782	22.9154	22.92	22.7783
ENSG00000119912	19.5415	20.5775	20.2449	20.5001	18.5356	19.1168	20.5425	20.6565	21.5714	20.0362	19.8831	20.1909	18.2142	19.9448	20.245	20.1565
ENSG00000156467	22.0729	21.3886	21.5424	21.711	21.394	21.2893	21.5988	21.8676	21.4146	21.238	20.6378	21.3294	21.7982	21.3189	22.0333	20.6997
ENSG00000127948	21.5066	21.461	21.3732	21.3056	21.4808	20.4699	21.3711	21.3797	20.5048	20.8461	20.9941	20.7429	21.1127	20.7561	21.4418	20.6651
ENSG00000174437	22.9688	23.472	23.3181	23.5954	23.3955	23.5238	23.3019	23.7063	23.1279	22.7514	23.0601	23.1261	23.5955	23.1511	23.3893	23.3333
ENSG00000196396	17.2971	NA	18.9346	16.5372	18.7416	16.9328	17.3937	18.3673	16.1191	16.4288	16.7291	NA	19.1657	17.4264	16.9463	16.9765
ENSG00000070961	16.6691	18.5099	18.7908	18.831	17.8383	16.9201	18.3911	18.6183	18.6481	18.9709	18.338	18.8185	18.6721	18.0568	18.3517	17.7693
ENSG00000213585	26.5467	26.4103	26.4282	26.5577	26.5283	26.6402	26.8816	27.0502	26.3049	26.3483	26.1504	26.451	27.0288	26.709	26.8886	26.5443
ENSG00000166794	25.9701	26.3704	26.2223	26.3219	26.3762	26.1262	27.1659	27.1531	26.0032	25.9815	25.8964	26.1019	26.626	26.4727	26.871	26.847
ENSG00000157184	20.1568	20.6397	18.7988	20.022	20.9444	18.7794	20.1952	19.7252	19.5495	19.0996	19.4084	19.4466	19.9721	19.573	19.3328	18.19
ENSG00000116459	24.8649	24.9801	24.7176	24.9878	24.9498	24.8729	24.9747	25.1454	24.1799	24.3903	24.4674	24.4937	24.9008	24.7696	24.6773	24.7103
ENSG00000100567	23.932	24.1677	24.0193	24.0412	23.7044	23.9744	23.9592	22.0885	23.6571	23.5465	24.1327	23.8418	23.6233	23.6033	23.6889	23.9309
ENSG00000173486	21.3502	22.0721	21.7969	21.6686	21.2101	21.6214	21.9352	21.5655	20.7324	20.6417	21.0687	20.615	20.6569	20.6651	21.319	21.7367
ENSG00000104537	17.769	19.7926	20.5013	20.8873	18.3461	18.83	20.4762	NA	17.3519	17.451	17.6557	17.9119	17.8205	17.4131	17.07	NA
ENSG00000179218	26.2745	26.9039	26.7532	26.7539	26.6402	26.9225	27.8434	27.4717	26.8153	26.6776	26.5219	26.7599	27.309	27.436	27.6909	27.6885
ENSG00000159377	22.317	22.3132	22.845	22.3879	22.9894	22.4993	22.9736	20.8223	23.1294	22.8892	23.2489	22.871	22.9094	22.6654	22.6535	22.6636
ENSG00000030582	17.468	17.9228	19.4946	17.9583	18.2039	15.7719	17.5228	17.0401	19.0499	17.6211	18.6064	18.2133	19.2838	17.4562	18.5617	20.343
ENSG00000099624	22.7254	22.6677	22.9667	23.4136	22.8361	23.2315	22.508	23.0149	23.0442	23.1966	22.9145	23.0163	23.851	23.8628	23.4347	23.2438
ENSG00000127884	22.5023	22.1507	22.0968	22.3219	22.0972	22.9016	21.8974	22.6303	22.082	21.9867	21.8746	21.6759	22.6447	22.3795	22.5809	21.9057
ENSG00000167004	27.3938	27.378	27.5731	27.4993	27.4363	27.5458	28.3927	28.359	27.3243	27.2252	27.1402	27.2968	27.5777	27.5005	27.8824	28.1731
ENSG00000183010	20.7098	21.464	20.2166	22.1846	21.4691	21.8069	23.0683	23.0484	21.7594	21.2265	21.1626	20.7552	21.8345	21.6429	21.7009	22.0086
ENSG00000101986	19.9806	20.2586	20.257	20.179	19.1934	18.3001	18.4675	18.7781	19.079	19.1491	19.2877	17.7605	18.1477	18.4527	18.4556	18.6439
ENSG00000176974	21.4943	20.6477	21.4413	21.293	21.6427	19.5938	21.2463	20.3206	21.9383	21.2216	21.2364	21.0381	20.0787	20.3251	20.5139	20.6268
ENSG00000167085	26.1353	26.1385	26.3476	26.2485	26.3311	26.1555	26.424	26.6058	25.6601	25.645	25.4885	25.6886	26.32	26.1746	26.0706	25.7497
ENSG00000124570	23.5496	23.6432	23.4403	23.1748	22.9124	21.6587	23.0517	21.6817	23.567	23.3109	23.7122	23.5411	23.0676	22.9898	23.2683	23.583
ENSG00000049541	22.1499	21.704	21.1021	20.7876	21.2053	21.0511	21.0142	21.0562	20.6099	21.4345	20.6675	20.519	21.888	20.7299	21.5056	21.6346
ENSG00000172270	24.9296	24.8056	24.3503	24.9348	24.4432	24.545	25.2506	25.149	25.2592	25.1283	24.9417	25.0331	25.4706	25.1225	25.236	25.3954
ENSG00000165629	23.1903	24.0852	23.3287	23.9002	23.8897	24.0454	24.1051	24.579	23.416	23.5355	23.2802	23.5531	24.0474	23.6805	23.8667	23.173
ENSG00000204590	21.183	21.4683	21.5346	20.7376	20.2184	20.4594	20.5001	19.2768	21.0198	20.8563	21.1215	20.7484	21.8078	20.715	22.2184	21.5602
ENSG00000119689	20.3113	22.3089	21.4075	22.5534	23.0755	23.045	22.2512	23.2904	21.7642	21.7695	20.8377	22.0948	22.1269	22.1484	21.7188	21.6985
ENSG00000084754	23.5922	24.0252	24.2196	23.8934	23.9799	24.171	24.4586	24.7937	23.9809	24.2262	23.7096	24.2569	24.6369	24.3645	24.619	24.1856
ENSG00000106245	20.1205	21.5254	20.2765	19.7938	20.7165	19.2136	20.8648	19.4079	21.0397	20.9099	20.9301	20.2707	20.4998	19.3601	21.2253	20.2829
ENSG00000167315	22.8135	23.068	22.7876	23.4589	23.0956	23.0812	23.1263	23.7376	22.4736	22.6267	22.8586	22.324	22.8695	22.3671	22.7311	22.4719
ENSG00000115159	23.8139	23.8799	24.1479	23.8013	23.8591	23.7585	23.8501	24.2726	23.0114	23.0556	23.0406	23.0758	23.7855	23.3985	23.6975	22.9488
ENSG00000124783	21.0418	22.5186	21.6861	22.5102	22.6592	23.0393	23.5078	23.7641	21.2886	21.655	20.8026	21.9169	22.9483	22.5748	22.9459	22.7657
ENSG00000123297	20.0234	20.2551	18.2708	19.612	19.6713	21.2041	19.618	21.3233	19.3709	19.1425	20.2085	20.0061	19.9186	19.8267	19.0544	19.204
ENSG00000122026	24.5415	25.2627	25.3602	25.4275	24.9297	24.8896	24.7968	23.909	25.2179	24.8791	25.5504	25.4607	25.7594	25.534	25.4879	25.6888
ENSG00000108107	24.548	24.8806	25.0788	24.8746	24.8633	24.7467	25.1701	24.8892	24.0336	24.5167	24.4941	24.6855	24.9142	24.7904	24.6165	24.7233
ENSG00000241837	24.9126	25.1899	25.1782	25.3034	25.3077	25.0444	25.3241	25.5439	24.755	25.0801	24.7208	25.3144	25.2589	24.7583	25.2115	24.7833
ENSG00000001084	18.3113	17.9689	18.7508	18.8623	18.2827	18.5454	19.5929	18.4401	18.3645	18.3522	18.2328	17.5553	19.4214	17.6689	17.8459	18.938
ENSG00000109475	23.4748	23.9353	24.376	24.2725	24.7614	24.5951	24.7904	24.623	23.687	22.8941	24.0919	24.1239	24.6795	24.6693	24.5874	24.8087
ENSG00000143742	22.9207	22.5204	22.7675	23.3601	23.275	22.8293	22.519	22.49	22.7515	22.3965	23.1486	23.1353	23.7062	23.5425	23.4525	23.538
ENSG00000005156	19.7086	19.8488	21.1618	19.9826	20.2059	18.1255	19.1402	19.6724	18.676	18.5868	19.2844	19.1762	18.2066	19.4502	19.0148	19.1776
ENSG00000111142	21.8042	21.5608	22.0398	21.8324	21.569	20.3978	21.9882	20.9727	22.3174	21.9073	22.5879	22.1289	21.5479	21.7292	21.2161	21.9585
ENSG00000108479	22.5976	21.8302	22.5221	22.0207	22.2918	21.5007	22.3798	21.2665	22.3278	21.7806	22.1206	22.6287	22.6018	22.1356	22.9679	21.9391
ENSG00000100075	20.399	22.2442	22.1266	21.814	21.5352	21.256	21.4063	22.411	20.841	21.4869	21.0569	21.727	21.4301	20.6925	21.1051	21.5784
ENSG00000163541	21.0477	22.4055	21.0536	22.5527	22.1544	22.6274	22.0014	22.7001	20.7866	20.0858	20.6402	20.8047	21.8479	21.5357	21.4999	21.187
ENSG00000059573	23.8706	24.2011	23.808	23.9907	23.8324	23.9061	24.2782	24.7095	23.8395	23.9545	23.9328	23.9547	24.3897	24.1218	24.3999	23.9322
ENSG00000145050	23.8713	23.8776	23.5366	23.6379	23.7652	24.3844	25.2112	25.2863	23.2975	23.4918	22.9498	23.8482	23.2542	24.2891	24.4524	24.2465
ENSG00000169020	21.3559	22.431	21.59	22.5088	22.0536	22.8052	23.1137	23.477	21.067	20.9393	20.1103	21.5032	22.8237	21.9889	22.1926	22.1247
ENSG00000175029	18.7154	19.0962	19.8297	19.5197	19.1306	17.8726	20.8699	19.1113	19.9141	19.543	18.6198	18.3394	17.7633	19.2705	19.6808	19.5826
ENSG00000109133	20.9808	23.1641	22.4728	22.6475	22.6793	22.6439	22.6357	23.213	22.0937	21.8856	21.332	22.1984	22.4679	22.102	22.0962	22.3085
ENSG00000179409	18.0672	18.5277	18.9869	19.4265	17.199	18.4463	18.2795	18.6448	19.6624	19.6401	19.3105	20.2583	18.824	19.8182	19.1653	19.2296
ENSG00000106803	21.5346	22.6922	22.3119	22.7872	23.0571	23.0813	23.3016	23.3178	23.1869	22.5524	22.3827	22.9422	23.0353	22.6788	22.8503	22.6942
ENSG00000139998	21.8356	22.2957	22.0877	22.159	21.7084	21.5972	21.2239	21.957	21.063	20.6181	20.6371	21.2245	21.6419	20.6681	21.0703	20.8886
ENSG00000166128	21.8356	22.2957	22.0877	22.159	21.7084	21.5972	21.2239	21.957	21.063	20.6181	20.6371	21.2245	21.6419	20.6681	21.0703	20.8886
ENSG00000167461	21.8356	22.2957	22.0877	22.159	21.7084	21.5972	21.2239	21.957	21.063	20.6181	20.6371	21.2245	21.6419	20.6681	21.0703	20.8886
ENSG00000115541	27.0384	27.0224	26.9923	27.3093	27.1519	27.2746	27.4436	27.5231	26.9072	26.9088	27.2232	27.0601	27.3777	27.1529	27.3023	27.3536
ENSG00000182004	20.1278	21.2434	21.0422	20.7261	21.3863	20.9105	21.8008	20.4753	22.1578	22.4327	22.182	22.3325	22.6376	22.6422	22.8175	21.5461
ENSG00000124529	30.0174	30.2069	30.1229	30.2761	30.4034	30.0625	30.5447	29.6419	29.3353	29.741	29.6563	29.8231	30.3564	30.1605	30.4015	29.7476
ENSG00000158406	30.0174	30.2069	30.1229	30.2761	30.4034	30.0625	30.5447	29.6419	29.3353	29.741	29.6563	29.8231	30.3564	30.1605	30.4015	29.7476
ENSG00000182217	30.0174	30.2069	30.1229	30.2761	30.4034	30.0625	30.5447	29.6419	29.3353	29.741	29.6563	29.8231	30.3564	30.1605	30.4015	29.7476
ENSG00000188987	30.0174	30.2069	30.1229	30.2761	30.4034	30.0625	30.5447	29.6419	29.3353	29.741	29.6563	29.8231	30.3564	30.1605	30.4015	29.7476
ENSG00000196176	30.0174	30.2069	30.1229	30.2761	30.4034	30.0625	30.5447	29.6419	29.3353	29.741	29.6563	29.8231	30.3564	30.1605	30.4015	29.7476
ENSG00000197061	30.0174	30.2069	30.1229	30.2761	30.4034	30.0625	30.5447	29.6419	29.3353	29.741	29.6563	29.8231	30.3564	30.1605	30.4015	29.7476
ENSG00000197238	30.0174	30.2069	30.1229	30.2761	30.4034	30.0625	30.5447	29.6419	29.3353	29.741	29.6563	29.8231	30.3564	30.1605	30.4015	29.7476
ENSG00000197837	30.0174	30.2069	30.1229	30.2761	30.4034	30.0625	30.5447	29.6419	29.3353	29.741	29.6563	29.8231	30.3564	30.1605	30.4015	29.7476
ENSG00000197914	30.0174	30.2069	30.1229	30.2761	30.4034	30.0625	30.5447	29.6419	29.3353	29.741	29.6563	29.8231	30.3564	30.1605	30.4015	29.7476
ENSG00000198327	30.0174	30.2069	30.1229	30.2761	30.4034	30.0625	30.5447	29.6419	29.3353	29.741	29.6563	29.8231	30.3564	30.1605	30.4015	29.7476
ENSG00000198339	30.0174	30.2069	30.1229	30.2761	30.4034	30.0625	30.5447	29.6419	29.3353	29.741	29.6563	29.8231	30.3564	30.1605	30.4015	29.7476
ENSG00000198518	30.0174	30.2069	30.1229	30.2761	30.4034	30.0625	30.5447	29.6419	29.3353	29.741	29.6563	29.8231	30.3564	30.1605	30.4015	29.7476
ENSG00000198558	30.0174	30.2069	30.1229	30.2761	30.4034	30.0625	30.5447	29.6419	29.3353	29.741	29.6563	29.8231	30.3564	30.1605	30.4015	29.7476
ENSG00000156482	24.8581	24.2086	24.662	24.6508	24.5161	24.3491	24.6868	23.8608	24.6828	24.3994	24.4545	24.2572	25.1204	24.8338	24.9679	24.8221
ENSG00000070081	19.7046	19.7734	20.0329	18.8427	19.3644	19.3264	20.6233	20.7619	19.0435	19.4997	19.3595	19.4224	18.7962	19.7432	20.8855	21.0815
ENSG00000243927	18.0625	19.2203	18.1412	18.5134	18.2547	NA	18.0611	18.8857	17.9921	18.8932	17.4072	19.8822	18.6242	17.1201	18.3789	NA
ENSG00000108064	21.0212	20.7822	21.2809	21.6894	21.1613	20.7689	21.043	21.1911	19.4671	20.2272	20.1786	19.785	21.1466	20.9711	20.6181	21.01
ENSG00000129625	19.9137	22.3834	20.972	21.1786	22.3696	21.6483	21.7493	21.7268	20.9007	20.5588	20.7005	21.2168	21.0742	20.7976	21.3248	21.0173
ENSG00000151923	18.0339	18.9904	18.8955	19.9114	17.7274	18.1996	19.6231	19.9409	20.9609	20.9574	20.9321	20.4118	20.4523	19.4211	19.5206	19.405
ENSG00000161547	21.786	23.4836	22.7161	23.8008	23.3251	20.8165	23.0219	22.9188	24.2458	24.3309	24.314	23.9841	23.9444	23.5679	23.8706	23.2963
ENSG00000169032	22.7665	22.7974	22.6699	22.6811	21.8071	23.2798	22.7531	22.9499	21.5498	21.1314	20.4733	21.4943	20.8031	23.2539	23.092	23.4945
ENSG00000182533	21.4083	20.2308	21.7926	20.203	20.1245	21.7962	22.3209	21.9266	21.1802	21.2788	20.336	21.2329	22.773	21.9987	22.2987	21.5137
ENSG00000106028	21.0471	21.8473	21.7455	21.8182	21.8839	20.2888	22.2585	22.0518	21.3472	22.5484	21.5737	23.1003	23.3806	22.9708	23.5505	23.4946
ENSG00000108561	24.7016	24.7836	24.778	24.7528	24.6573	24.6491	24.6816	24.8815	24.549	24.6556	24.3071	24.7604	25.003	24.6493	24.9473	24.2406
ENSG00000067369	20.6403	18.8001	20.374	18.0355	19.9232	19.2242	20.2448	19.1409	21.5674	20.9265	21.4472	21.5531	21.1336	20.6763	21.2279	21.2705
ENSG00000142347	19.3179	19.7775	20.1584	19.7485	18.5424	18.0493	19.4154	NA	19.6012	18.8924	19.4131	19.6824	18.6861	18.6251	18.5913	19.2571
ENSG00000104823	21.5209	22.3547	21.8683	22.517	22.3232	22.9541	22.9006	23.4929	21.0576	22.1026	21.9343	22.1209	22.4387	22.4179	22.7971	22.2213
ENSG00000132356	18.0953	17.8808	18.9427	17.2142	16.3331	16.8833	16.835	NA	18.1802	17.962	17.9932	17.7181	17.1717	18.0756	16.9662	18.2852
ENSG00000162409	18.0953	17.8808	18.9427	17.2142	16.3331	16.8833	16.835	NA	18.1802	17.962	17.9932	17.7181	17.1717	18.0756	16.9662	18.2852
ENSG00000106305	23.3527	22.5082	23.0706	22.5785	23.0755	22.9905	23.0916	22.5039	23.4616	23.1329	23.3843	23.2103	23.3124	22.9914	23.1283	23.4033
ENSG00000100650	17.6846	19.0106	17.8446	18.2623	19.9607	19.9539	20.2145	20.2489	18.6688	19.0529	19.1066	18.168	19.4778	19.0076	20.1026	17.9154
ENSG00000124193	23.8921	23.8399	23.3543	23.7783	24.0002	23.563	24.1043	23.368	23.7165	23.9778	23.6605	24.0435	24.5211	24.2211	24.7122	23.7007
ENSG00000028528	20.1739	21.1625	19.7736	19.8456	21.4306	18.3005	21.173	18.768	21.4985	20.5774	20.265	20.4297	20.0654	18.9888	20.0323	20.1412
ENSG00000158290	19.726	20.6516	20.5539	20.4636	19.734	18.6505	20.0105	NA	20.4831	19.7075	19.9669	19.8927	18.9661	18.7746	18.5268	18.7654
ENSG00000115275	20.3759	20.6427	21.1596	20.7314	20.686	20.7084	20.9592	21.184	20.7473	20.6158	20.2864	20.5697	20.8892	20.3511	20.6126	19.8532
ENSG00000112578	18.2826	19.2709	19.3038	18.9475	19.8277	19.9913	19.0751	20.0733	20.1397	20.1734	18.8999	19.1971	19.9816	20.0953	19.8372	19.4412
ENSG00000135763	17.377	19.6613	19.1908	18.7808	18.4065	16.8546	17.7305	19.3142	17.6188	16.4227	17.5894	15.8127	18.6903	NA	18.3405	17.7573
ENSG00000111361	21.2329	20.9232	21.0815	21.3234	20.2938	19.6636	20.6894	NA	21.3875	20.7558	21.1788	21.2722	20.1034	20.3897	20.2667	21.3149
ENSG00000121060	16.5982	18.7343	18.8023	19.3192	19.1497	18.286	18.3229	17.6488	20.0354	20.4844	20.0807	19.8136	19.7014	20.6054	20.3056	21.0873
ENSG00000148843	20.6912	22.1036	21.592	22.0821	22.4827	20.3176	22.0075	21.9446	21.3547	21.2146	20.2803	21.5363	21.3196	20.8213	20.9495	20.1926
ENSG00000104635	19.6199	19.011	18.2439	17.8462	NA	16.331	19.6218	19.0086	20.4356	21.0417	18.645	18.948	17.5805	19.141	19.3568	20.0325
ENSG00000161533	18.4353	19.0562	18.839	19.4681	19.383	19.5018	18.6824	18.9036	20.037	20.7936	20.3329	19.7874	20.3341	20.8576	19.3085	20.359
ENSG00000155463	19.9025	20.1686	21.0974	20.273	20.1852	18.5847	20.2818	19.644	22.5111	21.7851	22.5215	22.2293	21.8656	20.439	21.6425	20.468
ENSG00000049449	23.4554	23.3884	23.7409	23.1	22.6682	23.5475	24.0607	24.0633	23.5204	23.5983	23.5733	23.6156	23.6825	23.5648	23.8914	24.0234
ENSG00000106615	18.1393	19.4056	19.5604	20.0997	19.094	18.1024	19.2631	NA	18.5232	18.7813	19.3608	18.721	18.6808	18.5702	17.9286	18.6366
ENSG00000080608	21.6494	21.0978	21.56	21.4859	22.0641	21.2762	21.7764	20.0991	21.8305	22.2308	21.7693	22.1671	21.9201	22.1098	22.5709	21.7193
ENSG00000066044	24.1608	23.9032	23.8202	24.1319	23.8843	23.9944	23.8583	22.8816	23.9085	24.0845	23.9239	23.4357	23.6318	23.2006	23.7117	22.8776
ENSG00000147383	21.3012	21.2702	21.583	21.3966	21.544	21.6146	21.1833	21.9782	20.8852	20.7683	20.0033	20.7323	21.8848	21.554	21.3206	20.401
ENSG00000103769	22.9561	24.1	23.4501	24.1639	24.0416	24.2268	24.1548	24.1224	23.6008	23.4939	23.1865	23.5289	24.1312	23.7069	23.6459	23.7393
ENSG00000132698	22.9561	24.1	23.4501	24.1639	24.0416	24.2268	24.1548	24.1224	23.6008	23.4939	23.1865	23.5289	24.1312	23.7069	23.6459	23.7393
ENSG00000185236	22.9561	24.1	23.4501	24.1639	24.0416	24.2268	24.1548	24.1224	23.6008	23.4939	23.1865	23.5289	24.1312	23.7069	23.6459	23.7393
ENSG00000182611	29.5555	29.1497	29.7987	29.5069	29.6007	29.7006	29.9116	29.7266	28.9518	29.3208	29.3605	29.7957	29.8442	29.6932	29.9129	29.3929
ENSG00000183558	29.5555	29.1497	29.7987	29.5069	29.6007	29.7006	29.9116	29.7266	28.9518	29.3208	29.3605	29.7957	29.8442	29.6932	29.9129	29.3929
ENSG00000184260	29.5555	29.1497	29.7987	29.5069	29.6007	29.7006	29.9116	29.7266	28.9518	29.3208	29.3605	29.7957	29.8442	29.6932	29.9129	29.3929
ENSG00000184348	29.5555	29.1497	29.7987	29.5069	29.6007	29.7006	29.9116	29.7266	28.9518	29.3208	29.3605	29.7957	29.8442	29.6932	29.9129	29.3929
ENSG00000184825	29.5555	29.1497	29.7987	29.5069	29.6007	29.7006	29.9116	29.7266	28.9518	29.3208	29.3605	29.7957	29.8442	29.6932	29.9129	29.3929
ENSG00000196747	29.5555	29.1497	29.7987	29.5069	29.6007	29.7006	29.9116	29.7266	28.9518	29.3208	29.3605	29.7957	29.8442	29.6932	29.9129	29.3929
ENSG00000196787	29.5555	29.1497	29.7987	29.5069	29.6007	29.7006	29.9116	29.7266	28.9518	29.3208	29.3605	29.7957	29.8442	29.6932	29.9129	29.3929
ENSG00000196866	29.5555	29.1497	29.7987	29.5069	29.6007	29.7006	29.9116	29.7266	28.9518	29.3208	29.3605	29.7957	29.8442	29.6932	29.9129	29.3929
ENSG00000198374	29.5555	29.1497	29.7987	29.5069	29.6007	29.7006	29.9116	29.7266	28.9518	29.3208	29.3605	29.7957	29.8442	29.6932	29.9129	29.3929
ENSG00000233224	29.5555	29.1497	29.7987	29.5069	29.6007	29.7006	29.9116	29.7266	28.9518	29.3208	29.3605	29.7957	29.8442	29.6932	29.9129	29.3929
ENSG00000246705	29.5555	29.1497	29.7987	29.5069	29.6007	29.7006	29.9116	29.7266	28.9518	29.3208	29.3605	29.7957	29.8442	29.6932	29.9129	29.3929
ENSG00000263521	29.5555	29.1497	29.7987	29.5069	29.6007	29.7006	29.9116	29.7266	28.9518	29.3208	29.3605	29.7957	29.8442	29.6932	29.9129	29.3929
ENSG00000139180	21.5707	21.7857	22.3977	21.8975	21.3304	21.3099	21.9994	22.3621	21.2898	21.6474	21.442	21.5702	21.9724	21.4359	21.3737	21.2444
ENSG00000117385	21.482	22.3627	22.2195	22.3847	22.3883	21.9671	21.6239	21.7762	21.4936	21.5	21.4697	21.4747	22.2495	21.4856	21.6419	21.3525
ENSG00000149084	21.0107	21.3608	21.5773	21.3789	21.2159	20.7445	20.8022	21.8456	20.3514	20.7669	20.6314	20.9136	21.2779	21.0567	20.9758	20.771
ENSG00000125970	21.9554	21.9761	22.5688	22.9375	22.5717	22.2939	22.9365	22.5297	20.8732	21.5389	21.5986	21.4459	21.6787	22.077	22.7315	20.8936
ENSG00000085491	21.2706	22.2013	21.5741	22.4706	22.457	21.9445	22.0153	22.2197	21.3274	21.3941	21.3712	21.4234	21.9015	22.1293	21.9861	21.9614
ENSG00000119777	21.348	21.6716	21.6761	21.1722	21.4855	20.7856	21.8438	21.6973	19.8549	19.9428	20.4497	19.8616	20.9397	20.5336	21.0556	20.2214
ENSG00000180992	19.8989	20.2466	20.262	20.0423	20.212	19.5824	19.8919	20.2795	19.8343	19.6915	20.0296	20.0033	20.5878	19.6826	20.07	20.1327
ENSG00000117593	21.0632	22.5306	22.017	22.0258	22.5903	22.4232	21.329	21.6076	20.1308	20.7346	20.8125	21.3213	20.2614	21.2181	20.5739	21.2829
ENSG00000120254	21.9165	22.8671	22.5313	22.7657	22.3392	22.7197	22.4995	23.0009	22.4993	22.9369	22.1749	22.4233	22.3489	21.6994	22.3053	21.6898
ENSG00000139324	18.4251	18.3286	18.545	17.1307	18.2775	17.7835	18.8803	18.6215	17.7595	18.2612	17.7275	17.6318	17.4977	NA	17.4218	18.2476
ENSG00000168148	28.1756	28.8638	28.9797	28.8875	29.124	28.8499	29.0914	28.9033	28.4667	28.494	28.8282	29.3709	29.1903	29.0661	29.1493	28.7567
ENSG00000183598	28.1756	28.8638	28.9797	28.8875	29.124	28.8499	29.0914	28.9033	28.4667	28.494	28.8282	29.3709	29.1903	29.0661	29.1493	28.7567
ENSG00000203811	28.1756	28.8638	28.9797	28.8875	29.124	28.8499	29.0914	28.9033	28.4667	28.494	28.8282	29.3709	29.1903	29.0661	29.1493	28.7567
ENSG00000142453	21.35	21.5283	21.5677	21.4182	21.3775	17.5822	20.9267	19.6825	22.3055	21.9294	22.1802	22.0416	21.2981	20.9432	20.8025	21.377
ENSG00000171109	18.2587	19.1199	18.7442	17.3838	17.1046	18.0839	18.1395	NA	16.3506	18.5404	17.5535	18.1429	16.5259	17.0009	18.3432	17.2085
ENSG00000060339	18.7589	20.9519	20.2414	21.0013	19.3415	22.1028	20.3841	20.0061	20.4092	19.3393	19.9396	19.9976	18.3312	19.5881	20.8663	19.9302
ENSG00000145354	21.1632	21.446	21.3085	21.4858	21.4246	21.2752	21.8144	22.2858	20.3957	20.2549	19.6945	20.7585	21.1608	21.247	20.7678	19.2943
ENSG00000162222	19.3253	19.8438	20.3384	20.5681	18.4695	18.3556	19.7642	19.2038	19.7069	19.2731	20.0011	20.2282	20.0152	18.9321	18.5656	18.5315
ENSG00000156026	21.2515	21.5729	21.6476	21.6715	21.7192	21.5423	21.0542	20.9844	20.4044	20.5322	20.5077	20.6492	21.5477	21.0467	21.1241	20.7611
ENSG00000129460	19.2029	19.3562	19.3886	19.0628	19.427	18.895	19.3063	19.3415	18.8637	19.0506	18.824	18.7045	19.8395	19.7841	19.6081	18.493
ENSG00000179271	17.5459	18.2038	18.6162	18.497	17.8024	17.6429	NA	17.7344	19.3019	18.4715	19.609	18.7785	18.9679	19.6744	20.2005	19.4231
ENSG00000144744	21.6289	22.1187	21.9653	21.9392	20.9504	20.3959	21.5967	NA	22.5218	22.1234	22.821	22.7851	22.0254	21.6233	21.1685	21.9981
ENSG00000174695	17.2629	18.0011	18.2143	17.7376	17.422	17.6359	18.4547	18.7342	17.8576	18.1964	16.9138	18.1124	17.9805	18.259	18.4237	17.8856
ENSG00000101294	18.3963	19.858	18.139	19.5148	19.4472	19.6179	21.1484	21.2753	20.8962	21.2874	20.6493	20.7352	20.8989	19.8078	20.8862	20.8939
ENSG00000123064	19.4824	18.9243	19.3768	19.1909	19.7923	18.8522	20.5264	19.2783	20.5005	20.3205	19.963	20.1187	20.2855	19.2369	19.1302	20.377
ENSG00000113460	23.8439	24.5581	24.4325	24.4983	24.5785	24.3853	24.8774	24.7962	24.7058	24.7426	24.5819	24.8359	24.8596	24.9029	25.2053	24.3568
ENSG00000130508	19.4674	20.989	20.4946	20.1037	20.9234	19.9545	21.006	20.3401	20.4887	20.2742	19.8602	19.2124	21.2796	20.8681	20.7592	20.7656
ENSG00000187555	19.9076	21.7107	21.8898	22.0848	20.8981	20.674	20.8078	19.895	22.225	22.2238	22.1116	21.986	21.6397	21.5598	21.3846	21.7808
ENSG00000073584	21.1153	21.0233	21.0156	19.917	20.7659	20.6906	20.4447	19.6046	21.4468	20.8345	20.5373	21.2485	20.6622	20.0234	20.4172	19.7943
ENSG00000074842	21.7067	21.6954	21.582	21.5197	21.8553	21.2827	22.3419	22.3422	21.5064	21.035	20.259	21.5003	20.1576	20.476	21.615	22.2252
ENSG00000141076	18.7716	20.0494	19.459	19.1062	19.1637	19.0937	19.4667	18.56	19.5587	18.7719	19.5132	20.0076	20.1357	19.2675	19.8195	19.7424
ENSG00000108588	21.311	21.91	21.2668	21.5164	21.8585	21.7425	22.3623	22.7454	22.2259	22.0069	21.8138	22.1604	22.1704	22.206	22.5072	22.0234
ENSG00000143811	19.8763	20.4043	20.5795	20.2344	20.0423	20.1864	20.1026	20.9762	19.0973	19.3784	20.0695	19.9992	19.9448	19.6846	20.4943	20.0394
ENSG00000148187	18.2127	19.7432	18.0231	20.1422	20.1965	18.7595	19.5622	20.3232	21.9089	21.4532	21.1765	21.3673	21.3647	20.1694	20.763	20.0253
ENSG00000204822	18.6879	18.5933	19.3978	18.0788	18.4503	18.0204	19.0769	18.656	19.4282	18.9995	19.3889	19.1969	20.9842	19.5805	19.4958	19.4604
ENSG00000132300	17.7245	18.4647	19.5278	17.54	18.0676	18.7217	16.9345	18.6834	18.2809	18.5124	19.1201	19.0622	18.7489	18.3413	18.8686	19.4516
ENSG00000197930	20.5919	20.7725	21.7081	20.893	21.2312	19.1569	20.6526	20.4263	20.9321	20.9677	20.6958	21.0347	20.8027	20.1065	20.2669	20.9978
ENSG00000146676	19.2273	20.4458	21.3715	18.626	18.1377	18.7092	19.3045	19.9491	20.1177	19.8639	19.8118	18.733	19.2581	20.7964	19.9589	20.4362
ENSG00000121940	23.1472	23.2723	24.2557	22.4994	22.6863	21.9009	22.973	22.7864	22.5876	22.2727	24.0959	22.0855	23.0808	22.8368	22.7531	22.5134
ENSG00000136830	25.113	24.8547	24.8676	24.6984	24.4896	23.474	24.4741	23.6601	25.4307	25.223	25.3878	25.1279	24.8114	24.5392	24.4471	24.6678
ENSG00000104356	25.38	25.0758	24.7843	24.73	24.9696	24.939	24.5334	24.5407	24.3339	24.4174	24.2269	24.5503	24.858	25.0732	24.5171	24.4782
ENSG00000116918	21.5812	21.7739	21.5986	21.5487	22.295	21.4348	22.5189	19.566	21.6096	20.8544	21.8473	21.2282	21.0627	20.8663	20.9852	22.2104
ENSG00000111678	21.5331	20.9763	20.9434	20.7856	19.316	18.8123	21.2066	19.8051	21.2457	20.3008	20.9738	20.8231	19.8682	20.0906	20.1186	20.9479
ENSG00000215021	24.9213	25.0681	25.2437	25.0757	25.2301	25.1081	25.2745	25.8021	24.5967	24.7644	24.4922	24.5489	25.2619	24.9218	24.9845	24.7427
ENSG00000072506	24.3715	24.4725	24.2427	24.6378	24.4375	24.9248	24.815	25.2006	24.4384	24.4015	24.2188	24.4346	25.0954	24.5962	25.0066	24.3799
ENSG00000132382	24.7217	25.0228	25.1933	24.6937	25.1284	24.943	25.0325	24.8552	24.6955	24.8786	24.5457	24.9827	25.2972	24.5636	24.999	24.3912
ENSG00000023318	22.4478	22.6487	23.2984	23.0028	22.6081	22.5976	22.8071	23.1234	22.3199	22.6901	22.4345	22.9927	22.4794	22.5822	23.1212	23.4875
ENSG00000170876	22.9078	23.3074	23.379	23.2179	23.3388	23.3815	23.3365	23.5527	22.7846	22.841	22.4409	22.9605	23.2562	22.7659	23.3798	22.3911
ENSG00000141499	19.4879	18.7398	19.43	20.5029	19.6146	19.2527	21.2036	20.8397	20.867	21.1265	21.4004	20.4333	21.3333	20.5833	20.5311	20.7337
ENSG00000184840	22.0825	22.3002	22.5515	23.1285	21.8588	22.3659	23.2127	22.1985	22.8373	22.7144	22.6412	22.7716	22.9496	22.8302	23.538	23.4161
ENSG00000169976	22.8333	22.4472	22.1438	22.4149	21.9334	20.7464	22.045	21.5878	22.7881	22.3388	22.7749	22.5126	22.0101	21.4497	21.5442	21.1023
ENSG00000132357	19.159	19.3156	19.4476	19.6189	18.6373	18.8519	19.9164	19.3766	18.9221	18.3609	19.2705	18.4125	20.8541	20.3675	19.9699	20.1446
ENSG00000171202	19.3474	19.7329	19.9606	19.6463	19.474	19.1885	19.2225	19.041	18.1625	19.0572	19.2197	19.1596	19.5952	19.4377	19.6653	18.9942
ENSG00000102158	19.6932	20.6671	20.6542	21.4219	19.9513	20.9723	20.7481	21.3504	20.0506	20.2093	19.8633	19.9951	19.7777	19.4757	19.4253	20.2312
ENSG00000069275	21.8151	22.5391	21.8843	21.168	19.9073	20.0421	20.7951	20.431	21.0809	20.183	21.5053	18.5767	21.1632	20.856	20.0467	21.0891
ENSG00000088367	19.6644	19.4857	18.6607	18.8324	19.5878	17.5764	19.3985	17.6591	18.249	18.43	18.2453	17.5835	19.1913	18.5151	18.652	18.2184
ENSG00000122694	18.9394	20.7211	21.3743	21.2776	20.1216	19.8102	20.1791	19.5287	19.9673	20.7498	19.6147	20.7038	20.3028	19.696	19.4608	19.7335
ENSG00000110047	21.9845	21.8642	22.0117	21.8453	21.6547	22.0514	21.9815	20.6187	22.2663	21.976	22.135	21.5899	21.4028	21.2702	21.4044	20.8665
ENSG00000031823	19.3409	19.3979	19.9479	19.9412	19.0276	17.7838	18.9586	NA	20.9476	20.6621	21.1459	21.1447	20.5763	19.9755	19.5804	19.6928
ENSG00000148334	22.0879	22.477	23.1043	22.6	22.6239	22.3111	22.399	22.7381	22.301	22.4391	22.1984	22.4445	22.7696	22.1674	22.5647	21.8231
ENSG00000177646	20.9086	21.7971	21.3749	21.7742	21.1644	20.1767	21.6759	21.5272	20.4539	20.9471	20.4157	21.0536	19.7311	20.1996	20.3044	19.6275
ENSG00000130935	16.8718	16.4171	16.2805	17.9959	16.4436	16.1259	17.8441	NA	19.5811	19.9512	19.6273	20.0834	19.1778	19.2451	20.1236	18.4122
ENSG00000144524	21.6421	22.6076	22.3937	22.9117	22.8403	23.8679	24.1545	22.7504	22.9767	22.3342	21.8896	23.2697	23.5222	22.8303	23.242	23.713
ENSG00000109519	22.2227	22.0328	22.2391	22.7877	22.4836	22.5275	21.7508	22.0138	21.7127	21.8192	21.8556	21.9399	22.1636	22.8201	22.788	22.2332
ENSG00000077147	18.309	17.523	18.9169	18.973	18.1514	17.8076	17.9369	18.7832	18.2396	18.3349	18.3717	18.1785	17.9649	18.6028	19.9235	18.6519
ENSG00000104835	17.7385	18.2291	19.0972	19.2044	NA	19.6806	18.9903	18.7418	19.6377	19.466	18.8074	19.2834	19.5161	18.6608	18.9092	18.8649
ENSG00000178896	20.1779	19.7273	19.6382	19.8498	19.245	17.8799	17.8903	NA	20.2734	18.7457	19.916	17.3793	19.4918	18.6356	19.5699	20.0092
ENSG00000185608	19.7554	20.1508	19.5623	19.6939	19.7007	20.2242	19.001	19.5216	19.8212	20.1749	19.6479	19.7709	20.4205	20.2386	19.9276	20.4242
ENSG00000101413	21.3379	20.8408	21.0156	19.2024	20.9125	22.1815	21.8378	20.9185	20.611	20.0695	20.3673	20.3828	20.7996	19.7543	20.3254	20.4621
ENSG00000101132	19.3136	20.6052	21.0353	20.8015	20.6129	21.2611	20.8911	21.1129	20.5881	21.4397	21.0348	20.8822	21.1712	20.9493	20.8273	21.1845
ENSG00000114021	24.1507	23.5366	24.1419	23.5418	23.6329	21.7089	23.1168	23.0337	24.3689	23.9205	24.1191	23.8912	22.6421	23.1194	22.8541	23.3853
ENSG00000215915	24.0967	24.6052	24.6737	24.6205	24.6355	24.5972	24.4041	24.825	24.0299	23.9223	23.915	24.2259	24.5495	24.137	24.2837	23.9044
ENSG00000134108	20.8027	21.0411	21.7723	21.3468	20.7145	21.6495	21.3272	21.7248	21.7613	21.2477	21.3466	20.9625	21.2815	21.2537	21.5457	20.7346
ENSG00000162384	19.7076	22.1203	21.2768	21.9065	20.4868	19.2134	20.5003	20.4059	21.2755	20.8535	21.5201	21.1507	20.4876	20.9294	20.0459	21.3595
ENSG00000159217	21.5935	22.229	21.9269	22.0269	21.5145	21.6193	22.0637	20.1667	21.2734	21.0317	21.5213	20.7376	21.4729	21.1348	21.3082	21.3802
ENSG00000237114	21.5935	22.229	21.9269	22.0269	21.5145	21.6193	22.0637	20.1667	21.2734	21.0317	21.5213	20.7376	21.4729	21.1348	21.3082	21.3802
ENSG00000179085	20.4767	21.7219	21.2153	21.353	21.2767	19.9758	20.9729	20.9248	21.0875	19.8615	20.4914	19.8969	20.8462	20.3427	20.4303	20.5247
ENSG00000172380	21.0192	22.488	22.0309	21.771	21.4173	22.0502	22.3674	22.8158	21.4646	21.8254	20.9302	21.781	22.4971	21.7145	21.7757	22.1869
ENSG00000111237	21.922	22.1128	22.3589	22.2791	20.9841	20.8214	21.5378	21.3104	22.3552	21.5858	22.5443	22.3281	21.5106	21.9953	21.9104	22.2667
ENSG00000090520	21.6212	21.992	21.9848	21.8956	22.0441	22.143	21.9923	22.6806	21.4129	21.6308	21.3198	21.8257	21.2908	21.8575	22.2171	21.5026
ENSG00000184076	19.8145	20.6744	20.6406	20.7972	20.1169	20.3151	20.723	21.602	20.3576	20.6792	19.9375	20.1658	21.052	20.6437	19.8592	20.3821
ENSG00000033050	20.283	20.9905	21.5412	20.2388	20.715	18.519	19.7898	NA	21.0935	20.9375	21.4431	21.1044	20.851	20.7238	20.1793	21.2638
ENSG00000159348	20.4872	20.554	20.9785	20.4063	20.6163	20.5312	20.6788	20.4996	20.0307	19.6642	19.5485	19.716	19.0461	20.3405	19.0608	20.9561
ENSG00000124357	18.0927	17.8463	18.4301	18.309	NA	19.5725	19.6606	17.1983	18.9208	17.4237	18.8732	18.778	18.8986	18.069	18.99	18.8758
ENSG00000004864	23.6802	23.9318	24.0015	23.992	23.9842	24.005	23.7963	24.0155	23.1094	23.3688	23.014	23.2033	23.712	23.2938	23.579	22.6957
ENSG00000196510	19.2625	20.2922	20.6301	18.8879	19.0939	17.7005	19.3967	17.808	20.3028	19.7899	19.3914	20.0261	19.0241	18.7117	19.1681	18.7694
ENSG00000165912	20.6153	21.2022	21.863	21.483	21.4816	19.9745	21.024	20.9848	22.0234	21.6665	21.8617	22.3215	21.8061	20.2478	20.1992	21.7239
ENSG00000091527	22.2513	22.3801	22.7	22.1148	23.0578	21.2254	22.1297	21.0241	22.8577	22.2532	23.4428	23.083	22.6813	22.4927	22.7175	23.4483
ENSG00000117691	18.3571	17.9362	19.2321	19.153	18.6683	17.5047	18.9533	18.9944	18.5449	18.8666	18.3056	19.5761	18.9587	17.8316	NA	19.0878
ENSG00000101000	NA	17.5283	19.3782	18.8882	18.2487	16.4035	17.2947	16.4036	18.0974	17.8389	16.6028	19.1248	19.8383	16.6562	17.1642	18.7263
ENSG00000065183	19.3028	20.333	20.3003	20.2025	20.2424	19.591	20.122	20.6075	19.9984	19.8717	17.9217	19.4542	20.8697	20.4582	20.9095	19.3219
ENSG00000125445	21.4389	21.1843	20.2189	21.6679	21.5847	21.1819	21.1799	21.2254	19.2847	19.7138	20.3893	19.7775	20.4316	20.2722	20.5358	20.4976
ENSG00000139131	19.8873	21.2155	21.2929	21.1602	21.1481	21.2227	20.9924	21.1653	20.412	21.2855	20.5914	21.0985	21.9392	20.688	21.7367	21.3564
ENSG00000189306	19.6129	19.3256	20.1284	18.9728	19.452	18.8257	19.9985	18.1989	19.3821	19.1554	18.7748	19.2053	19.2068	18.3919	18.8261	18.4924
ENSG00000067533	18.684	18.6639	20.7068	19.8256	19.6333	17.6177	20.1891	20.0808	19.0343	19.9398	17.8607	20.1198	19.6756	18.6976	18.92	17.6749
ENSG00000141378	21.9048	21.4578	22.0683	22.1082	21.3236	21.7441	22.0862	22.3576	22.0968	21.5759	21.5822	22.1218	22.4847	22.1568	22.5235	21.6805
ENSG00000130255	23.5279	24.3097	24.3804	24.5644	24.0711	23.7842	24.3915	22.1147	24.0579	23.9344	24.6554	24.538	24.7765	24.1613	24.5819	24.6303
ENSG00000001497	19.3707	20.2989	20.1212	19.2112	19.3599	19.2144	20.855	19.0961	20.134	20.3193	19.86	20.2891	19.7022	19.99	20.5162	19.9895
ENSG00000144867	22.5095	22.3358	23.0534	22.6623	22.2935	22.5552	22.8925	23.389	22.1289	22.0153	21.9248	22.0432	21.9419	22.3238	22.7102	22.4658
ENSG00000131795	19.9458	20.7887	20.8847	21.115	20.6588	20.4961	21.66	19.3229	21.2803	20.9306	21.2053	21.0034	21.0019	21.0515	20.6441	20.9305
ENSG00000100353	22.5234	23.3815	23.3481	23.8377	22.4585	21.5057	22.1417	20.0785	23.6883	23.4731	23.3167	23.337	22.6464	22.6522	22.1131	22.8418
ENSG00000182944	22.5315	22.5624	22.2334	22.4935	21.9283	21.9929	21.389	19.8045	23.2956	23.4025	22.8449	23.2005	22.7235	22.4766	22.7591	22.4356
ENSG00000140939	20.1028	20.202	20.008	20.1908	19.3643	18.9977	19.9285	17.6207	20.3031	19.6274	20.2424	20.1348	18.5891	19.3749	17.8534	19.9838
ENSG00000125971	21.9674	21.905	22.2829	22.6013	21.4632	21.3244	21.7155	20.1551	22.2836	22.0848	22.533	22.3444	21.5361	20.8371	21.6473	21.5101
ENSG00000168589	21.9674	21.905	22.2829	22.6013	21.4632	21.3244	21.7155	20.1551	22.2836	22.0848	22.533	22.3444	21.5361	20.8371	21.6473	21.5101
ENSG00000198959	22.0877	22.007	21.5758	22.0496	21.016	20.7682	20.4593	19.3965	22.5782	21.2857	21.8184	22.1145	20.7982	20.7892	20.4859	20.6039
ENSG00000153250	21.1892	21.569	20.954	21.8466	21.2522	20.0113	20.0347	18.6072	21.0672	20.4418	21.0645	20.4075	20.309	19.8012	19.2594	19.8854
ENSG00000117707	24.7704	22.4388	26.1129	26.4651	22.0907	24.5901	24.2792	22.125	26.1184	24.0871	26.1085	24.2587	22.269	23.1906	23.9474	22.247
ENSG00000115694	20.3033	21.1715	20.7465	20.8765	18.4231	NA	18.9022	18.1386	20.9106	20.9925	21.1148	20.0554	20.6293	19.2476	19.8744	19.4756
ENSG00000134602	20.3033	21.1715	20.7465	20.8765	18.4231	NA	18.9022	18.1386	20.9106	20.9925	21.1148	20.0554	20.6293	19.2476	19.8744	19.4756
ENSG00000104524	19.5834	19.7668	19.5746	20.2657	19.4148	18.7952	20.0918	17.7881	20.2087	20.7201	20.9781	20.9654	19.2548	19.4631	19.6112	20.8187
ENSG00000150593	23.3177	23.6269	23.5093	23.3112	22.503	22.3771	21.7978	20.2924	24.4163	23.8006	24.071	23.4401	22.1012	22.476	22.3727	22.728
ENSG00000178982	21.187	22.0226	21.1464	21.7719	21.3726	20.3035	21.6931	18.1796	23.1871	22.7257	23.2075	23.1306	23.4246	22.0816	22.5421	22.6
ENSG00000075856	20.0566	21.3669	21.4167	21.2475	20.0535	20.6962	19.6457	18.486	21.5447	20.5841	21.1221	21.2128	20.6741	20.3983	20.2758	19.87
ENSG00000131504	22.2823	22.6886	22.6091	22.3281	21.9123	21.4818	22.0158	19.2071	23.1192	23.1436	23.0845	22.9092	21.9704	22.2837	21.8597	22.0359
ENSG00000047315	21.9318	21.7829	21.5034	21.9905	20.8662	19.7028	20.9555	19.3494	22.072	21.7516	21.8646	22.0705	20.24	20.9073	21.121	20.7517
ENSG00000132361	20.3608	21.2009	20.427	21.3035	20.1729	19.5829	20.6058	19.7062	21.9827	20.9664	21.8618	21.4563	20.8291	20.7756	20.3308	20.862
ENSG00000186591	20.6147	20.781	20.8775	20.7448	20.4761	20.0996	20.1401	17.9142	21.2679	20.4246	21.1828	20.8557	20.2675	20.3408	19.6356	20.6301
ENSG00000070808	20.2438	19.6204	19.1293	20.195	18.8828	18.5622	19.468	NA	20.7629	20.3935	21.249	19.6816	19.5571	19.1708	19.1895	19.558
ENSG00000168090	21.6782	22.7382	22.8515	23.0067	21.9905	22.2858	21.9738	19.6207	22.6477	22.2089	22.4435	22.4318	22.2009	21.7588	21.9217	21.9464
ENSG00000065000	19.1497	17.7796	19.7363	18.4101	16.7371	18.8653	18.5601	17.1451	20.6095	19.4373	19.9774	20.0358	18.8366	19.0381	18.7985	19.2775
ENSG00000179889	21.8584	21.6523	21.5662	21.3872	20.5149	19.755	20.4715	19.5172	21.7953	20.815	21.6446	21.2212	20.6035	20.5658	20.612	21.1118
ENSG00000114316	19.5675	20.601	19.5445	20.8418	18.8787	18.7793	18.6723	17.972	20.9087	20.0317	20.62	20.9987	19.3403	19.8014	19.2472	19.3453
ENSG00000135655	19.5675	20.601	19.5445	20.8418	18.8787	18.7793	18.6723	17.972	20.9087	20.0317	20.62	20.9987	19.3403	19.8014	19.2472	19.3453
ENSG00000047249	20.0864	20.6125	20.0132	19.4265	19.1354	NA	19.5263	17.8411	21.0674	20.7299	20.7429	20.5152	19.5208	18.6276	19.5202	20.4805
ENSG00000072133	22.3852	22.0002	21.9406	22.2223	21.5106	21.4161	20.2452	20.0103	22.2558	21.6353	22.1269	21.9013	20.2241	21.2367	19.8892	21.1167
ENSG00000117676	22.3852	22.0002	21.9406	22.2223	21.5106	21.4161	20.2452	20.0103	22.2558	21.6353	22.1269	21.9013	20.2241	21.2367	19.8892	21.1167
ENSG00000162191	22.0371	22.2606	20.6096	21.8716	21.5892	21.4101	21.6357	19.1119	22.5009	21.7653	22.4649	22.0622	22.2322	21.0621	21.2403	21.802
ENSG00000100934	23.6913	23.922	23.8904	24.0705	22.9026	22.7878	23.3914	22.3036	24.3142	23.8072	24.0776	23.7046	23.4028	22.9441	22.8138	23.453
ENSG00000104067	20.637	21.0849	20.7547	22.0599	19.4393	21.7436	20.1539	18.2445	21.0839	20.9073	21.3482	21.5339	19.5343	20.0499	19.8879	17.7103
ENSG00000154305	21.1073	NA	21.9488	21.2149	19.8403	21.2569	21.5159	20.2035	20.2357	20.0393	20.3675	19.7752	19.8342	19.4778	20.271	NA
ENSG00000170540	22.1779	23.0938	22.2716	22.6148	22.3204	21.7319	21.2871	21.3593	22.2997	20.872	21.6524	21.8176	21.2332	20.5575	20.748	20.84
ENSG00000070770	20.6787	19.425	19.6155	18.7658	18.8005	19.8196	18.5398	17.0094	20.5829	20.1954	20.9103	20.5405	18.7839	19.6096	19.3721	18.7695
ENSG00000087470	22.5209	22.6574	22.4964	22.5896	22.2924	22.0682	21.4544	17.4215	23.1137	22.5578	22.8827	23.2575	21.6294	22.1026	21.4978	21.4963
ENSG00000102753	22.3189	21.8779	22.1291	21.6477	22.0372	21.5848	21.1406	18.1672	22.8495	22.4987	22.7951	22.4662	21.364	21.5943	21.2825	20.5315
ENSG00000186432	23.222	22.7814	22.9557	22.9158	22.6152	23.0225	22.3698	19.3665	24.186	23.4644	23.6382	23.6391	22.8716	22.523	22.2295	22.4194
ENSG00000128708	23.2409	23.1941	23.3681	23.397	22.5346	21.7073	21.3695	20.2739	23.6285	23.1565	23.3824	23.1132	22.4343	22.5715	22.1841	22.708
ENSG00000115241	23.6282	23.4124	23.847	23.6111	22.9845	21.8298	22.4117	20.9652	23.0484	22.671	22.935	22.8376	22.3817	21.9583	21.4836	21.9274
ENSG00000135720	19.2652	21.2813	20.9742	21.0533	19.6747	19.4528	19.5681	18.0353	19.2217	19.6796	19.9642	19.7212	18.0004	18.7919	18.3407	18.0534
ENSG00000138801	21.8333	22.4064	21.7525	22.3528	21.6398	21.6503	20.2002	18.5476	22.8992	22.3872	22.8581	22.9114	21.3755	21.9542	21.0124	21.6484
ENSG00000198356	22.1324	22.0082	21.6925	22.6586	21.4021	20.4555	20.9432	19.6034	22.3788	21.426	21.3266	21.4884	20.9061	21.5925	20.1486	21.0229
ENSG00000105355	23.6064	23.5422	23.5387	23.3361	23.0395	22.4972	22.6952	21.1118	24.1768	23.8919	24.216	23.9654	23.0552	23.2103	22.4711	23.0139
ENSG00000119541	20.2112	20.171	20.9947	20.2186	20.0821	19.1511	19.789	18.1046	21.3847	20.7286	21.3264	21.1588	20.3403	19.8702	19.953	20.3977
ENSG00000132436	20.2112	20.171	20.9947	20.2186	20.0821	19.1511	19.789	18.1046	21.3847	20.7286	21.3264	21.1588	20.3403	19.8702	19.953	20.3977
ENSG00000151465	17.9715	17.8492	18.3572	17.5645	16.0219	17.8981	NA	16.1149	20.0558	19.3478	19.572	19.9566	18.6216	18.732	18.9184	19.5456
ENSG00000070061	20.6083	20.4353	21.2299	21.2138	20.4452	19.57	19.9037	NA	21.4029	20.333	20.8662	20.3273	19.8436	19.9207	19.732	20.0902
ENSG00000151929	22.2992	22.3543	22.4478	22.418	22.4855	20.8491	21.8137	19.7081	22.4249	21.6023	22.6517	22.5097	22.0727	21.2772	21.3741	21.7009
ENSG00000126088	22.0831	22.2101	22.6363	22.6116	21.7368	21.9143	21.797	20.0868	23.2253	22.6188	22.4787	22.892	21.1626	21.6654	21.2966	21.8417
ENSG00000197956	27.4045	27.3471	27.1837	26.7868	27.0732	26.2882	25.8501	24.3074	26.6591	26.4859	27.0046	27.0144	26.5032	26.3515	25.6851	26.0074
ENSG00000182934	21.5013	20.7915	21.959	21.0235	20.3477	21.5048	20.6731	19.6918	21.6899	21.4345	22.1759	22.2229	20.2112	20.8321	20.6995	20.5588
ENSG00000116747	21.0873	21.848	21.8352	21.8387	21.4786	19.9965	21.105	18.6156	22.8841	22.5097	22.583	22.5814	21.4696	21.679	21.6284	21.8573
ENSG00000197894	23.7235	24.056	23.8434	24.1608	23.4893	23.1588	23.15	21.8143	24.7011	24.0627	24.1622	24.4137	23.1586	23.3516	23.0417	23.2502
ENSG00000135821	23.3041	23.4125	23.0758	23.279	22.4655	22.7773	21.8288	20.5752	23.4139	22.4825	23.1838	22.8347	21.646	21.732	21.663	22.055
ENSG00000145741	24.1766	24.5189	24.4255	24.5014	24.0272	23.6648	23.7397	23.8466	25.4015	25.1547	25.4242	25.3739	24.4312	24.3593	24.4209	24.5977
ENSG00000147416	22.4431	21.9875	21.7412	22.284	21.5245	21.2679	21.5738	20.0057	22.5589	22.1576	22.0632	22.3972	21.3114	21.5215	21.2596	21.463
ENSG00000167325	25.5335	25.6784	25.6398	25.7617	25.2051	25.0027	24.8277	23.21	26.2805	25.6328	26.0748	26.0232	24.9122	25.1204	24.7879	24.7997
ENSG00000100030	21.5584	21.5876	21.5629	21.4014	20.8745	20.4665	21.2085	18.013	21.9859	21.704	22.5103	22.4084	22.2402	21.3494	21.3047	21.5468
ENSG00000108179	20.4834	20.0609	20.5429	21.3822	19.1424	20.7895	18.9337	18.2387	21.8386	21.6272	21.2978	21.0544	21.1693	20.6835	21.5088	20.9766
ENSG00000131100	20.5395	20.3856	19.0291	18.2614	14.6415	18.9201	17.6614	15.0961	21.1248	20.3416	20.8067	18.0809	17.9078	18.7503	17.6906	18.7105
ENSG00000166741	21.3296	22.2037	21.5848	21.8516	21.3123	20.8474	20.5934	19.4935	23.0283	22.1835	22.4099	22.4682	20.9627	21.5483	21.0728	21.4612
ENSG00000131711	24.1208	24.0664	24.0403	24.0413	23.6905	23.203	23.4819	21.0818	24.5204	23.9856	24.4165	24.1445	23.498	23.5523	23.1992	23.4103
ENSG00000106628	20.0794	20.385	20.257	20.9618	19.6117	18.4931	19.4265	19.0129	20.795	20.23	21.0587	21.1151	18.9601	19.2001	18.9578	19.0855
ENSG00000004961	20.2865	20.8072	19.6953	20.2987	18.9024	20.3723	18.8882	18.0447	20.4825	20.1028	19.4749	20.0409	19.4871	18.5693	19.4707	19.1843
ENSG00000147224	21.4482	21.3049	21.2889	21.9789	21.1521	21.1999	21.7606	18.9494	21.2345	20.9369	21.0858	20.5181	20.0192	20.2755	19.7602	20.2124
ENSG00000131467	23.6504	24.151	24.1776	24.1228	23.6131	22.4721	23.1511	20.9512	23.9253	23.6947	23.8981	23.928	23.6971	23.1683	22.803	23.2129
ENSG00000155959	20.3538	21.9177	21.4145	21.6906	21.2518	20.9872	19.6628	18.3445	22.5135	22.2464	22.3713	22.7454	20.7767	21.1323	20.8579	21.4234
ENSG00000170860	20.4897	20.4282	20.6346	20.3324	20.2467	20.3226	19.6516	18.1818	20.8648	20.4174	20.5116	20.547	20.1007	19.7605	19.8586	19.5596
ENSG00000177885	22.0499	22.1361	21.5301	21.8601	20.9971	20.6558	20.7939	19.9208	21.8897	20.9368	21.1438	20.966	20.4286	20.3811	20.5457	20.9935
ENSG00000168092	22.8912	23.8455	23.6976	23.7839	23.3931	22.822	22.8123	20.6681	24.2674	23.9645	24.1918	24.3539	22.0611	22.9776	22.6594	22.7804
ENSG00000153071	22.8965	23.7328	23.1303	23.1276	22.5879	21.9028	21.7615	20.8649	23.5606	22.9264	23.2373	23.2365	21.453	21.4574	21.2023	21.8464
ENSG00000102317	24.1631	24.1641	24.2656	24.1091	23.7735	23.4889	22.7906	21.5852	24.3899	24.2093	24.0408	24.3715	23.6076	23.2724	23.4004	22.9628
ENSG00000105810	20.4196	19.5909	19.6063	20.0299	18.6032	19.068	18.3244	NA	21.258	20.5227	21.6945	21.17	20.7334	20.9805	20.5575	19.7049
ENSG00000149591	26.6151	26.9363	26.7684	26.952	26.6538	26.5224	25.8264	24.6461	26.7572	26.3877	26.9617	26.6387	26.2885	26.118	25.7323	25.6198
ENSG00000175220	21.3615	21.533	21.4336	20.7873	20.5419	20.4818	20.8904	19.4654	22.2661	22.0344	22.3875	22.1604	20.6235	20.5428	21.5169	21.1113
ENSG00000134765	18.8959	18.655	20.2805	19.8956	19.1743	20.025	20.1739	17.6387	20.863	20.5358	21.3733	20.6988	18.5481	22.5443	18.3878	17.2453
ENSG00000143416	22.6334	22.395	22.4954	22.5852	21.5369	20.876	20.5629	20.1024	22.4818	21.8955	22.4976	22.5222	21.1328	21.2951	21.3902	21.6877
ENSG00000258947	21.219	21.9765	22.0746	22.1977	21.9123	21.0318	21.0296	NA	22.9556	22.3674	22.8187	22.9999	21.4837	21.6729	21.5375	21.8283
ENSG00000113657	22.8105	22.8165	22.9535	22.9324	22.0192	20.8363	21.6442	19.5864	22.8971	22.1273	22.4224	22.4538	22.0769	21.1193	21.3224	21.3152
ENSG00000128591	21.6094	22.2143	21.8634	22.3623	21.291	20.6761	20.7816	20.4673	21.653	20.7131	21.9713	21.0115	20.5577	20.5306	20.1794	20.735
ENSG00000172572	20.6851	21.2705	21.7233	21.8769	21.0618	20.2684	20.6101	19.972	22.1289	21.573	22.0956	21.7558	20.642	20.9454	20.6265	20.7654
ENSG00000113282	20.1947	20.1901	20.6499	19.9933	19.5241	18.7075	18.6046	18.2111	21.2135	20.5353	21.3802	21.1932	19.9816	20.1461	19.6466	19.8527
ENSG00000148484	22.02	22.1043	22.1008	22.1291	21.5533	21.1879	20.7457	19.7646	23.3044	22.6454	22.7806	22.6809	21.1233	21.4878	20.7195	21.001
ENSG00000025772	21.0641	21.5288	21.2271	20.347	20.5004	19.455	21.1615	17.3373	21.6358	21.5429	22.2059	22.0965	20.4345	21.1479	19.6956	20.3441
ENSG00000168724	19.7292	19.8029	19.2436	19.8663	18.136	17.4779	17.9649	NA	19.8716	18.7083	19.8999	18.9614	18.3345	18.4319	17.536	18.2633
ENSG00000075234	19.368	20.6863	19.3543	21.2138	19.3978	19.9022	19.6299	17.459	20.5322	19.2495	20.0969	19.6273	18.9222	19.0731	18.8334	18.7057
ENSG00000223496	21.5578	21.7439	21.7477	21.2624	21.2115	20.0657	20.6385	18.9402	21.7473	21.1406	21.4109	21.48	20.769	20.1904	20.8171	20.4901
ENSG00000136813	20.6977	21.2488	21.1781	20.9936	19.14	19.8492	19.8663	16.3451	22.9977	22.1905	22.0938	22.1614	21.2677	21.5083	20.7793	20.9524
ENSG00000006740	21.7117	21.6674	21.7036	20.9888	19.5864	21.1018	20.5261	16.9703	22.0953	21.5036	21.8284	21.8808	21.2969	21.0086	19.5703	20.9841
ENSG00000140750	21.7117	21.6674	21.7036	20.9888	19.5864	21.1018	20.5261	16.9703	22.0953	21.5036	21.8284	21.8808	21.2969	21.0086	19.5703	20.9841
ENSG00000005194	23.5622	23.5957	24.03	23.6349	22.6601	22.247	22.1825	21.6265	23.8541	22.627	23.4253	23.1682	22.5452	22.0819	21.895	22.3564
ENSG00000247596	22.4803	22.0488	22.3864	22.413	21.056	20.7838	21.6525	20.7051	23.027	22.2563	22.8606	22.292	22.1048	21.6312	21.887	22.3491
ENSG00000130764	22.2266	22.8222	23.0033	22.7266	21.439	21.4066	21.2998	19.512	22.9851	22.6275	23.0232	22.7341	21.3933	22.2884	21.3867	22.0328
ENSG00000145012	23.041	22.9122	22.9065	23.0623	22.3975	21.7945	21.4334	18.8883	23.1968	22.3474	22.9992	22.8461	21.8103	21.6025	21.8788	22.0876
ENSG00000169895	21.5306	21.5558	20.3622	21.7606	20.5766	20.4472	20.239	18.2008	21.7867	20.7773	21.8705	21.7714	20.4211	20.6104	19.3824	20.6052
ENSG00000204673	18.3819	19.1108	18.2783	18.4453	18.0714	17.6268	18.4439	NA	21.121	19.7462	20.7424	20.4277	19.7271	19.7257	19.1626	19.1488
ENSG00000059122	19.0564	19.3371	19.1276	19.4519	19.3994	18.2236	19.6623	15.0399	18.6205	17.3466	18.0593	17.9147	17.2365	16.7422	15.8129	17.4344
ENSG00000162076	19.0564	19.3371	19.1276	19.4519	19.3994	18.2236	19.6623	15.0399	18.6205	17.3466	18.0593	17.9147	17.2365	16.7422	15.8129	17.4344
ENSG00000071626	21.7119	22.122	22.2533	22.2776	21.5508	21.9008	20.7097	19.5842	21.9102	21.8722	21.1068	21.1965	20.8391	20.7761	20.8651	20.3722
ENSG00000177425	22.5434	22.2888	21.968	22.484	20.9252	20.623	20.7532	19.485	23.0713	22.6607	22.882	22.7677	22.4378	21.5921	21.5927	21.2154
ENSG00000105254	22.6817	21.3201	21.5327	21.1895	21.8392	20.7674	20.969	17.4276	21.816	21.6187	22.3433	21.1631	21.2155	20.7679	20.8673	21.0327
ENSG00000170473	21.0018	21.1697	21.4298	21.4612	20.9479	19.6865	19.641	18.1238	21.0558	20.4916	21.3442	20.9874	20.3062	19.6546	19.1061	20.605
ENSG00000141556	20.8402	21.2479	21.1785	21.2938	21.3791	20.3799	20.1813	NA	21.6299	20.6158	21.4622	21.0278	20.2045	19.7063	20.1664	20.4037
ENSG00000092377	20.6466	19.3943	19.7638	20.453	18.6126	19.3099	18.4332	17.47	20.8782	20.3862	20.4406	20.3625	20.0946	19.7816	19.0711	17.7846
ENSG00000177565	20.6466	19.3943	19.7638	20.453	18.6126	19.3099	18.4332	17.47	20.8782	20.3862	20.4406	20.3625	20.0946	19.7816	19.0711	17.7846
ENSG00000140718	21.2459	21.8385	20.5717	21.3168	20.2219	19.6271	20.9777	18.0982	21.9625	21.5086	22.0817	21.6212	20.8673	20.9921	21.0539	21.2224
ENSG00000148229	21.9688	21.5986	21.6473	21.3178	20.7911	20.0797	20.6949	19.8009	21.9391	21.0019	21.8581	21.7262	21.0503	21.1837	20.517	21.3056
ENSG00000153310	20.3872	22.0016	21.9342	21.9231	21.4777	20.5232	20.5771	18.9611	21.8348	21.697	21.3658	21.2515	21.1516	20.642	20.5005	20.2795
ENSG00000109832	22.1623	22.222	21.8856	22.5633	21.9467	21.626	21.1716	21.2115	22.7233	22.1882	22.3661	22.5451	21.8468	21.1531	21.307	21.919
ENSG00000066654	20.2364	21.0874	21.5878	21.309	19.863	19.4557	19.4356	16.3419	20.7356	20.331	20.9931	20.2894	20.471	19.8818	20.1437	20.1761
ENSG00000104907	20.0035	21.2202	21.2617	21.0903	20.0462	19.7458	19.5344	NA	21.1855	20.3168	20.9223	20.7134	19.5213	19.8599	19.5672	19.6585
ENSG00000128872	23.3258	23.3108	22.9767	23.6523	23.0543	22.7081	22.6067	22.6493	23.45	23.0742	23.5636	23.1788	22.1777	22.2839	22.3296	22.4825
ENSG00000136842	23.3258	23.3108	22.9767	23.6523	23.0543	22.7081	22.6067	22.6493	23.45	23.0742	23.5636	23.1788	22.1777	22.2839	22.3296	22.4825
ENSG00000138594	23.3258	23.3108	22.9767	23.6523	23.0543	22.7081	22.6067	22.6493	23.45	23.0742	23.5636	23.1788	22.1777	22.2839	22.3296	22.4825
ENSG00000204352	21.8858	22.2948	22.2055	21.7516	20.7376	20.9318	20.7812	19.4088	21.7282	21.6006	21.4596	21.1443	21.0274	20.7676	20.3346	21.0106
ENSG00000133265	19.9632	20.1956	19.1901	19.9319	20.4866	18.3229	19.2597	17.7284	22.1952	21.5221	22.0423	22.0865	20.3882	21.0472	20.5107	20.6026
ENSG00000060491	19.3024	19.6777	17.6554	18.7129	NA	16.6844	18.3444	15.6029	20.0584	19.5686	20.2264	18.5288	17.8537	18.032	18.3285	18.7808
ENSG00000146386	20.4683	21.399	21.6319	21.3873	20.3356	20.1313	19.8845	19.5901	21.0808	20.5768	21.0647	21.2118	20.4678	20.1221	19.7004	20.6604
ENSG00000135018	22.9878	23.1362	22.6231	23.5584	22.2674	22.1347	22.1667	20.2771	23.4212	23.072	23.3163	23.2412	22.6355	22.2579	22.1203	22.8307
ENSG00000100266	21.6652	20.2834	20.478	21.6102	20.3813	20.7864	19.9405	17.8744	22.5742	22.0874	22.4044	22.3791	21.9854	22.3174	21.6016	20.3645
ENSG00000141030	22.772	23.0783	22.7881	23.3333	22.6272	21.7133	21.871	19.7549	23.3365	22.9949	23.562	23.1497	22.4451	22.42	21.8103	22.7198
ENSG00000137055	21.6969	22.4932	22.0983	22.1192	21.3216	20.8149	21.7005	19.7045	22.629	22.1117	22.2612	22.3644	21.7649	21.1732	21.1678	21.8165
ENSG00000214517	23.1722	23.648	23.3765	23.6057	22.5203	22.1883	22.5756	20.4702	23.5374	23.4339	23.7944	23.4083	23.1477	22.5508	22.6218	22.1462
ENSG00000135443	22.6449	20.1219	18.5289	21.7377	18.9832	NA	21.519	23.8341	22.4177	17.6809	21.9187	17.3681	22.9522	21.0572	21.311	20.5743
ENSG00000169896	28.6876	28.3153	28.3325	28.6773	28.2664	28.5875	27.0118	28.9189	21.2492	21.4048	24.9637	17.6178	22.4683	24.2969	21.9685	20.2044
ENSG00000136143	19.0639	19.8915	17.1545	18.2557	17.8065	20.5101	19.4079	18.6701	15.1108	16.3161	17.9932	17.7574	19.5247	19.5439	19.2488	19.8839
ENSG00000188536	16.3019	14.8947	17.0451	19.8586	18.9961	18.1724	20.9642	17.3059	20.0342	22.5055	22.3029	21.2479	23.7462	23.543	24.1233	24.5603
ENSG00000184270	23.1426	NA	18.0232	21.8839	19.7551	23.4161	23.1327	23.1489	17.3678	18.2563	19.7612	17.9115	22.8064	21.8033	21.99	22.184
ENSG00000080603	23.003	24.0338	24.0162	23.1961	24.4096	22.6924	23.7275	22.9229	20.9781	23.1723	24.246	23.453	17.3744	23.4248	17.9715	21.9029
ENSG00000112984	20.8345	20.0068	19.9618	20.4287	17.5171	17.8645	20.786	17.4873	19.2343	19.9829	19.2365	18.7336	16.7906	17.1894	NA	16.68
ENSG00000144580	21.2851	19.3014	20.5881	19.835	19.1829	19.1677	19.2032	17.0607	21.2334	20.5396	20.5973	19.9822	19.0279	18.9629	17.774	18.3898
ENSG00000104812	19.4813	20.1903	19.5016	20.2669	19.4103	17.2351	18.1828	NA	20.0855	19.431	19.6889	19.3784	16.4659	19.0204	18.9105	19.0375
ENSG00000128607	20.5992	20.4837	19.9937	20.1851	19.8292	19.1517	19.4127	18.7857	19.6132	17.5612	19.3872	18.8413	15.9159	16.122	15.4759	NA
ENSG00000111799	22.8693	22.5417	22.2978	21.8708	20.9584	20.6024	20.126	20.9593	23.483	22.8111	22.388	22.2772	20.7961	20.7146	21.3761	20.9545
ENSG00000173230	20.7515	21.4166	21.1518	20.6674	18.46	19.8788	19.1704	NA	20.7503	21.0879	20.7494	20.5161	17.3966	17.8624	19.162	NA
ENSG00000152952	22.5436	22.8	22.5045	22.3093	21.5009	20.4633	20.7824	22.2103	22.5787	22.5273	22.1534	22.268	21.5913	20.7643	21.2453	19.8537
ENSG00000131238	22.4609	22.0652	22.0935	21.8667	21.2368	20.463	20.0182	20.1749	23.1195	23.1096	23.175	22.9016	22.1323	22.0169	21.5756	21.4514
ENSG00000141429	22.6084	21.6738	20.9824	20.9077	20.7153	22.1345	19.4561	21.1768	22.2189	22.5057	21.2802	21.7143	19.8298	19.4296	19.3887	NA
ENSG00000144278	22.6084	21.6738	20.9824	20.9077	20.7153	22.1345	19.4561	21.1768	22.2189	22.5057	21.2802	21.7143	19.8298	19.4296	19.3887	NA
ENSG00000123374	20.9707	20.114	18.8765	21.0444	18.3728	18.3138	17.7527	NA	20.415	20.7927	20.8715	21.1976	17.6466	19.1326	19.0283	19.0274
ENSG00000250506	20.9707	20.114	18.8765	21.0444	18.3728	18.3138	17.7527	NA	20.415	20.7927	20.8715	21.1976	17.6466	19.1326	19.0283	19.0274
ENSG00000145216	20.5727	18.214	19.7569	17.4466	19.6065	18.3641	16.3089	NA	20.0129	20.1663	19.8854	19.6776	16.201	16.3517	17.7876	17.9968
ENSG00000182952	18.9344	19.6706	20.2354	19.2238	19.8982	NA	18.5613	17.0964	20.2786	18.3838	20.2754	18.7136	17.2292	NA	16.5236	16.575
ENSG00000175467	20.3447	19.9302	20.2386	19.205	20.3552	19.7151	20.0876	17.683	20.4009	20.6736	20.2086	20.6834	17.7069	19.6438	18.5968	18.0233
ENSG00000140682	20.7092	20.0915	20.5087	20.7094	19.4874	17.9572	17.0323	NA	20.4691	19.9492	20.5948	20.2142	17.7947	18.4539	16.5966	17.6239
ENSG00000102103	21.4368	19.7116	19.7138	19.2769	18.2391	17.8982	17.5812	18.9897	21.4813	21.4101	21.9275	21.3347	18.9819	20.0312	19.7316	17.6631
ENSG00000085719	20.8329	21.3234	21.1488	21.4836	20.6062	18.9434	19.4842	18.4421	21.9179	21.5322	21.858	21.8028	18.8576	20.3499	20.6952	20.3043
ENSG00000124772	20.8329	21.3234	21.1488	21.4836	20.6062	18.9434	19.4842	18.4421	21.9179	21.5322	21.858	21.8028	18.8576	20.3499	20.6952	20.3043
ENSG00000178773	20.8329	21.3234	21.1488	21.4836	20.6062	18.9434	19.4842	18.4421	21.9179	21.5322	21.858	21.8028	18.8576	20.3499	20.6952	20.3043
ENSG00000196353	20.8329	21.3234	21.1488	21.4836	20.6062	18.9434	19.4842	18.4421	21.9179	21.5322	21.858	21.8028	18.8576	20.3499	20.6952	20.3043
ENSG00000136888	21.0266	20.7909	20.922	20.1395	19.5626	19.1946	20.0862	17.958	19.9079	20.3915	19.7322	19.9838	19.0465	18.6234	17.7785	19.4105
ENSG00000213760	21.0266	20.7909	20.922	20.1395	19.5626	19.1946	20.0862	17.958	19.9079	20.3915	19.7322	19.9838	19.0465	18.6234	17.7785	19.4105
ENSG00000131171	22.3112	21.2938	21.9673	21.9007	22.1719	21.6306	21.5577	19.3227	22.4256	21.9521	21.9398	22.1856	19.2278	20.6209	19.7518	20.6929
ENSG00000145494	20.3448	19.8666	20.5783	19.0964	19.2654	19.2065	NA	17.7538	20.383	20.2462	20.2139	19.4743	18.0963	17.3226	17.0005	17.6776
ENSG00000145779	18.664	20.8233	19.244	19.8672	19.4607	18.5734	17.6193	NA	22.2323	21.4859	21.6844	21.5425	19.1823	19.4698	16.8852	17.6592
ENSG00000164346	21.2269	19.969	20.917	19.3184	19.3508	18.5474	19.3033	17.9403	20.6117	20.6265	20.6725	20.2132	19.7363	18.754	19.0846	18.8496
ENSG00000197081	22.6257	21.9244	21.4241	19.9153	19.8769	18.4021	17.8856	16.997	22.8243	22.1035	22.5737	21.8007	18.0146	19.6597	19.1454	18.4371
ENSG00000113389	19.0374	16.4044	17.2696	19.4083	19.4243	18.123	17.7257	17.8272	22.0046	21.9424	21.8922	21.4513	19.5618	18.6344	18.058	NA
ENSG00000088256	22.2186	22.7128	23.3253	22.1625	22.5183	21.5561	22.338	21.5074	22.4119	22.8284	21.852	22.7124	20.7584	21.7754	19.7654	19.3315
ENSG00000156049	22.2186	22.7128	23.3253	22.1625	22.5183	21.5561	22.338	21.5074	22.4119	22.8284	21.852	22.7124	20.7584	21.7754	19.7654	19.3315
ENSG00000136448	22.12	22.0741	22.7887	22.4887	21.7798	21.2696	22.0134	20.5897	22.6843	22.3923	22.6563	22.4318	20.239	21.2908	20.7923	20.3284
ENSG00000152465	22.12	22.0741	22.7887	22.4887	21.7798	21.2696	22.0134	20.5897	22.6843	22.3923	22.6563	22.4318	20.239	21.2908	20.7923	20.3284
ENSG00000163956	21.5766	19.4109	20.383	20.6846	19.2383	18.0033	18.2187	19.2357	20.8611	21.2222	21.606	21.432	19.2962	20.3137	20.3837	19.0657
ENSG00000084652	22.2351	22.0391	21.5177	22.0054	20.6975	22.2667	22.2534	21.6231	22.6974	21.6394	22.0808	22.0725	18.8942	20.4559	20.6821	20.0288
ENSG00000099942	19.9868	18.9864	20.5627	19.2589	18.5572	18.4206	19.8186	17.9995	20.3997	20.0645	20.1016	20.1209	18.222	19.1303	16.8976	17.7081
ENSG00000119718	20.8987	20.0385	20.3906	20.287	19.0384	18.0141	18.7081	19.0973	20.4107	20.1599	20.5819	20.82	18.124	19.3673	17.6929	19.1767
ENSG00000104805	22.4648	21.7081	21.9812	21.3873	18.7554	18.9102	19.2785	19.8615	22.4724	21.8177	22.0908	21.9884	19.2711	19.9808	20.4667	19.9857
ENSG00000179295	19.6511	19.8777	20.4582	18.8409	19.0557	19.6377	19.1901	17.8324	20.7665	20.7589	19.67	20.4101	16.1337	18.7799	18.178	18.0755
ENSG00000132142	22.2841	21.2447	21.6777	21.1642	19.9263	20.2931	18.8976	20.347	22.3857	21.9454	21.8254	22.1219	21.2223	20.7555	20.3305	19.982
ENSG00000116478	18.0232	19.4654	19.8376	20.005	19.1289	19.7014	16.8226	18.7924	21.0852	21.0774	20.6803	20.8328	17.2479	17.8198	16.9303	17.0584
ENSG00000175216	22.0246	21.6898	22.0982	21.3557	20.3842	20.2115	21.7909	19.8005	21.5184	21.7215	21.8638	22.0125	20.7753	20.8495	20.4705	19.798
ENSG00000046604	21.5447	22.001	22.4026	21.7846	20.6823	19.2958	19.9829	21.3542	21.6379	21.7225	21.6476	21.327	19.3423	21.0664	19.0574	17.9443
ENSG00000014138	23.1317	23.3665	21.9332	21.8348	20.5666	20.7859	20.2043	21.1466	22.1507	21.5508	20.3379	21.9524	20.008	21.0351	20.3901	19.8163
ENSG00000203485	21.1728	21.5258	20.9542	21.0737	21.4238	21.3725	17.6381	19.4965	22.1993	21.639	21.7228	21.7327	19.3421	20.5379	18.9776	19.3859
ENSG00000116871	19.4042	18.8898	19.7322	18.8222	17.973	16.6986	16.6847	NA	20.4085	18.7264	19.4261	18.2718	17.6788	18.2919	17.0241	17.3685
ENSG00000178425	19.044	18.1901	19.0372	18.6024	17.2047	17.4251	17.7876	17.721	20.7899	19.7743	20.2151	20.7457	15.9011	19.003	17.8376	18.6322
ENSG00000196754	18.9969	19.0776	19.2007	18.5713	18.6681	19.1859	18.2444	NA	20.0771	19.4205	20.3371	19.905	16.5638	18.2966	17.5646	18.158
ENSG00000147813	19.7145	20.471	20.2475	19.9784	19.5668	20.8214	20.013	19.0477	20.771	20.1235	20.6782	20.8403	17.7225	20.5032	19.2613	19.4911
ENSG00000108256	19.5772	19.9057	20.6727	19.9474	20.6229	19.7158	19.2552	19.0038	20.3964	20.5335	19.9386	21.3055	17.255	19.3812	18.9109	18.1992
ENSG00000131116	19.8685	19.8455	19.6931	20.1009	17.0629	17.3303	18.3391	NA	19.6363	18.8184	19.6752	19.1717	16.7677	17.3998	17.4286	18.5444
ENSG00000109805	21.1814	20.5757	19.7477	20.3979	19.337	19.1912	18.3292	19.032	22.1218	21.5039	22.0505	21.832	20.6349	21.0965	20.9159	20.313
ENSG00000132768	17.981	18.1833	18.8391	18.8638	16.5305	18.8319	NA	17.2124	19.3796	18.7616	18.9539	19.1949	15.9916	17.834	17.9337	17.2332
ENSG00000134077	19.4055	18.93	19.1529	19.4959	17.2711	17.2802	17.9626	NA	20.192	19.7413	19.8895	19.4154	15.3591	15.8061	17.6175	18.0924
ENSG00000125877	22.1465	22.4412	21.9068	20.9829	21.2902	20.0526	20.2253	NA	22.4345	21.8303	22.3044	21.8344	20.9081	20.6461	19.2236	20.1711
ENSG00000077348	21.1468	20.4771	20.9558	20.4885	20.6711	20.8467	19.3706	NA	20.6918	20.6955	20.7209	20.222	16.702	19.1032	20.1926	19.4568
ENSG00000070785	20.9928	19.764	20.798	19.7235	19.6719	19.4418	19.6922	18.2668	21.3767	20.7942	21.0116	21.0638	20.5848	19.7216	19.1809	19.855
ENSG00000125844	23.0247	23.1432	23.0149	22.4922	20.1886	20.7592	21.6209	21.8677	23.8091	23.2767	22.7312	22.6614	19.3781	20.7788	21.7712	21.3551
ENSG00000130770	20.6947	19.5024	19.2074	19.1816	19.1275	19.2658	17.7375	15.7596	19.128	17.3725	20.3346	18.2676	NA	15.0877	15.4489	16.8823
ENSG00000011454	20.8375	18.8744	20.5275	19.4143	19.833	19.4602	19.7375	NA	20.5616	19.4942	19.7886	19.9016	17.81	19.4123	17.9081	18.0159
ENSG00000095906	21.2707	20.4387	21.2733	21.062	20.3377	19.7713	20.0684	19.0162	21.6428	21.6842	22.1326	22.1355	19.793	20.547	19.9776	19.8161
ENSG00000115468	19.6222	18.1793	18.7739	19.1407	19.7901	20.2841	19.1492	NA	18.6343	19.1319	19.1152	19.0045	19.4648	18.4759	17.3863	18.957
ENSG00000173376	20.9462	20.0039	21.3207	20.4844	21.5714	23.246	20.3378	23.5631	19.1978	20.1327	18.3007	18.4752	20.7416	20.2147	20.3076	19.4594
ENSG00000137776	20.6144	19.6602	20.1657	18.9662	20.2932	21.3753	20.1634	21.2933	20.5128	20.8641	20.5465	20.7666	20.3085	20.08	19.5403	20.101
ENSG00000002586	20.1431	20.1181	19.9746	18.9077	18.4179	19.6825	20.4392	20.6718	18.2654	17.5364	20.584	19.0202	20.193	19.706	19.8223	19.9725
ENSG00000185304	19.1791	19.5007	20.1723	19.7863	19.956	19.9666	20.2055	19.8114	20.5973	17.2727	20.3542	19.5605	19.8293	19.7704	19.628	20.0293
ENSG00000143977	18.2758	21.4171	19.9154	21.0428	19.5164	18.3355	20.4317	22.9242	20.8601	21.178	21.0967	20.9699	22.5185	21.8814	22.4536	21.4902
ENSG00000112695	NA	21.3193	18.8997	21.7582	20.6195	20.4966	21.8802	20.661	18.9939	20.4472	20.0761	20.1258	22.3185	22.1605	22.246	22.897
ENSG00000100300	19.8124	19.5373	17.8178	20.1402	19.3595	18.7145	19.0737	21.2249	17.9034	18.0841	18.0428	18.7971	21.181	18.3062	20.1464	18.8006
ENSG00000100503	NA	19.6599	19.387	19.8599	19.3467	19.2915	18.8598	19.0764	17.865	17.0345	18.1136	19.0048	18.8314	18.5265	17.7357	NA
ENSG00000186832	22.3185	25.3198	22.2795	24.6378	24.7733	23.9832	23.7188	24.6389	22.8917	19.8237	22.7755	20.9737	23.6868	24.6543	21.626	23.7701
ENSG00000166347	NA	19.6517	17.2949	19.174	18.6369	17.6291	18.0952	19.1522	15.8898	18.1881	16.5018	19.0889	19.9774	18.9899	18.5011	19.355
ENSG00000111775	17.572	21.1809	NA	21.14	20.768	20.7471	20.1573	20.2844	19.7563	19.1097	20.8933	20.1983	20.509	19.6296	19.5738	19.3218
ENSG00000134809	16.1106	19.0956	17.4473	19.626	19.5186	18.4137	18.2578	19.2676	16.5925	18.2943	16.7844	17.245	18.9364	19.3368	18.6267	18.5982
ENSG00000116191	18.8922	21.0062	20.7533	21.0683	21.1101	19.8823	20.5426	19.7313	17.631	16.0949	18.2847	18.2027	18.006	17.6526	16.382	17.3341
ENSG00000186603	16.267	19.143	17.0228	19.9647	17.6446	18.5417	16.5306	18.9309	16.626	15.9373	19.7349	17.6673	18.1979	17.3382	16.4669	17.8895
ENSG00000069998	17.6868	19.6051	19.0014	19.2869	19.4864	20.0413	19.8134	20.0074	17.2967	NA	21.3452	17.9993	19.2546	19.5006	19.1854	18.9563
ENSG00000115183	21.9184	22.7107	21.9406	22.7349	22.1343	21.6158	22.5613	21.482	16.2098	19.8893	20.9652	20.6969	21.2254	20.5716	20.4676	20.9316
ENSG00000057757	18.7382	18.7207	18.4144	19.5445	18.7061	18.9707	18.5274	NA	19.0863	17.2805	19.057	19.0943	18.4382	18.4989	18.0599	17.6634
ENSG00000111843	16.5112	18.3286	17.1172	18.9775	17.93	17.0604	19.2621	18.9959	16.5091	15.5602	16.7303	16.1865	19.5173	20.3686	19.3908	19.539
ENSG00000141141	17.7448	21.7447	18.325	21.9215	21.4045	21.1918	21.4296	21.7427	17.2241	18.3764	19.0924	18.3849	20.0804	20.3266	19.8573	20.1594
ENSG00000130203	NA	17.1095	18.3457	16.7784	18.9661	21.3327	20.507	23.2781	15.0814	18.0556	17.0371	NA	20.2513	19.9993	20.4199	21.2221
ENSG00000079557	20.5054	19.8372	20.8095	16.0645	20.9282	23.4731	21.4978	24.3476	19.6318	20.5426	20.0043	19.9119	22.386	23.3676	22.7893	23.6785
ENSG00000110245	18.3562	14.6063	15.0033	14.8228	16.2569	21.9154	20.2537	22.1894	14.278	16.4536	14.3728	NA	18.5289	20.7837	20.8029	20.5143
ENSG00000100242	21.3344	21.4842	21.6924	21.1246	20.7591	18.8034	20.3552	18.3234	20.5305	20.683	20.6633	20.5709	19.7887	18.1995	18.6958	17.6782
ENSG00000151552	20.7131	19.0725	20.7478	19.9418	19.989	18.1461	18.4663	NA	20.7949	19.7246	20.5739	20.4043	19.7344	19.5315	19.4865	19.8387
ENSG00000168036	22.8511	22.6904	22.2049	21.9517	22.1512	21.6306	21.2005	20.6758	22.7373	22.7171	22.3323	22.3343	22.1627	20.3829	20.6466	19.8376
ENSG00000114978	20.8902	20.6117	20.1981	20.411	20.1547	18.6222	18.2491	NA	20.2982	19.2232	20.6934	19.6932	19.7355	18.345	18.9051	19.342
ENSG00000173542	20.8902	20.6117	20.1981	20.411	20.1547	18.6222	18.2491	NA	20.2982	19.2232	20.6934	19.6932	19.7355	18.345	18.9051	19.342
ENSG00000149182	17.552	19.6594	18.8378	18.1926	19.9208	17.9965	16.9208	NA	19.283	17.8742	19.016	19.2942	17.68	17.9026	17.6084	17.3489
ENSG00000163002	21.0519	21.1265	21.4542	21.3493	21.1996	19.911	19.1215	17.9956	21.5192	21.4893	21.6117	21.4053	20.6903	18.5905	20.3796	18.7379
ENSG00000108826	20.688	19.2339	18.9079	19.0813	18.0206	18.4446	18.7911	19.2076	19.964	19.1772	18.9838	18.2526	19.6029	17.465	18.6198	17.9455
ENSG00000163539	21.3369	21.1586	20.891	20.8991	20.8136	20.4443	18.668	NA	22.1142	21.5161	21.9199	21.4761	21.6688	19.9721	19.4396	18.1317
ENSG00000115211	21.748	20.0073	20.0983	19.8964	20.9859	19.3372	18.5426	19.7488	21.5745	19.9673	21.3844	20.186	19.9886	20.1018	19.5728	19.5944
ENSG00000138448	21.9745	21.8475	21.4716	19.8839	20.4611	19.7342	18.0901	19.4526	21.9401	21.5936	21.8245	21.1785	20.2855	18.7182	19.3649	18.7329
ENSG00000137337	24.9952	24.2575	24.6555	24.6964	24.6205	23.4546	23.2634	22.191	23.9858	23.3135	23.3931	24.3314	22.7662	23.7191	22.7819	24.6534
ENSG00000170955	21.2047	19.1879	20.374	19.7811	19.9172	18.396	16.8409	17.8615	19.9572	19.0138	19.3071	18.6978	19.4725	19.2761	18.8717	18.1149
ENSG00000110696	21.4764	21.0334	22.2388	22.0936	21.5895	18.7678	20.3875	19.4363	21.8409	21.3329	22.2179	21.517	22.1466	21.5572	20.9643	21.5715
ENSG00000139613	20.3321	20.862	21.6227	20.108	20.2016	18.7026	16.1518	15.9652	21.3284	21.1707	20.0521	21.2235	19.489	18.733	19.1584	NA
ENSG00000186298	19.9562	20.861	20.692	20.1657	20.3831	19.8447	18.9055	17.8382	20.3797	19.6997	20.4124	20.4667	19.8088	18.1798	18.6031	18.0338
ENSG00000137824	18.6149	19.8569	20.1454	18.4743	19.5848	17.9342	17.8195	17.7187	19.6958	19.6567	18.6741	19.9052	18.8686	17.5579	18.2904	18.7907
ENSG00000101972	20.4492	20.0593	20.7827	19.7232	19.9061	18.5609	19.4281	17.4638	19.8222	20.548	20.2783	20.0382	19.1576	18.3018	18.4515	17.4633
ENSG00000134899	21.2632	20.9618	19.2971	18.4765	18.2822	18.1635	17.997	NA	22.3819	20.5637	21.5959	19.5201	21.2625	20.365	20.9779	18.5279
ENSG00000048649	21.0547	21.1399	20.8645	20.5169	20.3376	NA	19.2822	18.4648	20.319	20.6717	20.4596	20.3967	19.2761	NA	20.4676	22.0544
ENSG00000162614	20.9298	20.5095	20.9253	20.8181	19.9369	19.9805	18.9804	17.7673	19.4972	19.5028	20.0812	20.4222	18.7667	18.3496	16.6776	19.2901
ENSG00000141401	19.1997	19.5489	19.9834	19.8016	18.2541	18.2121	16.3413	18.1922	18.9827	18.3329	18.9887	19.074	18.1919	17.8331	18.246	18.1021
ENSG00000163714	22.4598	19.9478	20.5535	21.0646	21.5771	20.1115	19.1128	19.3818	21.8852	21.2592	21.2107	21.5082	21.0858	20.0072	21.0173	20.9093
ENSG00000171453	20.2676	18.0812	18.1472	19.1989	18.6658	16.9906	17.0195	NA	18.6318	18.3361	18.8954	17.8726	18.4267	17.865	18.1248	19.4567
ENSG00000140650	20.0616	21.3886	19.7919	20.6127	21.1637	19.0515	18.7968	18.5525	21.406	20.4637	20.6522	21.2182	18.9664	18.9513	19.1279	17.1302
ENSG00000186834	19.8202	20.456	20.5828	21.1607	19.769	19.344	18.7915	NA	21.4406	20.5524	21.193	20.7004	19.8016	19.6009	18.9612	19.741
ENSG00000166224	20.5907	21.6834	21.3837	21.2752	20.9449	19.932	19.8458	17.0646	17.9703	19.5465	18.8696	19.5285	19.9084	16.9824	18.0992	19.1585
ENSG00000172939	20.8354	21.9551	21.9318	21.2218	21.2929	19.3567	19.7228	NA	20.5446	20.0856	19.5449	19.8105	19.6779	19.5436	19.0978	19.6339
ENSG00000168542	21.4482	21.7813	21.1423	21.7211	21.2996	19.9869	18.9803	20.0671	22.6925	22.254	21.9214	22.3947	20.6102	19.6598	19.8617	19.0821
ENSG00000125144	23.9076	23.5388	23.6168	23.8644	23.1532	22.4456	21.0509	24.6099	23.9273	22.7909	24.2173	24.4553	23.3468	23.6983	22.7845	23.2893
ENSG00000125148	23.9076	23.5388	23.6168	23.8644	23.1532	22.4456	21.0509	24.6099	23.9273	22.7909	24.2173	24.4553	23.3468	23.6983	22.7845	23.2893
ENSG00000205358	23.9076	23.5388	23.6168	23.8644	23.1532	22.4456	21.0509	24.6099	23.9273	22.7909	24.2173	24.4553	23.3468	23.6983	22.7845	23.2893
ENSG00000176890	22.5926	22.5842	22.7066	23.195	21.6783	20.794	20.3866	19.8936	23.3074	22.7751	23.0848	23.0413	21.377	21.3589	20.1576	21.9294
ENSG00000049860	20.8292	20.8698	21.5982	21.7462	19.8212	18.2604	18.281	19.9401	21.6069	21.0716	20.9174	21.1701	18.9216	20.0718	19.9017	19.9168
ENSG00000140416	25.4926	25.2772	25.5304	25.2764	25.3979	24.4067	23.1856	21.723	25.3461	25.0786	25.4547	25.177	24.5726	24.1445	23.1366	23.0679
ENSG00000130635	22.1164	22.1805	22.0618	21.7037	21.2264	20.5047	20.3242	20.4002	22.2976	22.2559	22.0883	22.0485	21.9685	20.1303	19.8395	20.1734
ENSG00000037042	20.3309	20.3587	20.8557	21.0801	21.0671	19.0988	19.2403	18.5932	22.8013	22.5124	22.5152	22.6135	20.722	21.3277	21.5093	21.0342
ENSG00000131462	20.3309	20.3587	20.8557	21.0801	21.0671	19.0988	19.2403	18.5932	22.8013	22.5124	22.5152	22.6135	20.722	21.3277	21.5093	21.0342
ENSG00000066032	21.4162	20.7895	21.5806	21.4133	20.2242	18.0421	20.3132	19.8491	20.8225	21.1676	20.5132	20.4001	20.3049	16.9597	20.1876	19.1073
ENSG00000130816	22.298	22.8633	23.1119	22.2886	21.7859	19.2388	19.4808	19.5826	22.0599	22.219	21.7375	22.1002	21.2993	19.4417	20.4255	18.7977
ENSG00000169021	21.1188	22.0792	21.3838	21.7514	21.6088	20.9606	19.6805	20.6744	20.8399	20.8781	20.6741	21.0117	21.6484	20.9584	21.4459	20.4536
ENSG00000169756	21.206	20.3858	20.6333	20.9477	20.1309	19.1942	19.438	19.1066	21.25	20.9523	21.217	21.3401	20.4288	19.0418	18.6737	18.5109
ENSG00000089159	20.5045	21.7925	20.7537	21.2767	20.0935	20.2383	19.0098	18.1134	21.0614	20.41	20.8287	20.7444	20.4153	19.4883	19.0626	18.4432
ENSG00000164904	23.012	23.5015	23.3844	23.21	22.6461	22.0944	21.4857	20.7299	23.5545	23.467	23.3695	23.7289	22.4339	22.2311	22.6666	22.508
ENSG00000108861	21.3291	21.4866	22.3587	22.0394	21.9163	18.8084	20.4972	NA	21.8628	20.5465	20.9508	21.0825	21.2235	19.1496	20.311	20.2826
ENSG00000102172	22.5354	23.2926	22.9713	23.4984	22.7077	21.833	20.7526	19.9944	23.6382	22.7736	23.4586	23.263	22.2235	21.8987	21.7993	21.6952
ENSG00000110713	20.7878	21.6054	21.6393	20.2882	21.8407	19.4597	19.1947	20.8551	21.6273	21.6075	21.4208	21.5371	21.0059	20.6127	19.7864	18.2106
ENSG00000179262	18.0172	19.5482	18.9776	19.1364	19.0323	18.1486	18.2337	NA	20.7188	19.9129	20.0307	19.4195	NA	17.9625	19.0108	16.6576
ENSG00000127955	19.25	19.0107	19.3529	19.6556	18.8577	17.6627	18.036	16.8233	19.3312	19.0154	18.7982	18.7096	16.5002	16.2576	18.186	16.0885
ENSG00000134056	21.6073	20.6999	20.98	21.002	20.6781	18.1283	19.2618	19.3571	21.0873	20.9398	21.3422	20.9584	19.1198	17.3146	18.5268	19.3569
ENSG00000004059	20.8245	20.9918	21.0017	20.7787	20.0087	19.8316	20.3798	17.8568	21.0988	20.914	21.197	21.2712	19.8325	19.8018	20.0382	18.2339
ENSG00000117505	19.4855	19.7229	20.2652	19.9911	19.8378	18.5424	17.6976	NA	20.5224	19.8418	20.3044	19.8082	19.1611	18.6917	18.3862	18.4005
ENSG00000138814	20.6087	21.4738	21.268	21.7343	20.5118	19.2712	19.1414	NA	21.8488	21.3006	21.5931	21.7051	21.0534	20.4759	19.8472	20.6381
ENSG00000090615	20.4637	19.5149	19.369	19.4343	17.6716	17.8422	16.886	17.3809	19.2528	18.6682	18.6182	17.46	19.1806	18.679	18.0287	18.5637
ENSG00000149269	22.8289	22.5316	23.0901	23.0099	22.594	20.3681	22.1132	20.201	23.1515	22.4518	22.7869	22.8519	22.4556	22.1287	21.8691	22.4195
ENSG00000180370	22.8289	22.5316	23.0901	23.0099	22.594	20.3681	22.1132	20.201	23.1515	22.4518	22.7869	22.8519	22.4556	22.1287	21.8691	22.4195
ENSG00000175054	19.2745	21.5434	22.4173	19.6903	19.0496	18.7134	18.6861	18.0496	19.4557	19.1946	19.4217	21.1348	19.2291	17.2394	19.1642	20.1669
ENSG00000167862	20.5087	18.5637	20.0465	20.5216	19.5459	19.7372	18.519	19.0516	19.655	19.0113	19.5104	19.649	20.3568	19.3764	18.4586	19.5575
ENSG00000165733	22.074	21.5867	21.7372	21.3608	21.473	20.9556	20.0934	19.4173	21.1229	21.2559	20.9671	20.9935	21.3157	20.3819	20.5614	20.0655
ENSG00000163344	20.8262	19.6894	20.4332	20.9132	20.483	19.6307	18.9067	18.9475	18.9022	20.0094	18.7664	18.4872	19.2832	18.2399	19.1494	19.3951
ENSG00000183570	20.6424	20.9311	20.8588	20.5274	20.508	19.0479	18.5886	18.0089	21.3264	20.9504	21.094	21.1688	19.6166	20.0714	21.2272	20.4996
ENSG00000161654	19.8138	18.1976	17.8841	19.357	18.0616	17.4189	17.457	NA	20.0544	18.8401	20.4637	19.9448	19.5883	18.9498	18.4086	18.5655
ENSG00000107554	18.6906	18.8272	18.9943	18.5568	18.0723	16.6392	17.0715	NA	16.9734	15.6863	16.37	16.9981	15.105	15.1279	NA	16.4255
ENSG00000197256	20.8619	20.6401	19.0737	20.457	18.5027	19.3005	18.1336	19.0468	19.0342	18.0286	18.103	16.5657	17.3153	17.1095	17.7598	17.2241
ENSG00000133030	20.0307	20.6527	19.1741	19.9713	19.6043	17.0947	17.9737	NA	20.8027	20.5605	20.979	21.1134	20.6997	20.3911	20.961	18.5466
ENSG00000092929	17.4995	19.1357	17.7076	18.425	17.5869	17.458	16.1438	17.7272	21.0724	20.3357	20.273	19.9617	17.9857	18.4986	18.5208	17.3893
ENSG00000105939	21.6042	22.0594	22.4035	22.1108	22.1303	20.7556	20.7681	19.8351	22.1552	21.8097	22.0957	22.0134	21.1245	20.5211	20.8854	19.9708
ENSG00000166582	18.7781	20.3285	19.8571	19.882	19.5685	18.1942	17.07	18.0505	16.6742	17.8564	17.6908	17.5233	17.8456	16.6936	15.6371	16.9506
ENSG00000099812	21.7725	22.3085	22.2819	22.286	22.1411	20.9209	20.0053	19.7119	22.4274	21.6877	22.2578	22.4935	22.4283	20.3851	21.1122	19.6426
ENSG00000168175	21.9343	21.3385	21.4244	21.5378	21.251	18.4388	20.819	NA	22.0388	21.4547	21.9164	21.6087	21.221	21.1667	21.1421	21.345
ENSG00000163507	NA	21.3663	21.1103	20.1862	19.6581	19.3508	16.8613	17.8454	20.2881	18.9497	19.7003	21.6737	19.1911	19.4343	18.1261	17.9933
ENSG00000129116	24.3586	24.4643	24.544	24.5184	23.9239	23.5199	22.9364	22.2601	24.915	24.7154	24.7506	24.7798	24.5108	22.7912	23.2249	22.3171
ENSG00000101337	19.5213	18.7782	19.7788	20.0144	18.3582	17.7918	17.9868	18.9023	19.3443	18.2329	17.1569	17.1307	18.1159	17.1924	17.4814	17.7839
ENSG00000085415	19.4021	19.1424	19.8415	19.715	19.8488	18.0298	18.09	NA	20.0906	19.7718	19.9848	20.0912	18.8206	18.3074	19.6037	18.5597
ENSG00000066117	22.2749	21.7874	21.4959	19.813	19.3873	19.4051	NA	18.6523	21.5221	20.4757	21.2452	20.5662	19.8737	17.9545	17.7775	18.9339
ENSG00000108604	22.2749	21.7874	21.4959	19.813	19.3873	19.4051	NA	18.6523	21.5221	20.4757	21.2452	20.5662	19.8737	17.9545	17.7775	18.9339
ENSG00000141985	21.7406	21.1057	22.0739	21.7149	21.87	19.9501	20.5751	20.3961	22.2622	21.3493	21.4986	21.7627	21.6468	21.0939	20.8718	20.9347
ENSG00000079257	19.9423	19.6145	20.0685	20.6102	17.9417	17.8896	18.0436	NA	18.3022	19.237	19.9511	19.8185	18.2333	18.4456	18.607	20.2342
ENSG00000101191	19.8562	20.4638	20.4477	19.9604	21.0548	19.2524	18.5873	17.4168	21.6217	21.2805	20.849	21.0074	19.9693	18.9782	20.4981	17.4473
ENSG00000184967	21.2414	21.4736	21.7726	20.43	21.4995	19.6599	20.8109	19.5901	21.063	21.0251	20.8807	21.1056	21.3012	21.4646	21.3168	20.3161
ENSG00000138442	19.6757	20.856	19.7143	19.6146	19.1695	18.98	18.1323	18.7484	21.3858	20.8338	21.154	21.1453	21.0366	20.7556	21.1202	19.6544
ENSG00000101126	21.1018	21.6689	22.0812	20.8679	21.2817	19.5298	19.8556	17.748	22.0434	21.5837	21.3961	22.0265	21.2096	20.2045	19.261	19.4382
ENSG00000101346	21.7037	20.3942	21.3715	21.1768	21.3386	19.5586	15.6636	18.0022	20.8599	20.2564	20.2067	20.9788	20.0415	18.6605	19.5803	19.6289
ENSG00000171861	19.8878	19.5513	20.0723	19.0249	19.6456	18.863	18.2892	17.2788	19.3983	19.8899	20.1769	19.7924	19.4701	20.1423	19.9324	18.7548
ENSG00000196923	24.4907	24.2431	24.3996	24.2699	24.2679	23.0644	22.5388	20.458	24.9645	24.3301	24.5478	24.9126	24.0868	23.2237	22.7261	21.921
ENSG00000149313	19.6265	19.7317	21.0079	20.0269	19.5515	16.9413	18.008	19.5242	19.9545	18.5813	19.5887	19.9295	19.002	19.3637	18.5099	18.5745
ENSG00000177971	20.7432	20.4403	20.4927	19.9185	20.4373	19.9572	19.0207	18.2588	20.0982	20.269	20.2253	19.4252	19.7456	18.7379	20.2875	18.9611
ENSG00000198060	20.5964	20.7859	20.4336	20.4964	20.7118	18.6766	18.7699	19.247	20.1043	20.6082	19.9984	19.8637	19.1084	17.8221	18.8591	18.0004
ENSG00000101160	21.0591	20.8967	20.7415	20.4078	19.9642	19.0464	18.6713	18.7854	21.5182	21.0302	21.0884	20.57	19.8021	18.7135	18.2334	19.3522
ENSG00000189060	15.6124	20.822	20.3328	20.9374	20.5832	20.8115	21.0838	20.9587	20.4373	20.3145	19.4488	20.1046	19.4503	20.2603	20.7177	19.505
ENSG00000137267	21.5403	22.4925	21.8318	22.1894	23.7852	23.914	23.9605	22.8983	23.5097	23.8715	22.7543	22.4645	21.2127	22.9803	24.8712	19.6071
ENSG00000167721	16.6881	20.8498	19.8048	19.2034	18.3072	21.8407	18.8999	22.876	21.3305	20.9241	20.9056	20.6558	20.1012	19.9976	21.2855	20.763
ENSG00000186395	24.7245	24.782	23.6474	23.871	24.4317	26.3001	25.9347	27.1304	23.5888	25.1853	24.5974	23.8918	27.0852	26.7826	27.3173	27.3335
ENSG00000198947	19.9879	20.7446	21.0737	19.6823	20.8777	19.8578	NA	22.4347	18.9757	19.8543	20.0614	19.6338	22.0779	21.2145	21.6768	22.8277
ENSG00000167768	25.5974	25.3023	25.095	25.0038	25.504	26.9151	26.9955	28.0457	24.9026	26.1606	25.6294	25.1626	28.0138	27.7917	28.4768	28.4034
ENSG00000205581	19.7715	19.8689	19.3598	20.7801	19.6421	21.855	21.9471	21.9252	19.475	19.0092	16.3172	19.6629	22.3015	21.4016	20.9689	21.745
ENSG00000137801	18.8276	21.6772	18.1939	20.0475	20.9395	21.8077	19.4283	21.4067	19.5479	19.3918	17.5674	17.6581	20.5221	21.2782	21.3322	21.6344
ENSG00000044574	27.974	28.333	28.4913	28.3895	28.7078	29.8839	31.0488	30.7107	28.2537	28.2617	27.8482	28.3316	29.503	30.0503	30.4776	30.5676
ENSG00000155660	23.0337	23.8493	22.9462	23.7601	23.6232	24.7274	26.9807	26.6444	23.4105	23.474	23.8745	23.9336	25.1393	25.5448	26.6251	27.13
ENSG00000166598	26.897	27.243	27.3999	27.2499	27.2874	27.8	29.1704	29.1718	27.0418	27.0656	27.0467	27.0889	27.9022	27.9943	28.9167	29.1518
ENSG00000171403	23.5511	22.2231	22.2709	22.8634	22.4176	24.8435	25.0996	26.2702	23.2506	24.5688	23.637	23.6336	26.4052	26.0704	27.147	27.0446
ENSG00000172867	24.5309	24.1973	22.9479	23.1199	24.4209	26.2395	25.7111	27.4409	23.631	24.4379	24.3349	23.7419	27.0354	26.5549	27.0652	27.1409
ENSG00000149792	19.8972	18.6558	18.9703	17.9834	18.3318	19.3221	21.4684	21.1069	19.471	18.1687	18.7516	18.9151	20.577	19.9772	20.4513	20.3379
ENSG00000147155	21.3102	21.4263	21.7735	20.6364	20.4438	22.6076	23.2505	23.9908	21.2965	20.927	21.1146	21.4317	23.3207	22.2051	22.8928	22.7792
ENSG00000175073	22.6804	22.365	21.8945	21.9551	22.5189	23.5302	23.69	24.4537	22.7543	23.0546	22.5415	22.5305	23.9448	23.9931	24.15	24.1203
ENSG00000115128	18.9372	18.5807	20.3116	20.2215	20.2278	21.0001	19.9418	20.7477	19.8842	18.1034	17.6381	18.8824	21.0092	21.0589	21.7303	21.0139
ENSG00000033178	21.426	20.8232	21.1494	21.659	20.5489	20.6239	20.5529	20.6172	22.308	21.9105	22.2752	22.0572	21.7367	21.815	22.2309	22.3725
ENSG00000164828	19.9385	21.3902	20.967	21.1974	20.7467	20.9353	20.307	20.4831	20.4609	20.7092	20.0039	20.4213	20.5652	20.0454	20.3423	19.0721
ENSG00000125107	18.3568	17.8198	18.4219	18.2447	18.6877	17.4972	18.0041	NA	19.9462	18.3635	18.2655	19.5517	17.1797	16.8495	17.1592	18.0006
ENSG00000159593	21.108	20.5402	21.0813	20.7148	20.5088	NA	20.1357	19.3412	21.6005	20.9211	21.4343	20.4941	19.9295	19.7672	19.785	19.8455
ENSG00000107819	21.8527	21.9755	21.4006	21.2308	21.8168	21.8213	21.7314	22.0814	21.5991	21.4954	20.9579	21.2565	21.5352	21.027	21.6256	20.6639
ENSG00000184207	21.2927	20.671	20.951	21.4506	20.8888	20.7643	20.3126	NA	22.299	21.6367	22.3876	22.2383	22.2648	21.7824	22.0329	22.338
ENSG00000205765	21.5175	21.1282	20.8571	21.2716	20.0284	20.857	20.8817	20.2511	22.3594	21.6838	21.9223	21.0197	20.6874	20.3036	21.0669	21.0194
ENSG00000165609	24.1674	23.7632	23.9865	23.9856	23.4879	23.6361	23.5863	22.9581	24.5929	24.2234	24.2692	24.1801	24.097	24.0016	24.0696	24.2368
ENSG00000132471	18.5782	16.5586	17.3186	17.0014	17.3765	17.0077	17.1283	NA	17.6875	16.6288	17.6901	17.8248	17.0703	17.0108	18.2093	18.1339
ENSG00000159111	20.5524	20.2376	20.7727	19.0945	20.4555	20.4552	19.599	20.5028	20.2473	20.2267	20.6847	20.8105	20.3716	19.9317	20.4577	19.6847
ENSG00000206053	22.2087	22.4869	22.5794	22.77	22.1575	22.0681	21.9955	20.8335	22.1296	21.9334	22.4563	22.2059	21.9194	21.6303	21.6743	21.9571
ENSG00000214026	20.5563	20.0222	19.9159	19.7219	20.0196	19.2867	19.6608	19.3493	19.7775	19.7971	20.0811	19.9502	19.1626	17.9867	19.5008	18.6856
ENSG00000087460	19.7821	20.096	20.1183	20.0018	19.6027	19.6585	19.9606	20.0679	20.5515	20.4617	20.097	20.7473	20.7351	19.6408	20.8151	20.1471
ENSG00000134183	19.7821	20.096	20.1183	20.0018	19.6027	19.6585	19.9606	20.0679	20.5515	20.4617	20.097	20.7473	20.7351	19.6408	20.8151	20.1471
ENSG00000101557	23.1289	23.2787	23.5437	23.3034	23.2364	23.3173	22.6014	21.6968	23.5849	23.2081	23.3195	23.3695	23.183	22.8783	23.1718	23.1072
ENSG00000173145	21.6079	20.5547	21.8464	20.2942	21.29	19.4325	19.1109	20.3609	20.6251	21.2467	20.7426	21.61	20.5451	19.3207	19.6958	19.4665
ENSG00000116171	23.3019	23.1228	22.9468	22.8836	22.2011	22.4879	22.1933	22.3819	22.4745	22.4315	21.9909	22.285	22.0723	21.4941	21.86	21.4746
ENSG00000110880	23.7892	23.8283	23.7209	23.9678	23.9721	23.294	23.3612	22.7411	23.6572	23.822	23.6112	23.6897	23.808	23.2299	23.0121	22.2011
ENSG00000137710	25.3463	25.3146	25.3231	25.2074	25.1234	25.1441	24.581	24.4025	25.0849	24.5133	24.835	24.9088	24.7232	24.5317	24.2474	24.3324
ENSG00000010244	22.4676	22.5014	22.3026	22.4616	22.5406	22.6986	22.4184	21.7751	22.8122	22.7846	22.2134	22.5852	22.0696	22.0011	21.8077	21.6527
ENSG00000075142	24.4291	24.1752	24.0571	24.3055	23.8003	23.783	23.1224	22.2057	24.7228	24.4738	24.9069	24.5441	23.9584	24.2952	23.8373	24.2733
ENSG00000171262	19.7295	21.0776	20.7421	21.1144	20.4529	20.1007	20.5232	19.4185	21.0287	20.7591	20.8168	20.7493	20.2946	19.6809	21.0673	19.5174
ENSG00000168522	18.9815	19.1352	19.0553	18.8841	17.9537	17.7649	17.7983	NA	20.0054	19.732	19.248	19.3159	18.6669	17.6214	17.6985	18.0343
ENSG00000170558	21.3923	20.5657	21.2675	20.7996	20.3234	19.9373	20.428	20.4002	21.5997	21.635	21.3193	21.1396	21.4789	20.1355	20.7582	20.5473
ENSG00000204843	21.558	22.0177	21.6417	22.1261	21.0739	20.8788	21.3975	21.0429	22.0142	21.1631	22.1826	22.0682	21.4087	21.3836	21.4382	21.5381
ENSG00000133119	22.2414	21.5061	22.0127	20.2716	20.9136	21.4331	21.0816	21.4118	22.1058	21.743	21.6718	21.6464	20.3654	20.9748	21.4209	20.5067
ENSG00000015479	25.9948	26.0941	26.084	25.8805	25.8938	25.875	25.7148	25.7235	26.0409	25.9968	25.9509	25.8042	25.8943	25.7892	26.0141	25.3915
ENSG00000205531	24.3408	23.9601	24.1601	23.9457	23.3915	23.8214	23.8811	23.5793	24.5763	24.1445	24.4189	24.3852	23.9204	23.9938	23.5346	24.0032
ENSG00000100911	22.8671	22.9672	22.8407	22.7842	22.346	22.2793	22.2617	22.3712	23.9174	23.3284	23.5755	23.6606	22.0741	22.3622	21.981	22.8547
ENSG00000108591	18.9219	18.2017	16.713	17.2984	18.3849	17.4922	18.139	NA	19.0907	17.928	18.179	18.1174	17.7389	17.8627	17.225	18.2379
ENSG00000100129	24.2449	24.0915	23.8988	24.1217	23.4261	23.4171	23.1521	21.8753	24.5312	23.9617	24.3858	24.2671	23.3903	23.6585	23.3977	23.9997
ENSG00000180185	18.2685	18.715	NA	19.1734	18.0355	19.5228	17.8477	17.4835	18.3819	18.8764	18.4177	17.8054	16.2569	NA	18.6984	17.3129
ENSG00000078618	22.0661	21.581	21.7043	21.9139	21.4436	21.3913	21.4734	20.1625	22.4577	21.9409	22.441	22.1579	21.351	21.6467	21.3125	21.2934
ENSG00000117859	19.4981	19.2424	17.9956	18.6565	18.4572	18.8727	19.1248	18.4051	19.9401	19.076	19.0065	18.4735	18.5078	18.0552	18.4781	NA
ENSG00000090621	23.3148	23.3574	23.5409	23.5483	23.0752	23.1822	23.2905	22.848	23.5877	23.1019	23.5868	23.413	23.4111	23.1146	23.4142	23.4007
ENSG00000187109	25.699	25.5524	25.5967	25.7429	25.5725	25.5553	25.2479	25.2686	26.333	26.1246	26.3913	26.3665	25.7765	25.6506	25.7507	25.8024
ENSG00000153914	NA	19.7813	18.8926	18.4134	19.3175	18.1645	17.6335	18.9161	18.9726	18.9601	19.2181	18.4576	18.1164	17.1349	18.42	17.4195
ENSG00000175445	20.1628	21.4732	20.4025	21.1115	20.916	21.4146	19.3393	21.5798	21.8126	21.5285	20.6348	21.5612	20.7863	19.6662	20.4891	20.6248
ENSG00000175390	23.0882	23.735	23.6464	23.7787	22.9788	22.7641	22.7013	22.3122	23.8506	23.6953	23.672	23.6051	23.6105	22.8582	23.3893	23.2663
ENSG00000122406	25.6347	26.1111	26.1629	26.3628	25.9655	25.8077	25.8628	25.3543	26.3663	26.2522	26.6729	26.638	26.5398	26.1763	26.3392	26.2584
ENSG00000072958	20.5165	19.9843	20.6811	20.5062	20.5338	20.2332	20.4459	19.7992	20.7389	20.1908	20.7329	20.5479	20.1274	20.2652	20.1519	20.2047
ENSG00000073050	18.3696	19.8235	17.3475	17.7955	18.2078	18.1573	17.1538	17.77	18.2403	19.0349	18.2643	19.014	18.3731	18.0799	18.0164	NA
ENSG00000115806	20.9416	20.3247	20.2148	19.2832	19.6219	20.4628	20.1865	19.7962	21.7778	21.5207	21.2653	21.1367	20.2731	19.6476	19.54	19.8588
ENSG00000131269	18.6553	16.0809	18.5433	17.8823	18.5542	17.9878	17.6542	19.1569	17.7273	19.1464	19.0763	19.2793	19.2562	18.9089	18.4736	19.4015
ENSG00000108883	27.3883	27.0655	27.3855	27.0142	26.9688	26.7548	26.8114	26.4649	27.2568	27.1114	27.1079	27.1093	26.7966	26.5472	26.7665	26.1107
ENSG00000004897	21.7583	22.8054	23.3885	22.2812	21.2859	23.1005	22.9075	22.9382	23.8998	23.5353	24.3445	23.7142	22.2667	21.6945	22.95	21.9388
ENSG00000125503	19.9435	18.9673	17.8207	19.6447	19.3057	NA	17.1345	18.9855	17.7443	17.3224	17.7026	17.6595	19.1233	18.5226	17.4374	NA
ENSG00000023734	25.2024	25.2116	25.129	25.2752	24.9212	24.7286	24.8471	24.1153	24.942	24.5382	24.9728	24.8276	24.6946	24.4325	24.3395	24.6765
ENSG00000108587	20.0942	19.1461	19.8427	19.0521	19.3663	19.3129	19.6325	18.677	18.7798	18.9346	18.8801	18.5423	17.386	17.7212	17.9573	NA
ENSG00000164548	20.3232	20.2928	20.6731	20.5385	20.8047	20.7953	19.5796	20.1957	20.3133	20.2758	20.5484	20.3289	20.7093	19.3444	20.7046	19.6146
ENSG00000142657	26.4926	26.6165	26.4756	26.4459	26.1472	26.1864	26.3155	25.39	26.4029	25.9379	26.2964	26.1752	25.8316	25.6911	25.805	25.9966
ENSG00000072832	24.7112	24.3271	24.4668	24.5153	24.3446	23.8046	24.1784	23.2132	24.7523	24.3834	24.8494	24.4558	24.389	23.9721	23.9423	24.3108
ENSG00000083444	23.4136	23.8877	23.7758	23.8676	23.5932	23.8192	23.0573	23.6739	23.3202	23.3468	22.7962	23.1563	23.4659	22.4558	23.158	22.4629
ENSG00000074696	20.8131	20.7427	20.5512	20.0414	20.7736	21.1119	20.5567	21.1327	20.2283	20.4564	20.1982	20.2955	20.668	20.1498	20.233	19.4445
ENSG00000166340	20.2292	20.938	20.9721	20.7549	20.2773	20.4338	19.6529	20.8372	20.2883	20.2437	19.3074	19.6283	19.3249	NA	18.7521	16.6236
ENSG00000170017	18.1203	19.2717	19.336	17.9056	17.8323	NA	17.5731	18.6737	20.5773	21.1358	20.6622	20.9573	20.8638	19.7161	20.4213	19.3815
ENSG00000100591	23.0933	22.725	22.975	23.0687	22.7013	22.7681	22.6817	22.3939	23.2694	23.5437	23.1231	23.1349	22.8022	22.5106	22.3189	22.6923
ENSG00000122359	23.0978	22.8197	23.3799	23.285	23.1651	23.2157	22.6573	21.6936	23.3063	22.9049	22.9462	23.0214	22.1407	22.3409	21.8816	22.6779
ENSG00000141696	20.2037	20.0633	20.5266	20.4175	20.1356	19.9641	18.8764	19.8166	18.9671	17.8935	17.5731	19.141	19.7083	18.3926	18.29	18.0582
ENSG00000164338	20.1886	20.9726	20.5036	20.6517	20.5601	19.7716	19.5045	18.8425	19.9157	20.2063	20.242	19.422	19.459	19.2608	18.2641	NA
ENSG00000114416	19.7004	21.1843	20.8913	20.5498	20.8269	19.5068	19.6755	19.5934	21.0965	21.4216	21.0906	21.1195	21.3152	20.5177	20.5021	20.4149
ENSG00000179172	26.5972	26.8897	26.9297	26.8939	26.8353	26.5736	26.6003	26.6119	26.791	26.8635	26.5319	26.8571	26.7895	26.7456	26.97	26.3428
ENSG00000067167	20.367	19.5663	19.5548	19.9086	18.7524	19.339	19.1613	18.5438	20.1402	19.7824	19.891	20.1843	20.0924	19.5512	20.0009	19.2927
ENSG00000112081	25.5718	26.0014	25.9819	26.0563	25.9317	25.4952	25.5247	25.3255	25.9399	25.789	25.5916	25.7862	25.8307	25.3998	25.7272	24.7316
ENSG00000044115	24.8806	24.8611	24.8215	24.5972	24.0361	23.5637	23.6894	23.2529	25.135	24.9244	24.8246	24.7622	23.9404	23.7642	23.3731	23.5042
ENSG00000148175	22.3517	22.6409	22.5671	22.1483	22.1073	21.856	22.1039	22.4325	23.0652	23.1148	23.057	22.9346	22.3403	21.2867	21.5722	21.6083
ENSG00000095002	19.1848	19.7123	18.1748	17.6474	17.5785	18.9203	17.7099	19.1608	18.0816	18.1213	19.1016	17.3373	18.8924	18.4595	18.5156	18.4642
ENSG00000132341	27.4802	27.3644	27.34	27.4332	27.0902	27.4011	27.4779	27.2111	27.2978	27.3227	27.7136	27.3654	27.6004	27.4089	27.4769	27.5631
ENSG00000186522	19.2875	19.3488	19.7204	19.6403	19.0252	17.7103	18.4846	17.7267	17.8617	19.2608	19.1782	19.7322	18.9926	18.155	17.3848	17.3344
ENSG00000056097	21.5989	21.6957	20.9698	21.1813	20.9403	21.7041	19.9965	20.8171	22.2232	22.2334	22.0588	21.7375	20.3731	21.0761	21.1653	20.6479
ENSG00000117523	20.6225	21.269	21.078	21.6595	19.8526	19.987	19.4629	NA	22.0064	21.2789	21.6976	21.7624	19.4622	20.1035	20.1221	19.4388
ENSG00000160200	22.9302	22.6083	22.6833	22.6785	22.4042	22.2183	21.9623	21.5494	22.7476	22.3662	23.0267	22.9462	22.107	21.9609	22.0799	22.1984
ENSG00000099246	19.9369	19.2917	19.6162	18.2854	18.5959	19.5826	17.0442	18.2943	19.7251	18.7997	19.5581	18.4115	17.5929	16.9384	18.1274	17.8205
ENSG00000105323	23.6656	23.5235	23.1492	23.5169	22.9809	22.291	22.5919	22.2229	23.9398	23.8145	23.7562	23.3533	22.8996	23.1009	23.583	22.9212
ENSG00000122642	20.9057	21.2421	21.6139	20.5235	19.4092	19.7086	20.01	19.3261	20.7917	20.6809	19.9974	20.2086	18.9541	19.1584	18.97	18.9732
ENSG00000180957	21.7547	21.541	22.1328	21.4863	21.9369	20.5794	21.3357	20.3264	22.4139	21.6739	22.1994	21.9023	21.1602	21.0363	21.6409	21.2405
ENSG00000213079	20.1277	18.989	18.9544	18.9846	19.8909	19.1983	19.5011	19.6707	19.1372	19.3257	18.6264	18.2175	18.4242	17.8939	18.7906	18.0914
ENSG00000162819	22.4165	22.067	22.5863	21.9408	22.0063	22.7947	21.4966	21.3894	21.17	20.9468	20.9635	20.8532	20.5308	20.5501	21.3451	21.9007
ENSG00000117054	22.6428	22.5129	21.9871	22.6382	22.7752	22.8228	22.1937	22.5781	21.9336	22.0249	21.9756	22.2139	22.0011	21.6109	21.5287	21.7184
ENSG00000077380	22.2616	21.9847	22.6116	21.7231	21.9488	21.5087	22.13	20.9382	22.3963	21.9272	21.9829	22.0599	21.7019	21.7339	21.1571	21.6581
ENSG00000148341	19.1577	19.1009	19.4942	18.6966	18.3477	18.7779	18.1659	18.9215	19.1352	18.3816	18.5241	18.3724	17.7824	18.482	17.9854	17.6795
ENSG00000187514	26.36	26.5118	26.338	25.787	25.9355	25.3619	25.446	26.2421	25.1272	24.2096	24.9719	24.5907	24.9096	24.3399	23.8285	24.6148
ENSG00000189159	24.8639	24.5308	24.6744	24.782	24.0965	24.2651	23.922	23.4413	24.8415	24.4302	24.7869	24.759	24.4282	23.7579	23.9234	23.9006
ENSG00000168883	21.6374	21.2925	21.865	20.8066	21.7393	20.8959	20.8398	19.7321	21.1372	20.8567	20.7612	21.0665	20.6091	20.0906	20.1388	18.5214
ENSG00000132305	25.1473	24.7894	25.0082	24.9804	24.9627	24.7753	24.5964	24.9852	24.333	24.4874	24.5395	24.6236	24.8362	24.3142	24.6937	23.8637
ENSG00000070087	22.1084	21.945	22.2957	22.133	21.4201	21.6842	21.2901	21.5623	21.6534	21.2867	21.7032	21.1416	21.5981	20.964	21.4885	21.6933
ENSG00000130810	21.2671	19.9161	20.4261	19.1129	19.525	20.1682	19.3792	18.9038	20.5022	20.7154	20.0437	20.3532	20.2132	19.1542	20.1915	18.7505
ENSG00000197548	18.4708	18.1111	18.4849	18.1187	18.9344	17.5341	17.5882	NA	18.6158	17.4604	17.6172	18.7942	17.1954	19.0476	NA	18.063
ENSG00000168028	27.232	27.0585	27.1132	27.2089	27.0234	27.0704	27.0252	26.6251	27.5001	27.3759	27.4477	27.3954	27.1426	26.8173	27.1097	27.1498
ENSG00000128654	20.7973	21.5966	21.9011	21.5242	21.7912	21.3112	21.5029	21.4988	21.0504	21.1209	20.4646	21.6951	21.3354	21.0599	20.9179	20.6267
ENSG00000163882	18.3213	17.5043	17.4046	16.8588	17.681	17.46	16.9823	17.1543	18.1214	18.784	17.8096	17.7523	17.0341	18.1001	18.5558	17.1878
ENSG00000172115	22.9621	21.8097	21.4323	21.3862	21.5029	22.309	22.0245	20.9018	22.6287	22.4212	22.4638	21.9602	22.0378	22.0137	22.1463	21.5917
ENSG00000141456	22.5531	20.5896	20.842	20.6845	20.9628	21.1559	21.7901	21.2112	21.6502	20.9035	21.3727	21.1851	21.2374	20.3495	21.2425	20.2746
ENSG00000154719	19.1542	18.8116	19.7951	19.6142	19.0221	19.8291	19.442	19.625	19.347	19.6237	19.7004	19.7119	19.4375	18.7516	17.9264	17.194
ENSG00000025708	19.1715	18.3211	18.6964	18.5842	17.6206	19.7546	18.3007	18.4878	18.7186	18.3957	18.6615	18.6156	18.0974	18.0218	17.7432	18.1285
ENSG00000160208	22.1565	21.8807	21.5537	22.1379	22.4091	22.1745	21.6328	21.3259	22.0672	22.0278	21.9988	22.0565	21.9594	21.4489	21.3949	20.668
ENSG00000164062	22.9654	22.397	22.5596	22.6059	22.5005	22.2328	22.3299	21.9905	23.0826	23.0029	23.2197	22.98	22.8158	22.5223	22.8031	22.9472
ENSG00000074071	19.3786	21.1291	21.5092	20.9927	20.2391	20.0535	20.0754	20.1723	21.0704	20.8573	20.943	20.7368	20.4398	20.5527	21.2004	20.6768
ENSG00000108602	22.7842	22.9287	23.0625	23.0554	21.5035	20.9565	21.9039	22.9436	22.6873	21.677	22.3098	21.8761	22.0709	21.6581	22.3154	23.4009
ENSG00000132746	22.7842	22.9287	23.0625	23.0554	21.5035	20.9565	21.9039	22.9436	22.6873	21.677	22.3098	21.8761	22.0709	21.6581	22.3154	23.4009
ENSG00000152767	20.3524	20.4682	21.0213	20.2917	20.6365	20.0687	20.1377	19.8746	21.0992	20.7289	20.7297	21.1946	21.4762	19.8301	19.8394	19.7794
ENSG00000114391	25.2288	25.2616	25.4659	25.4891	25.1547	25.1528	25.2699	24.3058	25.4853	25.3195	25.4599	25.5406	25.5382	25.5758	25.4237	25.4017
ENSG00000136193	21.9931	21.5903	21.9213	21.3726	21.1252	20.8987	20.6227	20.1449	21.7196	21.3492	21.9862	21.7009	20.8171	20.9302	20.8039	20.9904
ENSG00000146540	21.6668	21.5658	21.9479	21.9196	21.8087	20.4457	20.4165	21.5518	21.6291	21.6162	21.5913	21.538	21.2022	21.2154	21.1084	19.4646
ENSG00000106554	23.5558	23.4923	22.9465	23.5071	23.2371	22.8935	22.5692	22.8709	22.757	22.7317	22.7012	22.8454	23.2097	22.471	22.7107	22.5748
ENSG00000107959	19.1574	20.9309	20.5826	20.9644	20.0463	20.1626	19.8755	20.0575	19.597	20.5189	20.8056	20.3188	20.0074	20.413	20.2593	19.4527
ENSG00000136271	20.495	20.0048	20.0006	20.1799	19.4497	19.9649	19.997	19.1021	20.7425	20.1854	20.5111	20.3178	19.8566	19.6853	20.389	19.5389
ENSG00000002834	26.0385	25.2515	25.5866	25.4079	25.524	25.5289	25.6592	24.5333	25.2885	25.0015	25.5248	25.208	25.3547	25.0629	24.568	25.0552
ENSG00000008282	20.3624	20.9112	20.8008	20.9977	20.8758	20.0632	19.562	21.2169	20.5993	20.6852	19.392	20.7767	19.4219	20.6037	20.4849	20.632
ENSG00000170421	28.7185	29.1644	29.1294	29.107	29.0236	28.8203	29.3093	28.9358	29.3319	29.5246	29.1947	29.7024	29.7846	29.2824	29.5535	28.898
ENSG00000171345	21.7465	22.1732	22.1512	22.1678	21.7512	21.9066	21.3296	20.7069	20.8263	20.569	20.4339	20.6033	19.4229	16.4341	19.382	18.7401
ENSG00000075624	25.2379	25.3187	25.0037	25.3494	25.4357	25.1588	25.2244	24.5976	26.3963	26.5701	26.5386	26.507	26.7474	26.2478	26.4698	26.0942
ENSG00000188219	25.2379	25.3187	25.0037	25.3494	25.4357	25.1588	25.2244	24.5976	26.3963	26.5701	26.5386	26.507	26.7474	26.2478	26.4698	26.0942
ENSG00000196604	25.2379	25.3187	25.0037	25.3494	25.4357	25.1588	25.2244	24.5976	26.3963	26.5701	26.5386	26.507	26.7474	26.2478	26.4698	26.0942
ENSG00000128422	29.5229	29.8307	29.8809	29.7946	29.9191	29.6311	29.6819	29.3661	29.1581	29.1348	29.0832	29.4797	29.4587	29.0033	29.1052	28.6411
ENSG00000221823	17.92	18.4675	18.3134	18.9301	17.5174	17.7262	17.4973	NA	20.9006	19.557	17.7769	18.5061	16.9444	17.9004	17.1887	17.1059
ENSG00000197451	24.8507	24.7532	24.9455	24.9317	24.4352	23.9809	24.1935	23.6316	25.1404	25.1613	25.2787	24.8711	24.7924	24.5289	24.5415	24.2217
ENSG00000145912	21.033	20.7688	20.8022	19.9454	19.6249	20.6367	21.0101	21.1471	21.3184	21.1899	20.7876	20.6536	20.9101	20.1779	20.725	20.4539
ENSG00000152700	20.4099	20.1675	20.1122	19.9962	19.313	20.8361	19.903	19.9777	20.8496	20.6252	20.8059	20.6514	19.9464	20.4629	20.6935	20.2668
ENSG00000170445	23.9571	23.9473	24.027	23.8768	23.6015	22.4762	22.7982	22.3777	24.0426	23.4059	24.2557	23.9685	23.4451	23.5075	23.5743	23.4056
ENSG00000123737	20.9452	21.1269	19.9822	20.8046	21.0649	20.3534	20.1797	20.7905	21.5511	21.0511	20.5383	20.8921	20.8333	20.3478	20.3117	20.2101
ENSG00000138777	19.2223	18.8274	18.3096	19.664	18.7334	20.2498	16.7081	19.0222	19.5248	19.6763	19.8679	19.4498	18.3965	19.1801	20.7516	18.0682
ENSG00000107262	18.95	17.6463	17.7729	17.8525	18.3851	18.9	17.8211	18.5165	18.2407	18.3073	16.6978	17.5727	17.4558	17.774	NA	18.0905
ENSG00000120992	21.6648	20.6293	21.0599	21.1364	20.893	20.8697	21.5185	19.5421	22.4906	21.9576	22.1576	22.2316	21.5506	21.0124	21.1401	21.3017
ENSG00000171530	25.2615	25.219	25.3853	25.3729	24.925	24.9716	25.0023	24.5006	25.4689	24.9502	25.7065	25.3271	25.3665	25.2062	24.741	25.1145
ENSG00000132676	22.1543	21.8741	21.9133	21.56	21.5357	21.6187	21.4566	22.1043	20.8569	20.8215	20.6088	20.7422	20.8601	19.9256	20.9249	20.4575
ENSG00000132589	20.0555	19.9905	18.3713	17.8392	16.6301	19.0408	17.6505	18.3495	19.7852	19.6689	19.136	19.1549	16.838	17.3603	17.1552	17.9366
ENSG00000105618	19.7351	19.4838	17.9934	18.0671	18.3783	20.2836	17.9793	18.9728	18.9107	19.6708	20.2931	18.8839	20.0319	20.1791	20.2931	18.5324
ENSG00000083642	21.633	21.7638	22.2451	21.1921	22.1112	20.955	21.1212	21.2706	22.1133	22.3007	22.0292	22.2221	22.1406	21.3953	22.1449	21.1202
ENSG00000176986	21.7555	21.8222	22.1387	21.6504	21.3868	21.288	21.273	21.047	21.6689	21.3118	21.5538	21.5224	20.7768	20.7547	20.2047	20.9222
ENSG00000163931	29.7466	29.5343	29.4801	29.4551	29.3806	29.1114	29.4472	28.8369	29.6662	29.3615	29.8281	29.5479	29.3781	29.3021	29.2919	29.4115
ENSG00000063046	24.7872	24.7094	24.4262	24.4015	24.0649	24.6055	23.7322	24.1887	24.0372	23.4731	24.1675	23.8067	23.576	23.3632	23.0098	23.3378
ENSG00000130303	22.6394	21.6336	20.0911	18.6509	20.4387	20.5262	20.4687	20.7245	22.5598	21.8243	21.6532	21.3606	20.7773	20.6392	21.4105	21.7263
ENSG00000122545	23.8927	24.2228	24.1908	24.3429	24.1207	23.7703	24.0482	23.2871	24.0689	24.1393	23.6964	24.0664	24.1552	23.8525	23.5151	23.2349
ENSG00000154997	23.8927	24.2228	24.1908	24.3429	24.1207	23.7703	24.0482	23.2871	24.0689	24.1393	23.6964	24.0664	24.1552	23.8525	23.5151	23.2349
ENSG00000150995	22.9146	23.2218	22.8561	22.9913	23.177	23.1244	22.4176	23.0511	22.4154	22.5294	22.2783	22.1804	22.665	22.3602	22.5177	22.253
ENSG00000136527	23.3221	22.9755	23.4406	22.8605	23.1604	22.7463	22.536	22.7567	22.8534	23.0857	23.1499	23.1074	22.9288	23.0013	22.7907	22.021
ENSG00000025796	22.3828	20.1041	21.893	20.5179	21.2085	20.073	20.9565	21.5444	21.3512	20.8899	20.7359	20.413	20.6211	19.9076	20.4187	19.8981
ENSG00000136205	20.0726	19.6915	19.97	19.7685	17.0428	19.546	18.1116	20.3823	21.2786	20.9232	21.4867	20.9518	18.7153	19.7561	18.4745	17.5074
ENSG00000153113	23.618	23.3248	23.1162	23.2775	22.9902	23.0245	23.093	22.8579	23.3615	22.7801	22.987	22.9579	22.0087	21.8478	21.644	22.3585
ENSG00000090861	24.2489	24.4224	24.3047	24.2168	24.0269	24.6403	24.8814	24.226	24.7155	24.1929	24.6387	24.5106	23.7788	24.4028	24.6198	24.8232
ENSG00000110108	21.2336	22.3229	21.8537	23.2444	22.181	22.1044	20.7024	22.0376	21.6734	21.6933	20.8903	21.4342	21.8263	21.2682	22.8009	20.8126
ENSG00000136261	22.6261	21.8811	21.5287	21.447	21.5536	20.8741	20.3707	20.4338	22.7715	22.3575	22.7058	22.6916	20.844	21.1809	20.9991	21.478
ENSG00000057608	26.6363	26.4681	26.4671	26.4881	26.2843	26.3965	26.2231	25.5312	26.8109	26.5137	26.792	26.6649	26.2934	26.2712	26.3036	26.3696
ENSG00000096401	22.77	21.9493	22.7119	22.0956	22.2002	21.8847	22.6023	22.0688	22.8024	22.8413	22.5962	22.5133	22.1616	22.2161	22.2024	21.1337
ENSG00000047849	25.5414	25.4431	25.4254	25.5367	25.5799	24.9425	25.2534	24.7926	25.6364	25.5372	25.8352	25.5992	25.3547	25.0999	24.984	25.3624
ENSG00000163939	19.0871	19.8254	19.6857	19.7515	20.6903	20.2746	19.0968	19.4085	19.0961	19.3626	18.1915	19.3757	18.9389	17.2562	17.5288	17.8551
ENSG00000062822	18.2506	19.4128	18.6394	18.9845	17.9415	16.5325	17.4685	NA	21.226	20.8578	20.324	20.4452	19.4894	20.3112	20.1351	19.8114
ENSG00000197713	21.6051	20.6669	20.7791	21.1536	20.0894	20.7895	19.9818	21.1086	21.6886	21.9827	22.0309	21.8662	21.0636	20.9161	21.0238	22.0798
ENSG00000185651	24.3552	24.4769	24.3026	24.3368	24.0563	23.7466	23.6589	23.0923	25.0748	24.4885	24.8054	24.7664	23.8774	23.5345	23.8201	23.9774
ENSG00000163166	19.3572	18.2223	18.8942	19.4114	19.836	17.2804	17.1268	NA	19.5511	18.919	19.2376	18.644	17.7342	18.2755	18.9952	16.9521
ENSG00000163468	26.5842	26.5456	26.6366	26.6199	26.2837	26.3775	26.3551	25.8207	26.8008	26.6326	26.9048	26.7864	26.5889	26.6344	26.3998	26.4185
ENSG00000196531	24.1818	24.0774	24.1114	24.1212	23.5185	24.3801	23.9297	22.8579	24.7566	24.2295	24.7262	24.429	24.3168	24.4291	24.4746	24.8063
ENSG00000206450	22.4937	22.8783	23.1302	22.5548	22.3914	21.5496	23.0753	23.3444	22.8528	22.3979	22.3357	22.2573	22.7029	22.3771	22.3902	23.0797
ENSG00000113810	23.8825	23.8123	24.0834	24.0873	24.0579	23.4841	23.1206	22.4009	23.8093	23.7583	23.9354	23.9849	23.6657	23.487	23.4458	23.4422
ENSG00000106344	20.5584	21.7145	21.8241	21.2273	21.286	20.4079	20.9623	21.7637	21.8558	21.7739	21.2874	21.4167	21.1104	21.2035	21.5622	20.5012
ENSG00000146648	18.8166	18.4709	19.1655	17.6104	17.099	18.8351	17.3546	18.6691	20.9108	20.7373	20.2375	20.5821	19.9099	19.862	20.3956	19.5405
ENSG00000211460	22.3069	22.5682	23.251	22.8038	22.1904	21.6141	21.4313	NA	22.709	22.1578	22.88	22.5051	20.2566	20.9339	21.3504	21.2361
ENSG00000198612	23.2238	22.7642	23.0904	22.9695	22.5676	22.6657	21.9712	21.8824	23.4753	22.971	23.0866	23.3005	22.7278	22.24	22.435	22.5904
ENSG00000165672	23.8964	24.7734	24.6986	24.9767	24.9355	24.8084	24.5955	24.7032	24.8187	24.8305	24.2455	24.7446	24.629	24.2399	24.5305	24.2676
ENSG00000070814	22.0395	22.5482	21.8723	22.1408	22.1272	21.6513	21.3023	21.6671	23.0378	22.8791	23.0946	23.2465	23.014	22.3185	21.9457	22.0617
ENSG00000125304	22.6443	21.2132	21.8911	21.7572	20.9098	20.1326	21.4033	22.1699	22.6173	22.3321	21.9187	22.7474	21.3385	20.7674	20.247	20.0364
ENSG00000142186	19.1012	19.676	19.4457	19.5686	19.5053	18.6868	19.6779	18.3792	20.2206	19.389	19.6109	20.041	18.1156	18.7254	16.6854	NA
ENSG00000141279	24.6019	24.7859	24.796	24.8798	24.3657	24.2447	24.2471	23.655	25.0733	24.7645	25.1859	25.2158	24.4411	24.5217	24.6118	24.6412
ENSG00000167397	19.5781	19.847	19.7203	18.9444	19.0833	18.0361	20.019	19.994	19.0106	19.4425	19.3445	18.888	18.7351	19.1083	19.25	19.237
ENSG00000110717	18.8588	20.1779	20.3441	19.8666	19.773	18.597	19.4424	18.6177	18.9896	19.4168	19.1819	19.6044	19.5122	18.9867	18.0611	18.412
ENSG00000149806	23.8759	23.7386	23.752	23.9161	23.2259	23.4519	23.2507	22.5054	24.001	23.6302	23.8588	23.9341	23.5776	23.3941	23.1369	22.9102
ENSG00000133316	20.8397	19.1245	20.2393	17.5003	17.2708	18.786	18.0114	NA	20.0342	19.9797	19.9278	19.7451	18.3863	17.1392	18.3363	18.3927
ENSG00000164708	27.3237	27.3318	27.3161	27.3009	27.0184	27.0872	26.9361	26.2658	27.3531	27.0763	27.5095	27.0891	26.9893	26.8335	26.7218	27.0192
ENSG00000226784	27.3237	27.3318	27.3161	27.3009	27.0184	27.0872	26.9361	26.2658	27.3531	27.0763	27.5095	27.0891	26.9893	26.8335	26.7218	27.0192
ENSG00000111642	23.1502	23.1296	23.7174	23.1201	23.4116	21.7017	22.533	22.3715	23.5491	23.6309	23.2777	23.636	23.3643	22.7498	23.1752	22.1708
ENSG00000128567	22.7959	23.2693	23.1372	23.6934	23.0059	23.0367	22.8091	23.3153	23.1046	23.1604	23.3818	23.6511	23.1694	22.7519	22.3974	23.1165
ENSG00000106853	21.9836	22.2587	22.0238	22.2427	21.6164	22.3515	21.9895	22.333	22.4134	20.8783	21.8769	21.8155	21.6929	21.0401	21.8188	21.9806
ENSG00000148672	24.6529	24.7824	24.8575	24.7444	24.8204	24.8055	24.7087	24.8537	24.8612	24.6667	24.6975	24.6726	24.7861	24.5095	24.8047	23.9073
ENSG00000182890	24.6529	24.7824	24.8575	24.7444	24.8204	24.8055	24.7087	24.8537	24.8612	24.6667	24.6975	24.6726	24.7861	24.5095	24.8047	23.9073
ENSG00000175166	24.3847	24.6757	24.5862	24.5924	23.9432	23.903	24.2198	23.9996	25.2235	24.9842	25.0779	24.889	24.144	24.4007	24.3182	24.0643
ENSG00000198910	21.9262	22.9287	22.9095	22.5082	21.85	20.936	21.5572	21.5373	23.2792	23.3265	22.7098	22.7403	21.192	21.1078	21.8717	22.1165
ENSG00000014641	25.4231	25.0036	25.0972	25.2769	24.9003	25.0235	25.1718	24.7096	25.3528	25.0285	25.2422	24.8364	24.9365	24.8679	24.9935	25.2053
ENSG00000086062	22.5073	23.4442	23.2296	22.7317	22.5696	22.1918	22.1838	22.5491	22.6097	22.7184	22.342	22.4302	22.107	21.8568	21.4561	21.2475
ENSG00000137992	NA	20.0499	19.3212	19.7227	19.6315	19.1089	19.925	19.5088	18.7038	19.3212	19.4065	18.3711	19.66	19.0595	19.4257	18.3075
ENSG00000108848	21.5361	22.1844	21.6718	21.97	21.9272	21.3009	21.0703	21.3262	21.9086	21.4092	21.7596	21.9417	20.7308	20.1484	21.1222	20.0324
ENSG00000073969	22.0316	21.138	21.0031	21.1588	21.3493	22.119	21.8931	22.2237	22.2564	21.5087	22.3008	22.3288	21.5584	21.6012	22.2613	22.1268
ENSG00000188021	22.1731	22.3395	22.1635	21.8488	22.0952	22.2008	21.0725	20.7991	21.8886	20.8488	21.9213	21.1807	21.1174	20.5841	20.3273	20.8007
ENSG00000105409	24.0617	24.64	24.6017	24.6214	24.4646	23.867	24.6843	24.6406	24.5839	24.4634	24.1381	24.5298	24.4674	24.0223	24.2544	24.2526
ENSG00000105675	24.0617	24.64	24.6017	24.6214	24.4646	23.867	24.6843	24.6406	24.5839	24.4634	24.1381	24.5298	24.4674	24.0223	24.2544	24.2526
ENSG00000163399	24.0617	24.64	24.6017	24.6214	24.4646	23.867	24.6843	24.6406	24.5839	24.4634	24.1381	24.5298	24.4674	24.0223	24.2544	24.2526
ENSG00000069248	21.0284	20.346	21.2575	20.2879	20.4298	20.7097	20.6934	20.8338	20.5581	20.8839	21.1024	21.1074	20.5888	20.9708	21.1236	20.2733
ENSG00000121390	21.9986	21.5389	21.8472	21.1376	21.6567	21.3956	21.5653	21.032	21.4164	20.9753	21.2906	20.9948	21.0271	21.1678	20.946	20.2233
ENSG00000197879	25.1199	25.4888	25.4842	25.3207	25.2302	24.7255	24.8793	24.915	24.7436	24.7636	24.4851	24.6803	25.1653	23.9742	24.1379	23.8667
ENSG00000100504	24.2518	23.9162	24.0169	24.2884	23.8625	23.6763	23.6246	22.3461	24.6109	24.4848	24.7296	24.6619	24.0534	23.9085	24.0827	24.3087
ENSG00000126602	24.4248	24.6022	24.541	24.8059	24.6168	24.5942	24.2078	24.7021	24.3314	24.3926	24.412	24.3345	24.5176	23.9458	24.4849	23.8643
ENSG00000109861	20.8872	19.2477	19.4924	20.1164	19.5471	19.5578	17.9048	17.6625	20.1827	20.4163	20.8495	20.4118	18.5787	18.1008	18.8796	18.8167
ENSG00000174840	17.811	17.5902	18.5521	18.6299	17.9873	17.5589	17.3461	17.9213	19.1973	18.4304	19.7542	19.07	17.5696	17.8782	17.8189	NA
ENSG00000084774	24.4731	24.3163	24.4402	24.4602	23.8878	23.8272	23.9668	23.4252	25.1021	24.6413	25.0711	25.0354	24.3356	24.4096	24.5512	24.5313
ENSG00000133026	22.9542	22.9256	23.4081	23.1799	22.7493	22.3507	21.4475	21.6206	23.3435	23.068	22.9938	23.0766	22.6335	21.5137	21.9881	22.169
ENSG00000111481	22.9789	23.1138	22.8433	23.1351	22.7377	22.7584	23.2714	22.7297	23.045	22.573	23.1906	23.1181	22.9425	22.9121	23.1601	23.0348
ENSG00000183311	27.8237	27.6565	27.6543	27.8063	27.4867	27.6688	27.3426	27.0124	28.2551	27.9976	28.4367	28.397	27.8466	27.8153	27.7894	27.7487
ENSG00000004455	23.7873	23.3621	23.4833	23.1395	22.7197	23.0358	23.4471	22.458	23.5057	23.2288	23.503	23.3162	22.7384	22.9147	22.9231	22.5219
ENSG00000108774	22.626	22.7616	22.5971	22.6527	22.3424	22.2591	22.2688	21.0014	22.7943	22.3343	22.1351	22.3917	22.883	22.4262	22.4959	22.0808
ENSG00000111540	22.626	22.7616	22.5971	22.6527	22.3424	22.2591	22.2688	21.0014	22.7943	22.3343	22.1351	22.3917	22.883	22.4262	22.4959	22.0808
ENSG00000106263	25.2728	25.3232	25.3901	25.47	24.9597	24.8386	25.0756	23.8571	25.7322	25.269	25.5069	25.5142	24.9682	24.8405	25.1404	25.267
ENSG00000113448	20.2739	20.5667	19.6429	19.6636	19.3969	19.0778	18.6556	19.5147	21.3111	20.342	21.1527	20.698	19.7053	19.7208	19.0828	19.5313
ENSG00000165219	22.4642	22.2538	23.1359	22.8119	22.0219	21.6661	21.1913	21.243	22.9332	22.8398	22.8275	22.879	22.1096	21.6922	22.3084	22.3159
ENSG00000167216	23.0883	23.1343	23.114	23.3705	22.7872	23.2285	23.4913	22.6297	22.9966	22.8197	22.8482	22.7554	23.1702	23.0385	22.6096	21.9553
ENSG00000117394	20.5907	22.403	22.1657	22.4234	22.0847	21.8733	22.3945	21.5919	22.3151	22.29	21.1792	22.2584	22.2842	21.7414	21.8438	21.5221
ENSG00000105854	21.6499	23.1318	22.7925	22.8948	22.6463	22.7927	21.6848	22.934	22.0207	21.8639	22.5762	21.718	22.059	21.937	22.3223	21.2812
ENSG00000094916	21.2028	22.42	22.299	22.2131	22.2313	21.3895	21.6985	21.6329	22.2822	22.4621	22.4369	22.7054	22.4613	21.3066	21.3702	21.2704
ENSG00000092094	16.8006	17.1079	17.6621	16.9459	16.8634	16.042	NA	16.6668	19.3167	17.42	18.9953	18.2524	16.4267	17.0738	17.2511	16.768
ENSG00000100714	26.5119	26.7703	26.9419	26.9512	26.4017	26.5425	26.2647	25.7441	26.7064	26.3989	26.8933	26.8668	26.4283	26.4121	26.1659	26.4649
ENSG00000100603	20.7449	20.467	20.6864	20.7874	20.7988	20.4759	19.5548	19.4493	21.0688	21.1181	20.8919	20.8635	20.6136	19.87	20.3794	20.2716
ENSG00000100883	17.9408	19.2778	19.0699	18.2696	17.1496	18.2734	17.6296	18.4135	19.9923	20.0332	19.9186	19.3759	17.7129	17.1659	18.7176	17.6734
ENSG00000131378	18.5795	19.7256	18.9754	18.7199	18.9315	20.181	18.7607	19.1549	17.3439	19.4282	18.4602	18.2807	19.7033	NA	18.6916	17.8845
ENSG00000179335	17.9627	17.7647	17.022	17.0894	17.1374	16.8384	17.6471	17.7165	17.9751	18.3511	18.0661	18.0895	17.1582	18.2892	18.7453	16.4483
ENSG00000149782	19.2053	19.9969	20.0498	20.0638	20.5922	19.6831	19.6137	18.01	20.9494	20.8557	21.1123	20.7919	18.9923	18.54	19.2654	18.913
ENSG00000049656	21.3778	21.6649	21.9734	21.4638	21.1415	20.2733	21.1375	21.3947	21.6668	21.9428	21.7953	21.8403	21.9078	21.4084	22.1348	21.4383
ENSG00000169045	26.2955	26.3716	26.2351	26.4057	26.1573	26.1366	26.2445	26.2396	26.7231	26.6024	26.804	26.4962	26.7065	26.2189	26.5485	26.4729
ENSG00000011485	21.2369	21.1583	21.2071	21.5893	21.4847	20.4037	20.891	20.4083	22.027	21.441	22.0249	21.8713	21.3253	21.2652	20.6567	20.5174
ENSG00000224501	28.2688	28.1491	28.1981	28.271	28.0398	27.9699	28.0469	27.7425	28.5	28.1071	28.449	28.2699	28.2069	28.0148	28.129	28.341
ENSG00000154380	22.2424	22.9637	22.5708	22.8705	22.7222	22.473	21.4272	21.0042	22.9512	22.5551	22.4724	22.8835	22.635	20.8964	21.1284	21.0188
ENSG00000196405	22.2424	22.9637	22.5708	22.8705	22.7222	22.473	21.4272	21.0042	22.9512	22.5551	22.4724	22.8835	22.635	20.8964	21.1284	21.0188
ENSG00000041357	24.1806	24.0592	23.9919	24.1592	23.9551	23.8563	23.6257	23.3094	24.5066	24.1734	24.1717	24.1203	23.9764	23.4677	23.6526	23.7405
ENSG00000100201	26.0967	26.0829	26.0905	25.9298	25.8894	25.3398	25.6542	25.6299	26.134	26.0336	25.79	25.853	25.5731	25.0742	25.522	25.1495
ENSG00000205937	20.5598	21.5872	21.5088	21.5239	20.683	20.5136	19.99	20.8829	22.3447	21.82	21.0292	22.171	21.684	21.0695	21.7467	20.4913
ENSG00000184831	20.348	19.9345	20.8307	19.4759	19.932	20.2861	19.4681	NA	20.3099	19.734	19.431	20.2507	18.241	18.2936	20.0305	18.1812
ENSG00000117395	22.8754	23.0201	22.8546	23.0794	23.0344	22.959	23.0637	22.4224	23.0948	23.2185	23.2353	23.144	23.39	23.0099	23.0062	22.6441
ENSG00000018510	23.4807	23.5163	23.3717	23.4959	23.6038	23.4972	23.3898	23.4763	23.5826	23.4809	23.0312	23.1988	23.4686	23.1673	23.4692	22.3076
ENSG00000107438	23.1226	23.37	23.3794	23.4284	22.6189	21.4621	22.3348	21.6346	23.0588	22.6147	22.7957	22.8251	21.8639	22.0534	21.8184	21.3366
ENSG00000110711	21.8551	22.1239	21.852	21.0559	21.0521	20.6527	21.4361	21.1201	22.5197	21.896	22.4352	22.2413	21.7239	21.4469	21.6454	21.7966
ENSG00000108671	24.1729	24.4375	24.2991	24.5216	24.1697	24.3827	24.1704	23.7149	24.6541	24.1987	24.7935	24.5851	24.1306	24.0857	24.3202	24.4147
ENSG00000101856	23.6978	22.9438	23.5492	23.2093	23.1502	23.0682	23.2859	23.744	23.6953	23.6065	22.9583	23.9188	23.1619	23.3101	23.4271	23.1299
ENSG00000213719	26.0968	25.8298	25.9121	25.9294	25.8958	25.998	26.0473	25.7525	26.4558	26.279	26.4722	26.2731	26.2008	26.1359	26.2859	26.3648
ENSG00000065150	25.7249	26.0332	25.8614	26.1	25.7341	25.867	25.5264	24.3972	26.6587	26.4172	26.6371	26.4792	26.1009	26.0137	25.9542	25.9476
ENSG00000073792	23.1556	23.4814	23.3108	23.5335	22.9528	22.5645	22.4388	22.115	23.3907	22.9359	23.3652	22.8129	22.441	22.284	22.6138	22.9918
ENSG00000136231	23.1556	23.4814	23.3108	23.5335	22.9528	22.5645	22.4388	22.115	23.3907	22.9359	23.3652	22.8129	22.441	22.284	22.6138	22.9918
ENSG00000124383	21.2148	21.1753	21.5093	20.87	21.2353	20.5704	20.6207	19.9423	20.4128	20.1192	20.1056	20.9087	20.228	19.63	20.3968	19.3199
ENSG00000067048	25.5031	25.7362	25.6857	25.6198	25.4009	25.247	25.4214	25.525	25.4768	25.2165	25.5248	25.3642	25.4785	25.3097	25.6618	25.3083
ENSG00000215301	25.5031	25.7362	25.6857	25.6198	25.4009	25.247	25.4214	25.525	25.4768	25.2165	25.5248	25.3642	25.4785	25.3097	25.6618	25.3083
ENSG00000087842	22.1133	22.7439	22.5713	22.7164	21.8845	21.7084	21.3558	21.5483	23.934	23.2054	23.6257	23.5545	22.0409	22.3139	22.1212	22.3598
ENSG00000105669	22.7663	23.3022	22.8657	23.2829	22.8123	21.523	22.3843	21.3258	23.4176	23.2198	23.0102	23.0924	22.714	22.0732	22.601	23.0654
ENSG00000100462	22.8941	22.4322	22.1675	22.34	21.6865	21.7585	22.4012	21.6431	23.2631	22.5537	22.8795	23.0194	22.7241	22.1137	22.5259	22.6747
ENSG00000109062	24.3075	23.8487	24.1356	23.9284	23.8374	23.2917	23.651	22.882	23.8362	23.3991	23.8707	23.4645	23.4435	23.1844	22.9748	23.6182
ENSG00000113649	22.4259	21.0602	22.2391	21.4563	22.2183	21.7582	21.465	22.0339	22.0138	21.9142	21.7619	21.8857	21.854	21.6268	21.8397	20.7738
ENSG00000101182	24.8787	24.6411	24.6896	24.6852	24.4228	24.4841	24.4889	24.5769	25.0512	24.8187	25.0166	24.7979	24.737	24.6405	24.8583	24.6401
ENSG00000154611	24.8787	24.6411	24.6896	24.6852	24.4228	24.4841	24.4889	24.5769	25.0512	24.8187	25.0166	24.7979	24.737	24.6405	24.8583	24.6401
ENSG00000101608	23.3754	24.5644	24.33	24.6541	24.0376	24.0555	23.9045	24.098	25.1101	25.1498	24.7692	25.2126	24.7777	24.3681	24.2218	23.5938
ENSG00000152795	24.9262	24.8665	24.8912	24.8283	24.7949	24.8931	24.6466	24.089	25.2226	25.109	25.0223	24.8328	24.6904	24.4295	24.5364	23.7556
ENSG00000082898	24.3086	24.8675	24.8069	24.86	24.0984	24.0107	23.9924	23.3045	25.2375	24.792	24.9436	24.97	23.952	24.2378	24.1098	24.2867
ENSG00000178921	25.6181	25.3954	25.7165	25.6173	25.2035	25.1141	25.1831	24.5141	26.141	25.6054	25.9641	25.9126	25.2375	25.0149	25.0586	25.2017
ENSG00000198707	21.1313	20.7848	20.5739	20.1977	19.8621	NA	19.8911	20.2074	20.1575	19.1308	18.9366	19.3596	19.601	20.7056	20.0376	18.3907
ENSG00000130429	23.9189	23.82	24.0257	24.1629	23.5775	23.2765	23.5962	22.2485	24.1075	24.0088	23.7789	23.9332	23.7784	23.1399	23.3711	22.9565
ENSG00000090054	18.615	20.4493	19.9166	20.2871	19.8633	20.0802	18.9356	20.7283	19.4944	20.016	18.561	20.0778	19.9763	18.629	19.5	17.6037
ENSG00000029993	23.5062	23.5695	23.6667	23.437	23.4024	23.6648	23.5826	23.4225	23.2963	23.4372	23.0237	23.428	23.507	22.8161	22.7748	22.5613
ENSG00000165458	20.4757	19.0544	19.1987	19.3555	20.2906	20.2637	19.5649	19.0714	21.4901	19.0496	20.8294	20.6498	18.2951	19.045	18.3511	19.1523
ENSG00000117877	20.3353	19.7951	20.3613	19.9317	19.5768	19.4537	17.9648	19.0181	20.8392	20.4541	19.9779	20.7953	19.9833	19.8153	19.5969	19.4018
ENSG00000162704	23.6049	23.2152	23.1437	23.4114	22.9398	23.0422	23.1011	22.068	23.4832	23.3969	23.2748	23.5136	23.2207	23.034	23.0514	23.1952
ENSG00000132275	21.5468	21.1644	21.6847	21.2083	21.1743	20.2063	21.106	20.19	21.0195	21.156	20.9158	21.3674	20.9494	20.0489	20.0903	19.5514
ENSG00000092621	27.0918	26.8365	26.7985	26.8748	26.7176	26.8545	26.8274	26.8148	26.9938	26.754	27.0755	26.9784	26.7345	26.8603	26.9226	27.0652
ENSG00000108344	23.8187	23.6758	23.7745	23.7075	23.3542	23.5584	23.4361	23.1308	23.8716	23.679	23.895	23.6642	23.8035	23.4215	23.5718	23.9855
ENSG00000053371	21.7498	21.1028	21.1783	21.3534	21.4879	20.4198	20.9287	20.1584	21.0704	20.495	21.3534	21.1863	20.4555	20.4495	20.6792	20.7571
ENSG00000211454	21.7498	21.1028	21.1783	21.3534	21.4879	20.4198	20.9287	20.1584	21.0704	20.495	21.3534	21.1863	20.4555	20.4495	20.6792	20.7571
ENSG00000104980	22.2302	21.0804	21.1415	21.2896	21.4638	21.7028	21.5143	22.3085	21.25	21.273	21.8189	21.2412	21.3511	21.7283	21.5773	21.1037
ENSG00000154473	23.6597	23.8711	23.1615	23.6323	23.3177	23.0498	23.3023	22.9678	23.9553	23.773	23.5638	23.8707	23.1566	23.227	22.9806	22.5937
ENSG00000104969	22.2029	22.1409	22.4696	22.3569	21.8297	21.5663	21.7367	20.2877	22.2158	21.6776	22.3917	22.1302	21.0953	21.4726	21.4089	21.3745
ENSG00000115365	22.889	22.7943	22.6817	22.9694	21.6376	22.3945	22.0491	21.4163	23.4454	22.9268	23.1546	23.2194	22.3971	22.4208	22.2735	22.5956
ENSG00000164754	21.5367	21.5908	23.2713	22.0466	21.9929	20.8708	21.7053	21.5558	21.7229	22.2747	22.0792	22.0577	21.8208	20.8747	20.9227	20.4831
ENSG00000244588	21.5367	21.5908	23.2713	22.0466	21.9929	20.8708	21.7053	21.5558	21.7229	22.2747	22.0792	22.0577	21.8208	20.8747	20.9227	20.4831
ENSG00000021776	22.1958	21.4597	21.6756	21.2803	21.6601	22.0684	20.8477	21.7418	22.5774	22.7286	22.4948	22.573	21.1445	21.8568	21.977	21.231
ENSG00000149485	19.2532	19.8437	20.011	19.0523	18.4739	18.8641	18.7764	19.8468	19.2781	19.2678	18.8336	18.6466	19.2397	18.5776	20.2817	17.4686
ENSG00000068366	19.2438	19.9873	19.7514	19.9202	19.5694	18.8186	20.0918	19.9942	19.1747	18.7616	19.9644	19.5874	18.5216	19.7858	19.3696	17.8476
ENSG00000135316	26.2825	26.3479	26.4427	26.553	26.2157	26.3605	26.1814	25.3705	26.5879	26.547	26.5392	26.3413	26.1564	25.7149	25.9316	26.0732
ENSG00000106397	22.7652	22.4562	23.1538	22.541	22.6996	21.9288	22.087	22.5011	22.274	22.2124	22.1181	22.1123	21.7931	21.3847	21.2893	20.9539
ENSG00000183291	19.5605	19.0861	18.3494	19.158	18.7824	18.6313	18.2112	18.1878	17.3078	18.0158	19.3872	18.0205	17.3814	15.7244	16.9201	15.3394
ENSG00000025800	23.3348	23.3802	23.1076	23.2975	22.8734	22.4033	22.2896	21.9902	24.071	23.3152	23.8906	23.7689	22.2527	22.616	22.3324	22.4211
ENSG00000196911	23.3348	23.3802	23.1076	23.2975	22.8734	22.4033	22.2896	21.9902	24.071	23.3152	23.8906	23.7689	22.2527	22.616	22.3324	22.4211
ENSG00000109814	24.8446	24.9105	24.6739	25.0095	24.5688	24.5262	25.1155	24.7523	25.5211	25.2293	25.5076	25.4654	25.1114	25.1478	25.5283	25.8955
ENSG00000158417	22.38	22.1737	22.4528	22.5611	21.8167	22.2999	22.3994	22.1944	22.9933	22.6762	22.8448	22.8315	22.8049	22.3867	22.9467	22.5029
ENSG00000107223	21.7772	23.0536	23.186	23.3795	22.6878	22.2624	22.4554	22.6754	23.0599	23.1793	23.1295	22.8408	22.787	22.2846	22.9033	22.5903
ENSG00000069345	22.0225	21.8247	22.1914	22.2089	21.635	21.6239	21.7094	21.4967	22.2337	21.9413	22.1333	21.879	21.4244	21.8622	21.7768	20.7682
ENSG00000071127	26.1535	25.792	26.1114	26.1435	25.9449	25.6745	26.0172	24.6039	26.3164	25.9813	26.1423	26.0343	25.9894	25.4568	25.4774	25.548
ENSG00000006625	22.93	22.3152	23.0915	22.7923	22.2179	22.5504	22.3998	22.33	22.5263	21.9146	21.8411	21.8779	21.5658	21.7461	21.635	21.5187
ENSG00000115286	19.5152	19.5988	19.3425	19.0412	19.7249	20.0756	18.6959	NA	19.5186	19.3769	19.2872	19.6185	19.6078	18.5613	17.958	18.0579
ENSG00000158864	20.5318	20.4567	19.9009	20.2885	20.473	19.8603	19.385	20.4516	19.5894	19.6769	20.6483	20.6145	19.6377	19.1999	18.6867	19.9379
ENSG00000249915	24.0566	24.5106	24.2214	24.506	23.968	23.5772	23.6368	23.0678	24.3471	24.2917	24.58	23.9307	23.4545	23.0862	22.7372	23.1694
ENSG00000099284	26.044	26.1757	26.3044	26.0311	26.1402	25.6767	25.818	25.6877	25.4759	25.4498	25.4025	25.6867	25.7569	25.2396	25.6261	24.7801
ENSG00000164985	24.5304	24.9558	25.0146	24.7961	24.7992	24.0474	24.4397	24.0518	24.25	24.3135	23.9475	24.767	24.3922	23.7968	23.7194	23.0519
ENSG00000213619	22.0486	22.1083	22.3479	22.2171	21.8128	21.926	21.9004	22.5795	21.7837	22.0834	21.9741	21.7751	22.1663	22.0079	22.2232	21.2663
ENSG00000154548	23.4073	21.6363	23.4658	21.4419	22.6806	21.0874	21.9167	20.3776	22.6208	22.2945	22.2409	22.848	21.1169	20.4135	20.7032	20.5151
ENSG00000188529	23.4073	21.6363	23.4658	21.4419	22.6806	21.0874	21.9167	20.3776	22.6208	22.2945	22.2409	22.848	21.1169	20.4135	20.7032	20.5151
ENSG00000175334	24.1656	24.7798	24.3691	24.5912	24.3969	24.3435	24.4618	23.9163	24.8472	24.5692	25.0692	25.1117	25.0834	24.7931	25.0449	24.5717
ENSG00000115524	24.7604	24.8823	24.8531	24.5783	24.6856	24.5897	24.3347	24.1914	24.9546	24.864	24.6829	24.8147	24.4091	24.2631	24.3767	23.6582
ENSG00000107833	21.7321	21.672	21.6934	21.5336	21.6708	20.7336	20.4326	21.4703	20.4599	21.4557	21.2996	20.6842	20.8944	21.0396	20.833	21.3962
ENSG00000120800	21.475	21.3255	21.898	21.1408	21.2801	20.6753	20.9461	20.8102	21.1573	21.5642	21.086	21.3147	21.4233	20.5919	21.3632	20.8878
ENSG00000198554	20.4367	20.4225	20.3895	19.7896	21.2518	19.7349	19.6578	19.8841	20.8867	21.0329	20.0798	20.152	18.8451	19.1642	16.9884	19.7525
ENSG00000130811	24.7363	24.307	24.5606	24.6913	24.0604	23.9276	23.9654	22.8746	24.5725	24.318	24.5681	24.5157	23.9624	24.0182	24.2681	24.1318
ENSG00000104131	22.3938	22.6613	21.9761	22.0997	22.2486	22.0066	21.7766	22.8199	23.4735	23.3277	23.325	23.0426	23.0921	22.3822	22.2077	23.6607
ENSG00000159231	21.8781	21.6126	21.9097	22.0981	21.6244	21.8551	21.8634	21.289	21.1371	20.9996	21.3635	21.1076	21.3054	20.6507	20.8965	21.4786
ENSG00000138413	23.7705	23.7287	23.8225	23.6875	23.7187	23.8098	24.3758	23.7578	24.0206	23.9642	24.3471	24.1914	23.9939	24.1948	24.7042	24.6783
ENSG00000116752	21.0101	20.5133	21.6966	21.0968	21.2954	21.1555	20.1289	21.3163	21.2233	20.8921	20.707	20.836	20.209	20.0265	20.9054	19.5893
ENSG00000167283	24.0933	24.3695	24.5976	24.2474	24.1582	24.1561	24.2643	24.5309	23.4145	23.1105	23.1725	23.3213	23.6391	23.4879	23.6665	23.3889
ENSG00000108010	23.4081	23.3867	23.0815	22.8755	22.9943	22.6096	22.9054	21.653	23.9064	23.4035	23.8733	23.9087	22.9602	23.2108	22.9435	23.1856
ENSG00000171490	24.5078	25.1144	25.4214	25.0172	25.1722	24.6804	25.1864	24.6735	25.0554	25.015	24.7489	25.179	25.2959	24.5913	24.9008	24.42
ENSG00000173267	21.2573	21.4228	21.3072	21.2978	20.896	20.7041	20.979	19.4652	20.6962	20.2128	20.4389	20.7818	19.739	19.2581	19.1237	20.1899
ENSG00000174780	22.6695	22.093	21.979	21.7777	20.6713	21.1494	21.6578	21.2542	22.8054	22.4629	22.6943	22.587	21.5299	21.5325	21.7473	21.264
ENSG00000149480	23.8294	23.4716	23.8105	23.1509	23.1585	22.7988	22.9281	22.3218	23.3523	23.3361	23.4947	23.1717	22.2097	21.4918	22.0828	21.305
ENSG00000165092	22.1716	22.3021	22.4773	22.3214	21.8203	20.53	21.0564	20.2958	22.9662	22.7435	22.6883	22.8787	22.4191	21.813	22.0351	21.8456
ENSG00000154174	21.6343	22.5221	22.4046	22.6324	22.668	22.2572	22.2615	22.0389	22.3198	21.8334	21.4753	22.5013	22.7694	21.8907	21.5711	21.6154
ENSG00000101161	22.2777	21.5244	20.5212	21.2526	22.2985	22.1602	22.1965	22.489	21.9671	21.7081	22.0099	22.1094	21.887	22.2108	22.516	22.1435
ENSG00000115419	25.4829	25.0436	25.1389	25.4969	25.3143	25.5643	25.2288	25.3905	25.3438	25.3006	25.3899	25.5843	25.5462	25.0649	25.4112	24.946
ENSG00000165264	20.774	20.1483	20.1678	20.9675	20.6412	20.7168	20.4615	19.9548	20.0192	19.3052	20.3077	18.486	19.1819	19.209	20.0219	19.2575
ENSG00000130939	18.1165	18.9044	18.0673	18.9227	19.4791	18.9685	19.6551	18.3945	20.485	20.6951	21.0916	20.9819	19.2037	19.6166	19.4522	19.6343
ENSG00000168924	22.5277	23.1513	23.3294	22.7956	22.962	22.2451	22.3804	22.7262	22.9363	22.7008	22.8049	23.0361	22.9559	21.9728	22.8558	21.9466
ENSG00000124164	23.2795	22.7173	22.7044	22.9279	22.9263	22.3697	22.3917	21.6183	22.678	21.7758	22.3738	22.0304	22.1238	20.7674	20.1921	20.6206
ENSG00000130313	22.8032	22.9444	22.9708	22.9762	22.7246	22.1504	22.4796	21.5542	23.4904	22.8935	23.2886	23.1404	22.5485	22.1993	22.5458	23.0449
ENSG00000136824	23.3975	23.2967	22.9544	23.389	22.7976	22.4931	22.1665	22.1535	23.5065	22.7945	23.2335	22.9503	22.725	23.1392	23.3741	22.8556
ENSG00000011009	21.3276	22.0499	20.581	21.4294	21.123	20.8063	20.0156	NA	21.8345	21.7432	21.7543	22.2704	20.6969	20.9459	20.6562	20.5987
ENSG00000205339	25.3007	25.4244	25.2813	25.4022	24.9804	25.4379	25.2447	24.706	26.1418	25.7124	25.9244	25.8207	25.358	25.3538	25.3825	25.3215
ENSG00000183020	22.2666	23.0384	22.9981	22.645	22.5994	21.9086	22.5447	21.2536	22.526	22.3323	22.6904	22.9898	22.2949	20.9159	21.3558	21.6065
ENSG00000196961	22.2666	23.0384	22.9981	22.645	22.5994	21.9086	22.5447	21.2536	22.526	22.3323	22.6904	22.9898	22.2949	20.9159	21.3558	21.6065
ENSG00000112208	23.7723	23.3313	23.4907	23.7898	22.985	22.7152	22.7118	23.5194	23.9009	23.7573	24.3399	24.2205	23.5589	23.2324	23.358	23.6446
ENSG00000140990	21.7154	22.5702	22.6779	22.2611	21.7255	21.4006	21.8202	22.7641	21.9019	21.6175	21.5875	21.5969	21.7985	21.4081	22.0383	21.3311
ENSG00000077080	22.2116	22.1088	22.0785	22.4998	22.0918	21.3834	21.7455	21.1716	22.942	22.9051	22.8235	22.8648	21.7715	21.5584	21.2628	20.4847
ENSG00000136518	22.2116	22.1088	22.0785	22.4998	22.0918	21.3834	21.7455	21.1716	22.942	22.9051	22.8235	22.8648	21.7715	21.5584	21.2628	20.4847
ENSG00000166796	29.4432	29.4636	29.3319	29.3992	29.0814	29.1022	29.0957	28.4953	29.5326	29.3937	29.7263	29.4864	29.2126	29.1376	28.9108	29.0871
ENSG00000099256	23.8992	23.9334	23.9094	24.0098	23.8503	23.695	23.6069	23.3789	24.5154	24.1345	24.5553	24.4524	23.879	23.8416	23.7779	23.6748
ENSG00000165704	23.8992	23.9334	23.9094	24.0098	23.8503	23.695	23.6069	23.3789	24.5154	24.1345	24.5553	24.4524	23.879	23.8416	23.7779	23.6748
ENSG00000102144	28.8972	28.7259	28.7305	28.7914	28.7084	28.4451	28.4716	27.9614	28.7388	28.4863	28.9913	28.9209	28.8067	28.6543	28.6213	28.871
ENSG00000109846	24.4986	24.8397	24.6281	24.7629	24.4849	24.6601	23.4633	24.1204	25.0927	24.3624	24.9058	24.7723	24.1154	24.2476	24.152	23.5933
ENSG00000160789	28.4558	28.5332	28.6234	28.5392	28.5368	28.3296	28.6835	28.3353	28.3776	28.3369	28.2227	28.5765	28.405	27.8086	28.0555	27.6929
ENSG00000072274	25.0299	25.3489	25.2046	25.2158	25.2602	25.3158	25.4994	25.921	25.9346	25.6448	25.7218	25.8332	25.9964	25.6613	25.789	25.6815
ENSG00000121691	23.3725	23.7397	23.5127	23.5034	23.5258	23.342	23.2963	23.7093	23.3481	23.0606	23.0132	23.3329	22.7622	22.6358	22.9314	23.1577
ENSG00000136872	29.7459	29.499	29.5699	29.5861	29.4914	29.4112	29.487	29.1405	29.5225	29.3037	29.6477	29.5323	29.6724	29.3715	29.3154	29.521
ENSG00000135046	27.8218	27.5881	27.6946	27.7681	27.4406	27.7902	27.9002	27.4417	27.917	27.6365	28.0221	27.8359	27.9387	27.8631	27.9197	28.1844
ENSG00000104833	22.3097	22.2334	22.226	22.2776	21.9174	22.1926	22.2188	20.9982	23.2902	22.9399	23.3653	23.3276	22.4793	22.6014	22.5479	22.5203
ENSG00000126247	23.3074	23.5905	23.7291	23.6323	23.5157	23.0744	22.9663	22.4818	24.6417	24.1689	24.2364	24.3184	22.7237	23.1209	22.7892	22.8762
ENSG00000256812	23.3074	23.5905	23.7291	23.6323	23.5157	23.0744	22.9663	22.4818	24.6417	24.1689	24.2364	24.3184	22.7237	23.1209	22.7892	22.8762
ENSG00000106211	28.3545	28.1893	28.2244	28.0624	28.0968	27.6579	27.5559	27.1855	28.6071	27.9935	28.5807	28.2409	28.0089	27.9159	27.6801	27.7392
ENSG00000114353	23.9595	23.7485	24.0232	24.1133	23.8528	23.4113	23.8942	23.8185	23.5617	23.7618	23.7139	23.8781	23.9827	23.2864	23.7641	23.5613
ENSG00000137259	26.2293	24.6343	26.405	25.6368	25.4389	25.5256	25.561	25.2231	25.4333	25.5532	25.4228	25.899	25.7555	25.6541	25.8968	25.1393
ENSG00000168274	26.2293	24.6343	26.405	25.6368	25.4389	25.5256	25.561	25.2231	25.4333	25.5532	25.4228	25.899	25.7555	25.6541	25.8968	25.1393
ENSG00000180573	26.2293	24.6343	26.405	25.6368	25.4389	25.5256	25.561	25.2231	25.4333	25.5532	25.4228	25.899	25.7555	25.6541	25.8968	25.1393
ENSG00000181218	26.2293	24.6343	26.405	25.6368	25.4389	25.5256	25.561	25.2231	25.4333	25.5532	25.4228	25.899	25.7555	25.6541	25.8968	25.1393
ENSG00000111275	21.7884	21.8867	21.6817	21.5109	21.5054	22.0546	21.5866	21.779	20.7248	20.8308	20.9123	20.8058	20.9655	20.0931	20.4573	20.4857
ENSG00000134001	24.3549	24.2701	24.4102	24.5385	24.3004	24.3292	24.149	23.4183	24.652	24.3645	24.8231	24.6201	24.4915	24.1307	24.3655	24.4961
ENSG00000137818	26.5789	25.8007	26.0253	25.922	25.938	25.8799	25.5276	25.042	26.2834	26.0682	26.3711	26.5175	26.2621	25.9031	25.9721	25.6788
ENSG00000177600	27.1808	27.0066	27.2117	27.1865	26.9744	27.0654	26.8908	26.4775	27.4028	27.0631	26.9906	27.1659	26.9519	26.7856	26.7264	26.6528
ENSG00000089157	26.2161	26.4385	26.3035	26.4066	26.0966	26.1876	26.09	25.9245	26.4823	26.5001	26.3749	26.4446	26.3787	26.1298	26.2144	25.7692
ENSG00000150093	25.0823	25.5254	24.3628	24.2048	23.81	23.966	23.8352	24.3464	25.2096	24.8645	24.5517	24.6286	24.229	23.8614	24.1834	23.8112
ENSG00000111057	28.2079	28.4246	28.4871	28.3879	28.5184	28.0279	28.2839	27.621	28.6182	28.4464	28.5513	28.841	28.5303	28.1341	28.2483	27.8281
ENSG00000058091	25.0029	24.8753	25.0592	25.0639	24.56	24.6172	24.0604	24.3934	25.1008	24.8579	25.064	25.0894	24.7895	24.6948	24.6363	24.5268
ENSG00000167258	25.0029	24.8753	25.0592	25.0639	24.56	24.6172	24.0604	24.3934	25.1008	24.8579	25.064	25.0894	24.7895	24.6948	24.6363	24.5268
ENSG00000170312	25.0029	24.8753	25.0592	25.0639	24.56	24.6172	24.0604	24.3934	25.1008	24.8579	25.064	25.0894	24.7895	24.6948	24.6363	24.5268
ENSG00000074800	30.7924	30.6892	30.674	30.7086	30.6195	30.7889	30.4668	29.9699	30.9048	30.6503	31.0316	30.856	30.6456	30.4461	30.5201	30.6474
ENSG00000105220	28.1283	27.9891	27.9809	28.134	27.7335	27.7361	27.7572	27.4253	28.2779	28.0254	28.5157	28.3782	27.8996	27.9035	27.8738	28.1129
ENSG00000177045	28.1283	27.9891	27.9809	28.134	27.7335	27.7361	27.7572	27.4253	28.2779	28.0254	28.5157	28.3782	27.8996	27.9035	27.8738	28.1129
ENSG00000181163	27.3021	27.9191	27.6616	27.909	27.3692	27.1752	27.8995	27.3089	28.1109	28.1209	28.1168	28.6685	28.5551	28.3714	28.5003	27.8536
ENSG00000124635	26.4751	26.486	26.6179	26.4016	26.6044	26.2662	26.5972	26.3928	25.7237	25.7389	25.8215	25.7935	26.0815	25.7726	26.1671	25.7227
ENSG00000184678	26.4751	26.486	26.6179	26.4016	26.6044	26.2662	26.5972	26.3928	25.7237	25.7389	25.8215	25.7935	26.0815	25.7726	26.1671	25.7227
ENSG00000196226	26.4751	26.486	26.6179	26.4016	26.6044	26.2662	26.5972	26.3928	25.7237	25.7389	25.8215	25.7935	26.0815	25.7726	26.1671	25.7227
ENSG00000196331	26.4751	26.486	26.6179	26.4016	26.6044	26.2662	26.5972	26.3928	25.7237	25.7389	25.8215	25.7935	26.0815	25.7726	26.1671	25.7227
ENSG00000196890	26.4751	26.486	26.6179	26.4016	26.6044	26.2662	26.5972	26.3928	25.7237	25.7389	25.8215	25.7935	26.0815	25.7726	26.1671	25.7227
ENSG00000143819	24.3858	24.8238	24.9144	24.7462	24.5615	24.545	24.8031	25.3823	24.5706	24.7034	24.2559	24.4129	24.4924	24.2302	24.5476	24.2838
ENSG00000111716	27.9696	28.0109	27.8216	27.821	27.6661	27.7874	27.6742	26.882	28.1411	27.9294	28.2503	27.9719	27.8748	27.7688	27.702	27.6585
ENSG00000117984	22.8284	23.2852	22.5529	22.7926	22.7724	21.8307	21.8494	22.2606	23.0973	23.1931	23.2315	22.885	22.672	22.25	23.263	23.2736
ENSG00000108518	28.5815	28.6687	28.6193	28.7635	28.4616	28.4033	28.1903	27.3783	28.7959	28.4929	28.9234	28.671	28.6045	28.3704	28.2987	28.312
ENSG00000136628	26.1524	26.122	26.0571	26.2363	25.9027	25.7526	26.0614	25.4375	26.3056	25.9652	26.344	26.1592	25.7602	25.8857	26.0325	26.1932
ENSG00000080824	29.185	29.0102	29.1718	29.201	29.0849	28.9865	28.9402	28.6547	29.5438	29.2119	29.6274	29.4446	29.4217	29.1646	29.2022	29.3915
ENSG00000173660	24.6259	23.8848	24.0418	22.9952	22.8832	22.7589	23.0592	23.4997	23.8504	23.2994	22.7155	23.2536	22.6357	22.2913	22.5868	22.4397
ENSG00000091483	23.3076	23.5453	23.5206	23.7716	23.8727	23.7261	23.749	23.6251	23.9434	23.8868	23.9226	24.1413	23.7042	23.7064	23.8235	23.6372
ENSG00000096384	28.8346	28.7377	28.8762	28.9134	28.6842	28.7228	28.4964	28.0353	29.0946	28.9118	29.1819	29.1658	29.0113	28.9617	28.9076	29.0557
ENSG00000131828	22.8085	23.3848	23.8141	23.5225	23.4009	22.8305	22.6562	23.3533	23.4544	23.4742	22.972	22.9656	23.4136	22.5103	22.8168	22.1307
ENSG00000179091	24.3307	24.6268	24.8137	24.6808	24.3804	23.9103	23.892	24.4171	24.1733	24.2769	24.0053	24.4151	23.5295	23.36	23.6753	23.0544
ENSG00000125870	21.2878	22.0953	22.0105	21.1396	22.1987	22.0059	21.6864	21.8976	21.4581	21.6193	20.9652	21.2578	21.2982	21.5351	21.4806	21.1969
ENSG00000161638	22.1607	21.9488	21.795	21.5425	21.119	20.3669	20.1581	21.3359	22.1247	22.0768	20.5668	21.6082	20.1452	19.3754	19.8258	NA
ENSG00000026025	29.5884	29.6034	29.658	29.713	29.5062	29.4229	29.2469	29.0236	29.818	29.7305	29.7957	29.7555	29.6607	29.306	29.3259	29.2597
ENSG00000182774	24.9223	25.3809	25.2078	25.2052	25.0083	25.0234	24.534	23.6437	25.8073	25.6812	26.0869	26.0148	25.373	25.3734	25.4866	25.1919
ENSG00000164111	27.1563	27.1299	27.0982	27.2878	26.9188	27.0095	26.9599	26.2311	27.5018	27.2967	27.3388	27.2365	26.962	26.7803	26.8876	27.0947
ENSG00000084207	28.4312	28.1227	28.2456	28.4493	28.0064	28.1522	28.0979	27.6473	28.6223	28.5438	28.9085	28.7505	28.4691	28.304	28.5334	28.6331
ENSG00000124562	22.9712	22.9734	22.7128	23.114	22.6992	22.2354	21.8277	20.8592	22.9163	22.7611	23.0504	22.92	22.4863	21.8619	22.3323	21.2923
ENSG00000100097	27.799	27.5729	27.4818	27.7213	27.5064	27.667	27.4402	27.1411	27.2024	27.0533	27.5453	27.4335	27.6394	27.2703	27.4394	27.4486
ENSG00000067066	26.6565	26.2084	26.4929	26.4453	26.4362	26.0364	26.2656	25.8416	26.7988	26.5406	26.8832	26.7099	26.4278	26.4036	26.2038	26.4016
ENSG00000175416	21.7663	20.8227	21.1001	20.2879	20.3195	20.6084	21.3733	19.3274	21.1002	19.9238	21.0184	20.1996	20.3124	20.3707	19.6755	19.7581
ENSG00000173786	21.7647	22.3025	22.6056	22.1246	21.9298	21.5898	21.9305	22.1146	22.3231	22.3212	22.1762	22.6685	21.971	21.5894	22.1331	21.931
ENSG00000135486	26.7543	27.8431	27.528	27.6309	27.484	27.3862	27.4074	27.5095	27.2724	27.6344	27.1407	27.2778	27.7788	27.5169	27.618	27.0996
ENSG00000131876	22.874	22.3086	22.8418	22.2413	22.6663	22.2027	21.7532	22.2012	22.8838	22.4832	22.8092	22.7889	21.2291	21.975	22.6198	20.5016
ENSG00000143799	26.2743	26.2355	26.4283	26.203	26.2209	25.6738	25.9839	25.6217	25.9636	25.9903	25.9412	26.2031	26.039	25.4318	25.5608	25.0061
ENSG00000111144	24.1283	24.3062	24.1374	24.2221	23.8759	23.6563	23.9065	23.0102	24.2573	24.0179	24.487	24.1834	23.7222	23.6628	23.8927	23.8667
ENSG00000168298	25.4823	24.7016	25.1823	25.0781	25.0424	24.7695	24.7891	23.6419	24.2005	24.098	24.6121	24.639	24.7404	24.5018	24.6005	24.2845
ENSG00000150768	21.7673	21.8326	22.2897	21.4643	22.0826	20.8811	21.2275	22.3333	21.9254	21.8276	21.7545	20.9065	22.1867	21.2999	19.9668	19.9583
ENSG00000136810	26.7666	26.3532	26.4204	26.1476	26.3132	26.6324	26.336	26.122	26.8376	26.6092	27.2275	26.981	26.8132	26.3735	26.5198	26.7004
ENSG00000135940	22.3901	21.736	21.9922	21.9082	21.2316	22.2006	21.8993	21.5822	21.2542	21.3981	21.3236	21.9277	21.2554	20.5549	20.5537	19.9057
ENSG00000108946	22.9929	22.666	22.9314	22.8802	22.3927	22.19	22.3196	21.2871	22.9297	22.8267	23.2257	23.0941	22.3392	22.5369	22.3191	21.9496
ENSG00000139684	24.2069	24.1487	24.0846	24.3338	23.9353	23.7731	23.8337	22.8089	24.1834	24.1666	24.3847	24.2013	23.5399	23.8635	23.862	23.6271
ENSG00000109971	29.046	29.1578	29.1744	29.2822	28.9464	28.9125	28.7182	28.3283	29.2478	29.0287	29.3182	29.2442	29.2449	29.0302	28.9838	28.9666
ENSG00000126803	29.046	29.1578	29.1744	29.2822	28.9464	28.9125	28.7182	28.3283	29.2478	29.0287	29.3182	29.2442	29.2449	29.0302	28.9838	28.9666
ENSG00000114491	22.0028	22.127	22.4472	22.1396	21.6006	21.6005	21.6337	21.3061	21.8217	21.6493	22.0827	21.6402	20.9519	21.174	21.5618	21.2007
ENSG00000006451	20.2131	19.1361	19.5983	20.0585	19.2786	18.2852	20.474	19.7359	21.1655	21.6366	20.6144	20.9724	21.3594	20.2692	20.2038	19.2706
ENSG00000185896	22.2508	23.1083	22.69	22.6396	22.6695	22.0653	22.2877	22.279	23.1542	22.8876	22.6698	23.1403	22.572	22.6768	22.5717	22.8614
ENSG00000198900	23.498	24.0286	23.8266	23.8127	23.8041	23.5877	23.9079	23.4779	23.5274	23.5471	23.2794	23.8059	23.7027	23.3301	23.5951	23.0547
ENSG00000160211	27.3181	27.3793	27.2732	27.393	26.9508	26.9387	26.7798	26.2852	27.1009	27.0165	27.4252	27.2176	26.9079	26.772	26.8753	26.9037
ENSG00000173599	24.6361	24.4517	24.6158	24.3653	24.3505	24.304	24.3985	24.6916	23.7823	23.7853	23.7275	23.8972	23.9336	23.5519	24.0172	23.4164
ENSG00000135446	21.595	21.7828	21.1759	20.3567	20.237	19.0451	20.7836	NA	21.8669	20.7448	21.7268	21.1472	19.9604	20.2771	20.5182	20.5074
ENSG00000101911	23.3277	22.9512	22.8964	23.1925	22.8429	22.9581	22.8669	22.0587	23.5907	23.9108	23.8314	23.8784	23.6544	23.3752	23.6	23.2532
ENSG00000101104	25.7921	25.5211	25.802	25.7566	25.5215	25.4946	25.6194	25.2899	26.1445	25.9542	26.1584	26.0763	25.9334	25.7261	25.8919	26.0485
ENSG00000174740	25.7921	25.5211	25.802	25.7566	25.5215	25.4946	25.6194	25.2899	26.1445	25.9542	26.1584	26.0763	25.9334	25.7261	25.8919	26.0485
ENSG00000132646	24.4456	24.516	24.7191	24.8296	24.1923	23.1403	23.6773	23.5399	24.8309	24.3933	24.4889	24.4017	24.2542	24.0021	24.0966	24.4196
ENSG00000151475	21.5084	21.4006	21.9535	21.4943	21.5813	21.289	21.184	21.3991	20.7409	20.8014	20.7631	21.3665	20.8324	21.1915	20.8368	19.8649
ENSG00000151729	21.5084	21.4006	21.9535	21.4943	21.5813	21.289	21.184	21.3991	20.7409	20.8014	20.7631	21.3665	20.8324	21.1915	20.8368	19.8649
ENSG00000178035	26.0887	26.1439	26.1245	26.2035	25.97	25.8956	26.0128	26.2281	26.5989	26.4604	26.7064	26.5485	26.4489	26.5223	26.5579	26.4752
ENSG00000166165	26.3276	26.5033	26.4002	26.4702	26.2382	26.2958	25.773	24.8153	26.9783	26.8105	26.9822	26.9472	26.5358	26.5386	26.4087	26.5921
ENSG00000138772	26.1241	25.9743	26.1602	26.066	25.8319	26.3197	25.8804	25.6133	25.8349	25.2882	25.8225	25.5561	25.1057	24.9971	25.1144	25.519
ENSG00000072110	26.2644	26.3484	26.1926	26.4763	26.1627	26.2471	25.9768	25.3406	26.6498	26.4578	26.6645	26.6561	26.3196	25.9621	25.9568	26.0423
ENSG00000079246	26.4222	26.8945	26.8257	26.9053	26.6765	26.2883	26.5281	25.7618	27.1275	26.9522	26.955	27.0816	26.8341	26.8244	26.9595	26.4972
ENSG00000131143	23.5609	23.2624	23.5058	23.4833	22.9888	21.6028	22.7943	23.2901	23.6985	23.5478	23.767	23.6494	23.02	22.553	23.318	22.9615
ENSG00000167658	28.4858	28.536	28.4739	28.531	28.3797	28.3634	28.1964	27.6409	28.8539	28.4701	28.7814	28.6749	28.3507	28.3249	28.1894	28.26
ENSG00000133112	24.3662	24.4002	24.1809	24.3186	24.3214	24.5333	24.0988	23.4584	24.3092	24.3747	24.4901	24.3365	24.3592	24.4761	24.658	24.7471
ENSG00000102024	27.2984	27.3465	27.257	27.4462	27.104	27.3174	26.794	25.8196	27.6483	27.2937	27.4136	27.2208	26.6486	26.5463	26.4623	26.4194
ENSG00000120756	27.2984	27.3465	27.257	27.4462	27.104	27.3174	26.794	25.8196	27.6483	27.2937	27.4136	27.2208	26.6486	26.5463	26.4623	26.4194
ENSG00000136167	27.2984	27.3465	27.257	27.4462	27.104	27.3174	26.794	25.8196	27.6483	27.2937	27.4136	27.2208	26.6486	26.5463	26.4623	26.4194
ENSG00000005249	21.0929	21.2466	20.8676	21.1478	21.0215	21.0175	21.4325	20.5891	21.5129	21.3504	21.9239	21.2681	20.8419	21.0629	20.4084	19.8708
ENSG00000114302	21.0929	21.2466	20.8676	21.1478	21.0215	21.0175	21.4325	20.5891	21.5129	21.3504	21.9239	21.2681	20.8419	21.0629	20.4084	19.8708
ENSG00000108515	23.2807	23.4336	23.4741	23.3441	23.1402	23.3077	23.2626	22.3007	23.8521	23.26	23.6055	23.4251	22.7133	22.8327	22.9601	23.4378
ENSG00000240972	26.2683	26.0109	26.06	26.1512	25.7876	25.8675	25.7883	25.3971	26.4548	26.263	26.5706	26.4428	26.3669	26.2003	26.4742	26.6926
ENSG00000143627	30.1292	29.869	29.9244	30.0085	29.7882	29.9883	29.8897	29.2573	30.2935	29.981	30.3473	30.1858	30.0366	29.8187	29.8838	30.1503
ENSG00000126267	22.5917	22.595	22.5174	22.5801	22.1371	21.7367	21.648	21.8107	22.0901	22.5976	22.1894	22.4475	22.0467	21.5778	21.6171	20.548
ENSG00000115866	23.4695	23.8217	23.6654	23.6782	23.2801	23.2489	23.6967	23.4319	23.4758	23.2038	23.4753	23.4887	23.6278	23.4743	23.4944	23.9614
ENSG00000173801	23.125	23.2591	23.1663	23.1283	22.1408	21.3694	21.9235	21.9854	23.3028	23.0476	22.4053	23.1406	22.01	22.0963	22.0369	21.6349
ENSG00000227471	26.3311	26.1232	25.9873	26.0163	25.8439	25.9078	26.1446	25.8141	25.9692	25.8023	26.101	25.6764	25.8921	25.7157	25.964	25.9193
ENSG00000103342	23.8411	24.1009	24.2951	24.204	23.8463	23.4342	23.5095	22.3045	24.7896	24.0976	24.5094	24.3094	24.0301	23.9149	23.6845	23.9886
ENSG00000092820	26.5048	26.581	26.6255	26.4888	26.4341	26.4849	26.2086	25.2938	26.4402	26.2339	26.5406	26.3324	26.2679	26.1216	25.845	25.8851
ENSG00000181019	26.3329	26.1317	26.143	26.2819	26.0382	25.8239	26.0116	26.0262	26.4806	25.9564	26.4767	26.2821	26.0333	25.8379	26.0408	26.4239
ENSG00000140988	26.0219	26.255	26.2255	26.3151	26.2087	26.2488	26.1952	26.2985	26.4274	26.3262	26.4874	26.3524	26.3481	26.3673	26.4306	26.3721
ENSG00000164508	24.0932	24.1012	24.6661	23.903	24.082	23.6528	23.654	23.5735	23.4266	24.0519	24.2061	24.4371	24.2868	24.201	24.3108	23.0057
ENSG00000188486	24.0932	24.1012	24.6661	23.903	24.082	23.6528	23.654	23.5735	23.4266	24.0519	24.2061	24.4371	24.2868	24.201	24.3108	23.0057
ENSG00000159228	25.7284	25.6895	25.7647	25.8327	25.448	25.5261	25.5662	25.1915	26.0148	25.7361	25.9538	25.9713	25.6067	25.4514	25.7767	25.8834
ENSG00000163521	20.9272	20.3469	20.6658	20.6902	18.9569	19.9661	19.2595	19.5216	21.1489	20.7338	20.8906	20.3838	19.7457	19.4305	19.1426	18.895
ENSG00000170266	20.9272	20.3469	20.6658	20.6902	18.9569	19.9661	19.2595	19.5216	21.1489	20.7338	20.8906	20.3838	19.7457	19.4305	19.1426	18.895
ENSG00000184357	27.0553	26.934	27.2833	27.2821	27.2164	26.9596	27.1042	26.5442	26.9664	26.9053	27.0874	27.3106	27.0759	26.6866	26.9486	26.4656
ENSG00000124575	28.1436	28.2027	28.3201	28.3205	28.3953	28.0406	28.2585	27.889	28.2145	27.8585	28.0269	28.4149	27.9866	27.6711	27.849	27.5522
ENSG00000187837	26.3181	25.9248	26.146	26.0355	26.0005	25.8901	25.9814	25.5283	25.5896	25.866	25.6245	25.835	25.9495	25.5167	25.6786	25.4194
ENSG00000015592	25.1915	24.7263	24.965	24.9642	24.8745	24.632	24.4664	24.5884	24.6241	24.2087	24.7782	24.5555	24.684	24.1441	24.0435	24.2201
ENSG00000117632	25.1915	24.7263	24.965	24.9642	24.8745	24.632	24.4664	24.5884	24.6241	24.2087	24.7782	24.5555	24.684	24.1441	24.0435	24.2201
ENSG00000060138	22.4114	22.4898	22.5223	22.6672	21.9639	22.2863	22.4292	21.1815	22.9806	22.1887	22.3039	22.0078	22.0589	21.7821	21.6437	22.3363
ENSG00000178307	20.6148	20.6431	21.0566	20.7493	20.6953	20.2831	20.2206	20.7636	20.1216	19.9565	19.3699	20.1088	19.8408	19.8668	19.9836	18.9389
ENSG00000120053	24.4588	24.2617	24.234	24.5529	24.176	24.2655	24.8778	23.7442	24.6839	24.2326	24.5344	24.4638	24.1668	24.3426	24.4844	24.776
ENSG00000072062	23.0699	22.8407	23.0441	23.0019	22.5071	22.2327	22.2423	20.9609	22.6618	22.1606	22.9224	22.7726	21.7348	22.2276	22.0552	21.9775
ENSG00000142875	23.0699	22.8407	23.0441	23.0019	22.5071	22.2327	22.2423	20.9609	22.6618	22.1606	22.9224	22.7726	21.7348	22.2276	22.0552	21.9775
ENSG00000047230	24.884	24.7376	24.6249	24.9068	24.5095	24.7416	24.7669	24.1594	25.4379	25.1122	25.3909	25.2568	24.9603	25.0856	24.9956	24.994
ENSG00000171793	24.884	24.7376	24.6249	24.9068	24.5095	24.7416	24.7669	24.1594	25.4379	25.1122	25.3909	25.2568	24.9603	25.0856	24.9956	24.994
ENSG00000108654	25.1366	25.6968	25.4909	25.5642	25.3815	24.8442	25.0228	25.0795	25.4374	25.5448	25.3273	25.4513	25.4266	24.9117	25.0517	24.0897
ENSG00000131981	24.3802	24.2295	24.3473	24.3024	23.9353	24.0055	23.9482	23.5429	23.9531	24.0132	24.2015	24.2571	24.0254	23.9169	24.0687	24.3709
ENSG00000165916	23.529	23.9568	23.9055	24.0105	23.5925	23.4624	23.4772	22.8298	24.4488	24.2558	24.425	24.143	23.8124	23.737	23.715	23.8904
ENSG00000120438	26.0461	26.0833	26.0614	26.018	25.9926	26.0811	25.7996	25.4124	26.3985	25.9609	26.3493	26.2978	26.0441	25.9318	25.8519	26.2674
ENSG00000182899	22.1039	23.1969	23.0878	23.1087	23.0722	23.1654	23.2004	23.0195	22.7154	23.0114	22.1814	22.4333	22.3825	22.4211	22.6107	22.6225
ENSG00000168374	22.8454	22.8709	22.1402	22.4832	22.4746	22.8454	23.3401	22.5414	23.341	22.8098	22.9133	23.1272	22.5062	22.4563	22.9631	23.0808
ENSG00000147604	27.0964	26.827	26.9174	27.0069	26.6933	26.8288	26.8657	26.5377	26.9272	26.7872	27.1603	26.9574	26.934	26.8417	26.9376	26.8312
ENSG00000035403	26.9774	27.1157	26.9982	27.3412	27.1006	27.1326	26.6413	26.1297	27.0877	26.774	27.0757	26.9992	26.6246	26.6424	26.2657	26.529
ENSG00000125977	23.872	23.6313	23.8172	23.5335	23.2808	23.6027	23.561	23.1967	23.861	23.7193	23.5793	23.7199	23.4574	23.2918	23.0304	23.5787
ENSG00000154917	23.0253	23.2584	22.9625	22.7849	22.4934	22.8229	22.8792	23.0078	22.8258	22.4618	22.5167	22.4179	22.0472	21.7576	22.4517	22.0917
ENSG00000179331	23.0253	23.2584	22.9625	22.7849	22.4934	22.8229	22.8792	23.0078	22.8258	22.4618	22.5167	22.4179	22.0472	21.7576	22.4517	22.0917
ENSG00000178741	24.3189	24.279	23.8766	23.9641	23.4396	23.0326	23.1228	23.1114	23.8973	24.1885	24.3287	24.5551	23.4854	23.2711	23.3935	21.6806
ENSG00000113368	26.3174	26.2	26.3972	26.0407	26.2676	25.9145	25.9938	25.6453	26.1668	25.8579	26.2302	26.3551	26.0168	25.3468	25.5489	25.3163
ENSG00000134202	25.874	25.5361	25.6403	25.6151	25.5801	25.9012	25.91	25.4966	25.9467	25.4893	25.7404	25.7733	25.2537	25.4659	25.4009	25.5445
ENSG00000159176	26.5334	26.6057	26.5787	26.3411	26.3581	26.9593	26.3057	26.5004	25.7193	25.8116	25.4945	25.5677	25.6964	25.7129	25.3386	25.4876
ENSG00000196924	30.7803	30.9781	31.119	31.0611	30.8939	30.5659	30.5629	30.2049	30.6595	30.6638	30.5183	30.8248	30.6925	30.0014	29.9123	29.8644
ENSG00000117118	20.5402	21.3315	18.8051	20.9087	20.0596	21.1438	20.8731	20.4652	20.2625	19.232	19.8227	18.935	20.7855	20.1173	19.6304	19.3536
ENSG00000105202	24.5361	24.4936	24.6522	24.734	24.7585	24.2593	24.3936	24.4361	24.1783	24.0842	23.9881	24.3218	24.6706	24.2577	24.6358	24.1738
ENSG00000159131	25.3351	25.0969	25.4042	25.1486	24.9002	24.9609	25.0486	24.843	25.5304	25.2528	25.5832	25.4402	25.1976	25.1726	25.2525	25.1997
ENSG00000128050	26.5373	26.6385	26.4502	26.5563	26.3176	26.2139	25.7935	24.9382	26.9315	26.5205	27.007	26.7443	26.2508	26.1149	25.8161	25.8773
ENSG00000130985	26.9927	26.9357	26.9	26.9638	26.7281	26.6843	26.8347	26.2565	27.4211	27.0637	27.5059	27.3193	26.8112	26.6598	26.6299	26.9319
ENSG00000122566	27.0696	28.0878	27.6585	28.0492	27.5524	27.7772	27.7288	27.6319	27.7233	27.7857	27.5485	27.7752	28.0769	27.7988	27.9188	27.5855
ENSG00000140740	24.4376	24.5324	24.4209	24.4382	24.3131	24.4145	24.4294	24.5465	24.1697	24.3993	24.0555	24.1508	23.9115	23.5472	24.0579	23.296
ENSG00000066926	19.5004	19.5755	20.6348	19.983	20.2034	19.256	18.9597	20.9086	19.7942	19.9123	19.5658	19.5924	19.0465	19.2694	19.8032	18.2352
ENSG00000171703	21.7703	21.7151	22.0412	21.7712	21.4668	21.5012	21.1926	21.3198	21.7029	21.4318	21.1436	21.1446	20.8029	21.1628	20.5893	20.3757
ENSG00000187735	21.7703	21.7151	22.0412	21.7712	21.4668	21.5012	21.1926	21.3198	21.7029	21.4318	21.1436	21.1446	20.8029	21.1628	20.5893	20.3757
ENSG00000116560	26.182	26.2986	26.3596	26.2048	26.3659	25.9936	26.2114	26.1659	26.8433	26.699	26.5374	26.7745	26.5164	26.193	26.3324	25.5962
ENSG00000082212	19.9859	19.2461	20.1776	19.1234	19.1207	19.532	19.7296	NA	19.6322	19.7864	20.176	20.3044	17.9136	18.1416	17.5958	18.1916
ENSG00000149273	26.3561	26.4543	26.5074	26.6053	26.4103	26.4609	26.5167	26.1754	26.9051	26.3464	26.6065	26.6529	26.822	26.5612	26.7091	26.6699
ENSG00000140905	19.0979	18.2905	18.0994	18.9005	18.9185	19.2322	16.3353	18.0095	17.412	17.2368	19.9641	18.0466	18.4752	17.5594	17.3997	18.5062
ENSG00000101444	25.7468	25.988	26.0073	26.0636	25.7923	25.59	25.4677	25.4005	26.0251	25.3879	25.8638	25.7867	25.8311	25.61	25.5777	25.7203
ENSG00000172757	28.74	28.6763	28.7576	28.6796	28.6703	28.7319	28.5251	27.9623	28.8655	28.6357	29.036	28.7596	28.6311	28.3633	28.3233	28.4806
ENSG00000168393	22.7256	22.6695	23.3539	22.3194	22.308	21.9623	21.8961	21.7655	23.1164	22.4404	23.0741	22.86	22.1682	22.1836	21.7974	22.2795
ENSG00000114942	25.0831	25.233	24.992	25.1617	24.9019	25.3049	25.0588	24.6324	25.9639	25.4008	25.4991	25.6523	25.1025	24.9546	25.018	24.9683
ENSG00000143727	23.0892	23.3026	23.275	23.2069	22.7358	22.983	22.917	22.7232	23.2711	22.8973	23.2277	23.2144	22.7989	22.5343	22.6304	22.9798
ENSG00000075239	23.1209	22.9989	22.9602	23.3284	22.8584	23.069	22.5122	22.243	23.0303	22.9847	23.0901	23.0238	23.1345	22.7906	22.5929	22.9303
ENSG00000101335	22.8583	22.9387	22.9551	23.0273	22.7862	22.9375	22.8896	21.2895	23.3112	23.2247	23.2021	23.1511	23.2308	22.5131	22.4396	22.272
ENSG00000132002	22.2344	22.2711	22.1929	21.9317	22.1764	21.4951	20.8878	20.5794	22.7398	22.0858	22.3749	22.518	21.3052	21.4664	21.0564	21.5227
ENSG00000106588	24.3108	24.4543	24.2317	24.4856	23.9684	24.0892	23.8261	23.4879	24.6313	24.5914	24.6225	24.6144	23.9662	24.0497	24.0881	24.0459
ENSG00000147065	28.2143	28.1322	28.155	28.1828	27.9988	27.8768	27.815	27.1675	27.9132	27.7029	28.1072	27.8759	27.7038	27.4782	27.3584	27.4702
ENSG00000063244	22.576	23.284	23.4866	22.9622	23.4466	23.7313	22.8756	23.1363	23.6537	23.7867	22.8918	23.493	23.2269	23.3389	23.3565	22.4494
ENSG00000196154	25.1131	24.931	25.2233	24.9745	25.1613	24.9847	24.6493	23.8271	25.563	25.1048	25.5885	25.7666	25.3172	25.2732	25.0759	25.2242
ENSG00000164104	25.6365	25.4402	25.8222	25.4715	25.431	25.1158	24.7542	23.982	26.1076	25.6057	25.7808	25.9619	25.1951	24.4138	24.7561	24.233
ENSG00000113407	27.0111	27.0084	26.8385	26.8071	26.7011	26.8654	26.8238	26.0065	27.0794	26.917	27.1797	27.0137	26.6403	26.8886	26.8933	26.8248
ENSG00000147403	24.3953	25.2619	25.0779	25.3565	25.0033	24.5966	24.9351	24.2269	25.5659	25.482	25.8579	25.8267	25.7886	25.6322	25.8307	25.7217
ENSG00000165496	24.3953	25.2619	25.0779	25.3565	25.0033	24.5966	24.9351	24.2269	25.5659	25.482	25.8579	25.8267	25.7886	25.6322	25.8307	25.7217
ENSG00000132383	22.8061	23.0503	22.8485	22.6865	22.1363	21.7366	22.4163	22.4668	22.8096	22.1893	22.0667	22.1306	22.2593	22.0165	21.9373	22.3789
ENSG00000142507	23.9373	24.11	23.9675	24.0427	23.9098	23.8565	23.4583	23.0994	23.5634	23.3164	23.6593	23.3445	23.35	23.3907	23.1475	23.3639
ENSG00000002549	23.0695	22.8073	23.1119	23.0757	22.4196	22.6963	22.7029	21.9735	23.1542	22.5858	23.2157	22.9964	22.818	22.6013	22.9339	22.9763
ENSG00000134900	21.5527	22.0774	21.6576	22.0394	21.6682	21.2693	21.5597	21.3846	22.4354	21.5776	22.2351	22.0931	21.4839	21.5271	21.5932	22.1363
ENSG00000133731	18.3489	17.456	17.8719	18.722	17.9507	NA	18.2146	18.3729	19.8464	18.7807	19.7486	19.5706	18.8897	18.3182	18.8392	18.2414
ENSG00000155130	24.9364	24.7076	24.7407	24.4242	24.9014	24.2959	24.4114	24.0303	24.958	24.3412	24.6669	24.075	24.2603	23.6511	23.2389	23.6074
ENSG00000089248	24.0104	24.2419	24.1648	24.1449	24.0895	23.3906	24.2962	23.9148	24.0408	23.9946	23.867	23.9667	24.3754	23.9107	24.24	24.0185
ENSG00000117592	26.8469	26.8324	26.7479	26.8078	26.5936	26.4588	26.4965	25.8679	27.6884	27.1575	27.305	27.316	26.7187	26.6209	26.6651	26.8861
ENSG00000090013	22.0848	22.1766	22.315	21.8576	21.9872	21.3922	22.7271	21.3475	21.5943	21.2872	21.5597	21.4806	20.9426	21.1087	21.504	21.826
ENSG00000126432	24.913	24.8594	24.9949	24.7787	24.6167	24.849	25.003	24.7205	25.5921	24.8731	25.309	25.2665	24.9574	24.8507	25.131	25.3305
ENSG00000197958	26.1628	25.9899	26.2234	26.2025	26.4264	26.4036	26.2841	26.0553	26.5163	26.4941	26.5106	26.495	26.569	26.3339	26.3353	26.248
ENSG00000162368	23.4278	23.8472	23.915	24.1314	23.9112	23.8195	23.3671	23.241	23.8895	23.5545	24.0352	24.0128	23.4131	23.5358	23.4246	23.4651
ENSG00000239900	23.5894	23.864	23.7403	23.773	23.4473	23.3978	23.422	22.4372	23.8343	23.6875	24.1077	23.7454	23.1614	23.5586	23.1062	23.316
ENSG00000073578	24.7757	25.1696	24.58	24.9454	24.6146	24.611	24.647	24.8765	24.5561	24.6441	24.7125	24.7556	24.5324	24.3476	24.6776	24.1176
ENSG00000203879	22.4495	22.2796	22.279	22.0809	21.8918	20.9744	21.5736	20.2629	22.6089	21.9672	22.2809	22.0394	21.37	21.6382	21.7204	21.696
ENSG00000151224	24.0099	23.7812	24.1119	24.1849	23.9165	22.8068	23.7126	22.8694	24.1939	23.838	24.1642	23.9985	24.2481	23.6766	23.6022	23.9819
ENSG00000168906	24.0099	23.7812	24.1119	24.1849	23.9165	22.8068	23.7126	22.8694	24.1939	23.838	24.1642	23.9985	24.2481	23.6766	23.6022	23.9819
ENSG00000086061	25.5395	25.4583	25.5217	25.2234	24.7316	24.3361	24.2658	24.0161	25.7576	25.3881	25.4696	25.3762	24.7565	24.6549	24.8885	24.5328
ENSG00000010256	24.4259	24.5523	24.5197	24.5741	24.3135	24.2631	24.538	24.9148	24.3689	24.4271	24.3366	24.3073	24.4047	24.179	24.4105	24.1054
ENSG00000106049	22.1857	22.1622	21.7421	22.4815	22.3924	21.9425	21.7292	21.6787	20.668	21.235	21.3102	21.5438	21.3142	21.0676	20.8231	20.7378
ENSG00000138363	26.3674	26.2005	26.2327	26.2809	26.1236	26.1978	26.041	25.4984	26.6549	26.2524	26.6934	26.5891	26.0643	26.0744	26.189	26.3237
ENSG00000096746	22.8736	23.6092	22.887	23.5725	23.1016	22.7257	22.8766	23.3442	23.8731	23.5899	23.3288	23.7147	23.4648	23.1871	23.9474	23.5085
ENSG00000166913	26.1422	26.0957	26.3425	26.214	26.2151	26.1674	25.9744	24.9899	26.1427	25.6786	26.1906	26.0452	25.957	25.6374	25.52	25.9736
ENSG00000175793	25.5458	25.5529	25.2618	25.3677	24.8805	25.4986	25.0021	24.9466	25.5513	24.646	25.2246	25.1812	24.5804	24.4018	24.0032	24.3488
ENSG00000168439	26.548	26.522	26.4675	26.5447	26.4599	26.4197	26.3516	25.8025	26.715	26.4862	26.8701	26.8435	26.5011	26.369	26.3164	26.435
ENSG00000163191	25.8195	26.251	26.0025	25.8269	25.7378	25.6686	25.6518	25.5784	25.3548	24.9935	25.4481	25.4064	25.3332	25.0947	24.8369	25.5104
ENSG00000167815	25.7638	25.4859	25.5875	25.5822	25.2744	25.4942	25.5727	25.1902	25.8438	25.6504	25.8842	25.606	25.6014	25.4396	25.5969	25.7227
ENSG00000158825	22.895	21.7478	21.4481	21.2733	21.981	22.0109	22.0946	21.3701	23.0737	22.335	23.2186	22.9177	21.8205	22.0797	21.9177	21.3086
ENSG00000117226	21.4063	22.2651	22.1114	21.7324	21.7832	22.0558	20.8035	19.6277	20.287	21.6937	21.352	21.2411	20.4977	21.0614	21.8578	20.9651
ENSG00000117228	21.4063	22.2651	22.1114	21.7324	21.7832	22.0558	20.8035	19.6277	20.287	21.6937	21.352	21.2411	20.4977	21.0614	21.8578	20.9651
ENSG00000163682	25.0462	25.3574	25.3015	25.2457	25.2426	25.1517	25.116	24.8582	25.7232	25.347	25.4522	25.5631	25.2361	25.5935	25.6983	25.2549
ENSG00000170759	24.3878	24.2149	24.3711	24.5126	23.9794	23.6682	23.4416	22.8346	24.6949	24.1915	24.642	24.4711	23.8005	23.6104	23.3736	23.6562
ENSG00000104738	24.1223	24.4612	24.0638	24.0535	24.0859	23.9975	23.6718	23.7423	24.4253	24.335	24.5253	23.9851	23.4751	24.0242	23.9597	23.3573
ENSG00000166508	24.5824	24.5054	24.5837	24.3199	24.0604	24.3603	24.074	23.8992	24.6252	24.5637	24.6362	24.4945	24.2098	24.28	24.5339	23.9804
ENSG00000116251	25.783	25.6434	25.7713	25.9268	25.4822	25.583	25.1383	24.9633	25.3131	25.175	25.3634	25.3348	25.2688	25.0605	25.032	24.9243
ENSG00000163584	25.783	25.6434	25.7713	25.9268	25.4822	25.583	25.1383	24.9633	25.3131	25.175	25.3634	25.3348	25.2688	25.0605	25.032	24.9243
ENSG00000125651	20.5367	19.0736	18.1372	19.265	18.2731	19.2394	18.4027	NA	20.7119	20.1852	20.7312	19.2682	18.8703	17.6498	18.4127	19.0823
ENSG00000100345	29.5674	29.7292	29.7266	29.8746	29.6234	29.6536	29.2909	28.7194	29.801	29.6325	29.8608	29.8354	29.7556	29.3583	29.3365	29.2326
ENSG00000184432	23.6988	23.7788	23.5138	23.911	23.7591	23.2644	23.7311	22.5888	24.0791	23.6427	23.7842	23.814	23.2863	22.9936	23.2737	23.6884
ENSG00000124795	23.2347	23.5385	23.9616	23.4434	23.3127	23.2683	23.5159	22.8755	23.2179	23.5596	23.2771	23.322	23.2842	22.9568	22.87	22.7241
ENSG00000161057	23.9416	23.6332	23.4805	23.5199	23.1383	22.8153	23.0604	22.2426	24.189	23.9045	24.3408	24.0589	23.6875	23.6949	23.8033	23.893
ENSG00000140319	24.62	24.7062	24.5605	24.3324	24.168	24.2055	24.3541	23.5237	24.3677	24.2618	24.6186	24.6957	24.3246	23.9257	24.0641	24.4477
ENSG00000144834	27.2896	27.4741	27.2711	27.525	27.2848	27.3953	26.7975	26.2739	27.3272	27.0623	27.5943	27.5159	27.0544	26.8507	26.7204	26.7427
ENSG00000158710	27.2896	27.4741	27.2711	27.525	27.2848	27.3953	26.7975	26.2739	27.3272	27.0623	27.5943	27.5159	27.0544	26.8507	26.7204	26.7427
ENSG00000177156	25.4765	25.5612	25.5008	25.5116	25.2939	25.167	25.2956	24.648	25.3661	24.8372	25.1462	25.2741	24.971	25.0114	24.7311	25.2234
ENSG00000105379	22.1825	21.5336	21.215	21.5995	21.735	22.9924	22.2171	21.9261	22.0678	21.886	21.8049	22.1069	22.156	22.2947	22.6874	22.3496
ENSG00000114573	23.8445	23.8107	23.8286	23.694	23.2063	23.2887	23.1921	23.2843	24.4074	23.733	24.1488	23.9494	23.5045	23.4718	23.5134	23.5429
ENSG00000141543	23.5866	24.1057	23.7445	23.9294	23.5366	23.3476	23.5915	23.649	24.0863	23.5304	23.6038	23.4512	23.7199	23.6271	23.8123	23.3037
ENSG00000105372	26.2432	25.7395	26.161	26.1645	25.8934	25.9708	25.9432	25.417	26.0333	25.9786	26.3974	26.3371	26.1598	25.9781	25.8565	26.0333
ENSG00000100316	26.364	26.3456	26.366	26.5123	26.5945	26.3607	26.48	26.3801	26.5473	26.3967	26.8987	26.7642	26.623	26.5044	26.6189	26.7196
ENSG00000140986	26.364	26.3456	26.366	26.5123	26.5945	26.3607	26.48	26.3801	26.5473	26.3967	26.8987	26.7642	26.623	26.5044	26.6189	26.7196
ENSG00000244038	23.2401	23.2048	23.4463	23.3815	23.2781	23.1066	23.7825	24.4646	23.7527	23.5502	23.17	23.3757	23.6572	23.2422	23.8431	22.9602
ENSG00000139223	25.3043	25.4462	25.6278	25.6446	25.2544	25.2015	25.3691	24.3062	25.3083	24.938	25.5425	25.5814	25.3227	24.9597	24.9941	25.3939
ENSG00000140350	25.3043	25.4462	25.6278	25.6446	25.2544	25.2015	25.3691	24.3062	25.3083	24.938	25.5425	25.5814	25.3227	24.9597	24.9941	25.3939
ENSG00000168496	23.9045	24.1429	24.4804	24.3168	23.781	23.7784	23.9533	23.3549	24.786	24.5906	24.5084	24.6899	24.1632	23.9394	24.3575	23.7241
ENSG00000042493	23.7021	23.4167	23.5367	23.6186	23.2634	22.8577	22.6839	22.1401	23.4897	22.9444	23.3612	23.5607	22.5714	22.3677	22.1802	22.6011
ENSG00000168610	22.2328	22.5629	22.3858	22.1679	21.5177	22.1024	21.373	21.5477	23.6505	23.1401	23.6792	23.518	21.6381	22.3256	21.8131	22.0723
ENSG00000146701	26.5243	26.3673	26.622	26.5705	26.3264	26.5207	26.2299	26.3291	26.7193	26.5828	26.5415	26.5437	26.4655	26.2164	26.3606	26.2067
ENSG00000180574	25.4983	25.3017	25.3165	25.4394	25.2509	25.3316	25.2862	24.901	25.4254	24.9786	25.2663	24.9529	25.0899	24.7842	24.9162	25.2181
ENSG00000106105	24.6256	24.6657	24.3755	24.6877	24.0984	24.6148	24.871	24.7924	25.0921	25.063	25.1947	25.0773	24.7587	24.8726	24.9875	25.0734
ENSG00000196305	24.3545	24.535	24.4224	24.6582	24.1384	24.0008	24.8104	24.0573	25.0706	24.8476	25.0435	24.9314	24.4053	24.4193	24.7254	24.9359
ENSG00000120802	24.7731	24.9479	25.0809	24.4267	25.0084	24.4443	24.1433	23.871	24.6293	24.6568	24.2271	24.8329	24.6003	24.0202	24.1009	23.4362
ENSG00000120802	22.2313	22.6088	22.9617	22.7986	22.9173	22.741	22.6469	21.8075	22.5978	22.6314	22.4731	22.9268	23.2061	22.4614	22.7584	21.9501
ENSG00000115415	22.4859	22.8431	22.3893	22.8782	21.5711	21.7639	21.6034	21.3417	23.4166	23.0792	23.2669	23.1491	22.4198	22.1195	22.7691	22.4927
ENSG00000039123	21.5876	22.0276	21.5671	21.4888	21.9684	21.721	22.3713	22.226	22.1498	22.361	22.443	22.034	21.7428	22.4599	22.2302	21.4673
ENSG00000196139	26.1084	26.0466	26.1264	26.1218	25.8066	25.6684	26.0809	25.7191	26.1529	25.9842	26.0087	25.6426	25.6758	25.3826	25.8232	26.3557
ENSG00000177954	24.5147	24.769	25.014	24.9496	24.7633	24.7558	25.1497	24.6665	25.319	24.9308	25.1319	25.24	24.9672	24.72	24.8585	25.1663
ENSG00000151503	18.6133	19.1319	18.6498	18.8104	18.9767	18.2005	17.2153	NA	18.5136	19.4904	18.8913	18.6208	18.8654	16.8588	18.6274	18.3255
ENSG00000138095	26.0996	26.3898	26.4279	26.318	26.3175	26.3077	26.3768	26.6271	25.9969	26.0475	25.8983	26.012	26.3964	25.8359	26.111	25.6726
ENSG00000136942	25.4078	25.4351	25.5784	25.5414	25.4199	25.837	25.5137	25.3194	25.371	25.1586	25.6581	25.554	25.6075	25.3653	25.4016	25.5331
ENSG00000147883	25.4845	24.8969	25.1104	25.165	24.5124	24.5057	24.6318	24.0388	25.6065	25.0466	25.7029	25.4517	25.0804	24.9836	25.0627	25.0077
ENSG00000099901	25.7513	25.6318	25.5405	25.7329	25.3456	25.5666	25.2386	24.3733	25.9408	25.8018	25.907	25.6594	25.7836	25.7338	25.4516	25.5661
ENSG00000105835	22.9092	22.5299	22.8476	22.4389	22.7418	22.6198	22.8055	22.0016	23.3288	23.2404	23.5066	23.4911	22.7266	22.9401	22.4892	23.104
ENSG00000013275	23.4975	23.72	23.8345	23.7	23.3504	23.5915	23.499	23.1614	24.1109	23.8515	24.2366	24.1427	23.947	23.7296	23.6488	23.9585
ENSG00000111667	24.2523	24.3113	24.342	24.3254	24.1503	23.3949	23.8884	22.8802	24.8239	24.3017	24.5613	24.507	23.6382	23.667	23.5002	23.595
ENSG00000100401	24.2383	24.0982	24.3613	23.9792	23.6243	23.5009	23.4837	22.9139	24.6364	24.5247	24.4306	24.6167	23.5709	23.2227	23.5465	23.0247
ENSG00000004700	21.7265	22.2386	22.1398	21.9162	22.3617	22.263	22.0157	22.3098	22.7673	23.226	22.5207	22.9035	22.9199	22.4928	22.5879	21.9379
ENSG00000111641	23.8363	23.7073	23.8682	23.6596	24.0542	23.5026	23.9322	23.9398	23.9114	23.9835	23.7306	24.0681	23.7945	23.3857	23.6839	22.8287
ENSG00000167193	21.3586	21.4647	21.3672	21.7714	21.3257	20.4018	20.9428	20.8325	22.2664	21.6606	22.293	22.0168	21.4235	20.9219	21.1133	21.8914
ENSG00000166441	25.996	25.7797	25.9188	25.9136	25.6978	25.6266	25.666	25.46	25.8937	25.7041	25.8859	26.0171	25.659	25.5783	25.4554	25.5535
ENSG00000170889	25.5508	25.9193	25.8419	26.1228	25.9925	25.7252	25.9393	25.5891	25.9242	25.8102	26.0125	25.8403	26.2522	26.1523	26.0178	26.3123
ENSG00000083845	26.2036	26.196	26.1229	26.1638	26.0039	25.9075	25.8079	26.0776	26.1797	26.1631	26.2796	26.1326	26.1201	26.006	26.1256	26.0433
ENSG00000124614	25.0491	25.4729	25.1413	25.2719	24.6881	24.8481	24.7405	24.6125	25.181	25.2145	25.222	25.125	25.274	25.0812	25.0363	24.7701
ENSG00000140575	27.0573	27.2607	27.1707	27.3548	27.0434	26.8761	27.006	26.4318	27.4505	27.1095	27.3319	27.2996	26.984	26.6532	26.6929	26.827
ENSG00000198898	23.7944	23.4012	23.578	23.7143	23.4403	23.4649	23.2369	22.6453	23.9234	23.6673	23.8555	23.997	23.6079	23.1588	23.2025	22.7063
ENSG00000077549	25.3046	25.4512	25.3722	25.6166	25.1344	25.0282	24.8699	23.7812	25.447	25.1415	25.4969	25.3807	25.2149	24.9412	24.8195	24.902
ENSG00000173674	21.8867	21.8962	22.0456	22.645	21.8333	22.4161	22.2856	22.3913	22.604	21.693	22.7387	22.7115	23.0564	22.6829	22.2447	22.7662
ENSG00000198692	21.8867	21.8962	22.0456	22.645	21.8333	22.4161	22.2856	22.3913	22.604	21.693	22.7387	22.7115	23.0564	22.6829	22.2447	22.7662
ENSG00000172053	24.6881	24.82	24.7168	24.8504	24.0148	23.5714	23.9299	23.6332	25.0215	24.7997	24.8429	24.7051	24.2208	24.2329	24.1843	24.3768
ENSG00000162244	25.3121	24.68	24.2023	24.5355	24.6103	24.378	24.6324	24.6665	24.7448	24.1546	24.7485	24.4702	24.689	24.3788	23.8794	23.8957
ENSG00000085377	20.4386	20.035	20.7415	20.0609	20.0409	19.7827	19.4831	NA	21.4693	20.9168	20.2648	20.9538	20.5407	20.4923	20.2893	19.9811
ENSG00000095139	23.0953	23.3228	23.273	23.2204	22.312	22.4386	22.9708	21.9508	23.235	23.0093	23.482	23.0127	22.4505	22.4468	22.5231	22.6989
ENSG00000099341	21.2096	21.9725	21.995	21.655	21.811	21.6929	21.5618	20.7249	22.6435	21.6716	22.5805	22.2242	21.8809	21.631	21.8914	21.853
ENSG00000150753	26.4796	26.6877	26.5894	26.6565	26.348	26.3068	26.1268	25.5396	26.8112	26.4383	26.7188	26.5749	26.2701	26.1868	26.2506	26.3211
ENSG00000123146	21.1115	21.4167	20.9559	22.0682	21.5164	20.7608	20.562	21.1765	21.7314	21.4471	20.7697	21.7886	21.3489	20.2486	21.0243	21.1747
ENSG00000175130	21.5323	20.9947	21.5294	21.55	20.9978	20.7651	20.2523	19.0159	21.0979	20.0934	20.8753	20.538	20.1934	19.6563	19.459	20.0922
ENSG00000074695	23.6998	24.0799	23.9415	23.8773	23.8889	23.7201	23.839	24.4301	24.1472	24.2191	23.741	24.1492	24.0156	23.7641	24.3348	24.3556
ENSG00000132780	24.3523	24.4803	24.4608	24.6223	24.0393	23.7281	23.9939	22.5546	24.9733	24.4298	24.7417	24.9021	24.2789	23.9334	23.6472	24.4932
ENSG00000169710	27.8107	27.7372	27.8042	27.8467	27.4414	27.416	27.2207	26.4427	28.4894	27.9747	28.3379	28.2351	27.684	27.5321	27.4759	27.6124
ENSG00000115364	20.0969	20.4934	20.597	20.3151	20.1971	19.8779	20.0087	20.6619	19.8017	20.2199	19.9401	20.3105	20.0498	19.7934	19.9121	19.4373
ENSG00000178952	25.4644	25.8552	25.5153	25.7545	25.6127	25.7606	25.8489	25.9555	25.6606	25.8874	25.7366	25.902	26.0353	26.0163	26.1198	25.6658
ENSG00000108294	22.9899	23.11	22.981	23.3473	23.0916	22.9854	22.986	21.517	23.9069	23.8932	23.8651	24.1092	23.265	23.1142	23.1389	23.2041
ENSG00000126067	23.5703	23.494	23.41	23.3384	22.976	23.1198	23.1402	22.6609	24.8253	24.4464	24.316	24.3088	23.4891	23.4723	23.2723	23.5283
ENSG00000170348	22.37	22.782	22.6079	22.8788	22.7006	21.9247	22.9093	23.342	22.9866	23.2006	23.3426	23.3295	22.9022	22.7258	23.3832	22.7453
ENSG00000119707	21.8059	21.5888	22.2936	22.622	22.0136	22.4355	22.1349	21.5261	22.6331	22.1873	22.0112	22.1622	22.1324	22.1315	21.904	21.84
ENSG00000153201	23.214	22.8786	23.5806	22.9554	23.3095	21.9805	21.904	22.24	22.9545	23.314	23.0659	23.3815	22.6972	21.7691	22.2031	21.8642
ENSG00000102119	23.6978	23.7159	23.6757	23.3907	23.4669	23.3401	23.3023	23.0885	23.3612	23.1637	22.7744	23.0616	22.9914	22.2544	22.516	22.1202
ENSG00000110090	23.9854	23.8138	23.7501	23.8244	23.9227	23.7309	23.7502	24.1739	23.6709	22.9881	23.3133	23.5765	23.4717	22.8535	23.0922	23.334
ENSG00000170542	18.519	19.139	19.1487	18.568	18.2786	17.9837	17.6848	NA	18.8996	18.9877	18.8212	18.9953	NA	18.1134	18.3208	18.7254
ENSG00000149257	26.3642	26.8513	26.8081	26.7724	26.7068	26.8853	26.9728	26.9456	26.6701	26.6013	26.6389	26.6381	26.988	26.6465	26.7586	26.6227
ENSG00000100380	24.5814	24.9447	24.7466	24.877	24.1945	24.5275	24.1853	24.0266	24.9873	24.771	25.1453	25.0861	24.7201	24.541	24.6882	24.4067
ENSG00000125753	22.7758	23.4401	23.5959	23.1584	23.0629	22.5609	22.239	21.143	23.4052	23.0658	23.257	23.4012	23.5228	22.6168	22.1074	22.1369
ENSG00000188846	25.2036	25.3165	25.4828	25.1421	25.4219	25.6384	25.5499	24.9886	25.3594	25.3232	25.6938	25.7685	25.6304	25.3379	25.4586	25.5413
ENSG00000156261	26.4482	26.561	26.4463	26.6381	26.2848	26.0882	26.0051	25.2117	26.7735	26.3567	26.8059	26.644	26.2611	26.3203	26.2522	26.1695
ENSG00000115484	25.958	25.9434	25.7808	25.9994	25.7017	25.7687	25.7878	25.1712	26.3862	26.2516	26.5327	26.327	26.1112	25.8985	25.8152	25.8218
ENSG00000075785	23.8008	24.1742	24.0542	23.9145	23.9053	23.6425	23.77	23.7036	23.6069	23.8727	23.4109	23.55	23.8851	23.4691	23.6528	23.2153
ENSG00000111727	22.7462	22.5447	22.6134	22.0139	22.3802	21.4356	21.4755	20.8426	23.0064	22.7115	22.8601	22.5505	21.9138	20.9449	21.9454	21.4367
ENSG00000172534	22.7462	22.5447	22.6134	22.0139	22.3802	21.4356	21.4755	20.8426	23.0064	22.7115	22.8601	22.5505	21.9138	20.9449	21.9454	21.4367
ENSG00000072210	23.1672	23.2611	23.7067	23.3298	23.1555	23.0549	23.3127	23.7004	23.4785	23.2909	22.9706	23.3196	23.5234	23.0711	23.5922	23.6918
ENSG00000133835	23.9801	24.2263	24.335	24.0969	24.0885	24.1301	24.1135	24.4123	23.4444	23.4864	23.2018	23.4178	23.2684	23.4011	23.704	22.9448
ENSG00000122787	22.0737	22.0814	21.9974	22.381	21.4705	21.6451	22.0454	21.0464	21.9983	22.4157	22.2088	22.2289	22.2425	22.1106	22.4874	22.4342
ENSG00000143321	25.5196	25.089	25.5466	25.3999	25.3055	25.0398	25.5018	24.7665	25.6514	25.3633	25.8881	25.5442	25.4792	25.085	25.1325	25.4348
ENSG00000166503	25.5196	25.089	25.5466	25.3999	25.3055	25.0398	25.5018	24.7665	25.6514	25.3633	25.8881	25.5442	25.4792	25.085	25.1325	25.4348
ENSG00000119421	21.1277	20.8465	21.0424	20.5239	20.3549	20.503	20.0477	19.6164	20.5626	20.1888	19.5063	20.0517	18.6176	19.1471	19.247	NA
ENSG00000170144	24.4476	25.3851	25.0646	25.6329	25.2425	25.5419	25.4473	25.3957	25.4329	25.5911	25.3715	25.4082	25.58	25.4855	25.7017	25.0741
ENSG00000099783	25.597	25.9242	25.5783	25.9206	25.5994	25.5965	25.5951	25.8713	26.2893	26.2239	26.2227	26.3755	25.9953	26.1031	26.2409	25.6319
ENSG00000182481	25.0815	24.858	24.9089	24.6331	24.2381	24.0155	24.1296	23.0004	25.6915	25.2027	25.4475	25.1206	24.5934	24.5537	24.1857	23.7241
ENSG00000141522	25.8852	25.6163	25.5636	25.6511	25.6194	25.5627	25.4986	25.1383	26.2984	26.164	26.5275	25.9546	25.7911	25.4742	25.5702	25.8677
ENSG00000159399	16.7956	16.0438	17.749	17.3495	16.4734	16.1524	16.518	19.6512	19.9521	19.5181	19.0313	19.5872	18.5301	18.2944	17.1197	17.5569
ENSG00000172009	21.7301	22.1376	21.9777	21.7507	21.842	21.5084	21.6765	21.3805	21.84	21.6606	21.5074	22.0833	21.5758	21.3913	21.2575	21.4992
ENSG00000151632	26.3748	26.5276	26.4418	26.5331	26.121	26.0924	26.4632	25.807	26.6523	26.1599	26.5173	26.3196	25.703	25.6262	26.2197	26.6451
ENSG00000116489	25.8087	25.5612	25.7786	25.783	25.4075	25.5341	25.5921	25.1615	25.7412	25.3694	25.7662	25.5694	25.336	25.0523	25.1457	25.2065
ENSG00000182809	24.9715	24.5567	24.5939	24.8076	24.3994	24.1419	24.2037	23.1379	24.6605	24.3538	24.4849	24.4246	24.0774	23.2925	23.5572	23.4779
ENSG00000106605	22.3397	22.6259	22.6073	22.096	22.1366	22.0159	22.1426	21.9065	22.2851	22.0075	22.0327	21.9248	21.756	21.4462	21.6993	21.7364
ENSG00000131473	27.4253	27.4328	27.5233	27.5358	27.2465	27.1247	26.8847	26.2689	27.6649	27.5266	27.9844	27.8591	27.5068	27.3782	27.3525	27.3831
ENSG00000164024	21.4009	21.4446	20.8088	20.9278	21.0232	19.7366	20.9507	20.4903	21.0429	20.2756	21.053	20.3922	20.1779	20.8737	21.0566	20.5195
ENSG00000155380	21.4112	21.5343	21.7142	21.6801	21.5099	21.1653	21.7438	21.4031	21.3116	21.0297	21.5975	21.5619	20.8393	19.6866	20.0721	20.8522
ENSG00000113387	25.1121	25.7447	25.5555	25.6834	25.2358	24.7921	24.2422	24.2005	25.9111	25.6893	25.9215	25.6247	25.5348	25.0641	25.252	25.2314
ENSG00000113643	24.5981	24.4812	24.8142	24.7481	24.5789	24.4169	24.5396	24.2842	24.7849	24.5704	24.7695	24.6837	24.6094	24.3579	24.7106	24.6947
ENSG00000134684	24.9365	25.1435	25.0841	25.1212	24.9984	25.0317	25.0792	24.3689	25.092	24.8578	25.2327	25.0899	24.6444	24.8999	24.7497	24.929
ENSG00000119318	22.8073	23.2451	22.8031	23.1052	23.1055	22.1177	23.2259	22.5099	23.5037	22.8352	23.1124	22.9959	22.3734	21.9737	21.8001	22.1052
ENSG00000105402	23.7656	23.7644	23.8016	23.8149	23.3467	23.0955	23.3207	23.1043	23.6023	23.4182	23.6552	23.4165	23.0518	22.7351	23.0906	23.1679
ENSG00000125814	23.7656	23.7644	23.8016	23.8149	23.3467	23.0955	23.3207	23.1043	23.6023	23.4182	23.6552	23.4165	23.0518	22.7351	23.0906	23.1679
ENSG00000100664	23.3553	23.0576	23.1124	23.4187	22.9403	23.3228	23.9834	23.3352	23.8242	23.8171	24.1646	23.9023	23.8247	23.7974	23.9766	24.2415
ENSG00000159352	23.4409	23.1251	23.5323	23.8516	23.3092	23.5458	22.9841	22.7212	23.8422	23.1214	23.7174	23.7235	23.6204	23.1769	23.1256	23.7408
ENSG00000124207	27.9308	28.3441	28.1069	28.118	27.9685	27.9744	27.6961	27.0222	28.6544	28.4153	28.4457	28.3566	28.0609	28.0185	27.8527	28.0589
ENSG00000165280	27.8162	27.7755	27.74	27.8329	27.5433	27.6507	27.7189	27.2786	28.2107	27.8663	28.1686	28.021	27.6503	27.4689	27.5036	27.5909
ENSG00000076554	24.5159	24.2278	24.1866	23.9766	24.0545	23.9321	23.9401	23.4876	23.8773	23.6312	23.9679	23.8237	23.3758	23.3458	23.4847	23.6557
ENSG00000157020	23.0158	22.79	22.5441	22.8041	22.6379	22.4009	22.7413	21.6433	22.8846	22.6115	22.9211	22.8869	22.5191	22.2691	22.5778	22.6839
ENSG00000100138	23.944	24.0508	24.3669	24.0736	24.1944	23.8958	23.9181	23.622	23.5951	23.35	23.9144	23.8347	23.6467	23.4998	23.3461	23.2535
ENSG00000166986	24.2285	24.143	24.0567	24.0254	23.5374	23.1733	23.8877	23.0189	24.492	24.1615	24.3224	24.1901	23.9299	23.7055	24.0958	24.3771
ENSG00000242372	23.4966	23.6662	23.289	23.3597	23.2019	23.4415	23.2279	22.5645	23.9895	23.481	23.7513	23.722	23.2207	23.1963	23.178	23.6152
ENSG00000213463	20.1043	19.3234	19.8122	18.5928	19.5491	18.9432	17.9526	19.2102	20.2756	20.4904	19.8324	20.8059	19.8227	19.4852	19.3266	18.0496
ENSG00000111581	21.5268	21.3159	21.3346	21.0949	21.0008	20.5069	19.7917	20.2147	20.9506	20.7739	21.4251	21.2724	20.7125	20.1839	20.819	20.1168
ENSG00000105887	25.3619	25.3131	25.2899	25.5207	25.1293	24.9848	24.9535	24.259	25.5331	25.0222	25.3709	25.2981	25.052	24.9434	24.9547	25.2182
ENSG00000111669	29.1952	28.8907	29.0039	29.0912	28.8015	28.9429	28.8908	28.5434	29.1729	28.8889	29.3364	29.1495	29.0515	28.8861	28.8786	29.1274
ENSG00000104408	23.3951	23.6023	23.443	23.7583	23.2935	23.4316	23.6528	22.597	23.8387	23.5347	23.797	23.4659	23.4073	23.1294	23.063	23.4233
ENSG00000125995	20.094	19.8455	19.9509	19.4759	19.023	18.5604	18.8574	19.6411	19.6046	19.2103	19.5003	19.5746	17.8157	18.0667	18.9552	17.4535
ENSG00000156976	26.9292	27.0343	27.0577	27.1105	26.8171	26.796	26.8252	26.3384	27.3326	27.1383	27.4517	27.1965	27.1607	27.1683	27.3252	27.3519
ENSG00000161960	26.9292	27.0343	27.0577	27.1105	26.8171	26.796	26.8252	26.3384	27.3326	27.1383	27.4517	27.1965	27.1607	27.1683	27.3252	27.3519
ENSG00000100902	24.4659	24.5114	24.6636	24.6974	24.3559	24.1182	24.2362	23.3422	24.2864	24.1984	24.2388	24.3101	24.2609	23.9923	23.8105	24.4682
ENSG00000197747	23.083	23.8924	24.1115	23.6916	23.965	22.8327	23.0971	22.6477	24.8743	24.8568	24.5624	24.9132	24.4978	23.6238	23.1026	23.3456
ENSG00000129128	21.0865	21.0094	21.1014	21.2153	20.3659	21.6911	21.476	21.46	21.3136	20.5933	20.7406	20.7403	20.732	20.2787	20.4905	20.7901
ENSG00000104388	23.078	23.2498	23.405	23.0805	23.2607	22.7827	22.5149	23.112	22.8113	22.8654	22.4492	22.6483	22.8471	22.4103	22.6794	22.1805
ENSG00000173207	22.0189	20.9303	21.7812	21.5727	21.1214	21.714	21.9252	20.1355	22.0656	21.0185	21.4865	21.4601	20.577	21.0317	20.8545	21.2062
ENSG00000084733	23.1965	23.3944	23.3707	23.0931	23.2436	22.8877	22.8651	22.6784	23.3221	23.0629	23.0799	22.9643	22.4745	22.4314	22.6927	21.9267
ENSG00000143545	23.1965	23.3944	23.3707	23.0931	23.2436	22.8877	22.8651	22.6784	23.3221	23.0629	23.0799	22.9643	22.4745	22.4314	22.6927	21.9267
ENSG00000130725	23.1012	23.1379	23.3782	23.2256	22.6956	21.9731	23.0423	22.4844	22.7125	22.7354	22.6958	22.7965	23.0156	22.5594	22.4021	22.7636
ENSG00000078140	22.134	22.3108	22.5741	22.7549	21.8758	21.7092	22.0877	21.5785	22.7995	22.0668	22.953	22.7051	22.5399	22.0785	22.2494	22.6858
ENSG00000102069	24.1939	23.825	23.8186	23.6596	23.6873	23.6362	23.1148	23.2791	24.1308	23.7316	24.2421	24.1196	23.417	23.168	22.9665	23.1834
ENSG00000177889	24.1939	23.825	23.8186	23.6596	23.6873	23.6362	23.1148	23.2791	24.1308	23.7316	24.2421	24.1196	23.417	23.168	22.9665	23.1834
ENSG00000119396	24.6412	24.6687	24.8727	24.7418	24.3429	24.2949	24.3401	24.362	24.3445	24.2673	24.234	24.0853	24.1935	23.982	24.0439	24.0801
ENSG00000106526	25.5747	25.4335	25.4966	25.4034	25.3521	25.3679	25.0485	24.5339	25.8661	25.5907	25.701	25.6309	25.4328	25.0621	24.9327	25.2773
ENSG00000115091	25.5747	25.4335	25.4966	25.4034	25.3521	25.3679	25.0485	24.5339	25.8661	25.5907	25.701	25.6309	25.4328	25.0621	24.9327	25.2773
ENSG00000133627	25.5747	25.4335	25.4966	25.4034	25.3521	25.3679	25.0485	24.5339	25.8661	25.5907	25.701	25.6309	25.4328	25.0621	24.9327	25.2773
ENSG00000138071	24.2512	24.3909	24.3207	24.5538	24.2848	24.4446	24.4368	24.194	24.639	24.5374	24.6544	24.7262	24.5526	24.1812	24.2393	24.3148
ENSG00000115073	23.8221	23.5304	23.3991	23.7234	23.3784	23.0423	22.632	21.9129	24.1272	23.6395	24.184	24.0098	23.3781	22.8568	23.2156	22.8352
ENSG00000138107	23.8221	23.5304	23.3991	23.7234	23.3784	23.0423	22.632	21.9129	24.1272	23.6395	24.184	24.0098	23.3781	22.8568	23.2156	22.8352
ENSG00000166200	22.2599	22.2979	22.3307	22.8553	21.6966	21.7257	21.7362	21.1741	23.3768	23.1513	23.2835	23.3969	22.3735	22.4474	22.188	22.3576
ENSG00000134287	24.5486	25.181	24.9818	24.8646	24.6559	24.7208	24.7855	23.4239	25.7533	25.3353	25.268	25.3456	24.6661	24.4366	24.4294	24.4646
ENSG00000145425	26.8223	26.7015	26.7653	26.9588	26.7396	26.578	26.5583	26.4413	26.7727	26.4505	26.9916	26.8413	26.7889	26.6185	26.5856	26.8326
ENSG00000161970	25.0127	25.2626	25.1252	25.3754	25.2731	25.1465	25.1622	25.0389	24.9103	24.8451	24.9441	25.4141	25.3115	25.425	24.8831	25.176
ENSG00000174748	25.6686	26.023	26.0494	25.9081	25.8502	25.8113	25.7386	25.7972	26.0201	25.5584	25.3846	25.6501	25.9325	25.8408	25.8484	25.8476
ENSG00000111196	22.0129	22.4078	22.3531	22.4222	21.8728	21.9817	22.299	21.6406	22.5835	22.9802	22.9311	22.9803	22.9314	22.8274	22.7575	22.7272
ENSG00000162385	22.0129	22.4078	22.3531	22.4222	21.8728	21.9817	22.299	21.6406	22.5835	22.9802	22.9311	22.9803	22.9314	22.8274	22.7575	22.7272
ENSG00000131469	25.023	24.8502	24.8487	25.1556	24.6914	24.7303	24.8909	24.5352	25.1867	25.0679	25.267	25.2297	25.2475	25.2961	25.3312	25.2228
ENSG00000197756	22.0319	23.494	23.6662	23.7082	24.0293	23.2067	23.406	23.4464	23.692	23.2887	23.7185	23.3593	23.5587	23.2377	23.1895	23.3543
ENSG00000067560	24.6438	24.9394	24.9127	24.5507	24.889	24.4334	24.9354	23.9059	25.2633	25.1031	25.1888	25.0736	24.701	24.8557	24.6804	24.9582
ENSG00000120686	21.7846	22.1705	21.723	22.2969	21.6383	21.6118	22.0798	20.7778	22.3731	22.1514	22.5114	22.4364	21.9028	22.079	22.2994	22.4786
ENSG00000196363	20.0731	21.8979	21.7695	21.8835	21.9345	21.1444	20.0459	19.5863	21.5615	21.7611	21.5621	21.3715	20.8592	20.3683	20.7848	20.237
ENSG00000165119	27.5942	27.7717	27.7691	27.7885	27.6594	27.524	27.4765	27.2044	27.973	27.8477	27.8849	27.6913	27.5303	27.3875	27.5141	27.3374
ENSG00000170027	24.808	25.0093	25.0653	24.6925	24.9249	24.9156	24.9131	24.5997	25.0262	24.5203	24.9303	24.6926	24.6966	24.9426	24.6229	25.0924
ENSG00000171863	25.5665	25.6266	25.8362	25.6304	25.5367	25.6721	25.7671	25.4695	25.9873	25.786	25.9693	26.1148	25.9015	25.7731	25.8348	25.695
ENSG00000172531	24.5058	24.8361	24.6915	24.6406	24.2029	24.4586	24.3242	23.9452	24.9023	24.9508	24.6859	24.9347	24.9885	24.5744	24.7322	24.4182
ENSG00000213639	23.5469	23.0395	23.2801	23.3907	22.9026	22.6448	22.9617	22.8417	23.3221	23.5735	23.2989	23.9135	23.2624	23.2595	23.2283	23.0369
ENSG00000100764	22.9705	23.4782	22.7347	23.3939	22.3588	22.8242	23.2012	22.8243	24.2697	23.76	23.7391	23.7108	23.3367	23.298	23.4573	23.2381
ENSG00000087191	23.1595	23.7548	23.6555	23.7	23.1844	23.1352	23.2448	22.7158	24.1809	24.1096	24.2648	24.2303	23.4826	23.6316	23.9357	23.5692
ENSG00000142937	27.0902	26.9756	27.1005	27.1144	26.9475	26.9228	26.9745	26.8129	26.9932	26.9556	27.083	27.0165	27.1411	26.9189	26.8513	26.962
ENSG00000186468	24.8224	24.478	24.2048	24.5549	24.4221	24.3898	24.7833	24.4585	25.0107	24.8435	24.7631	25.096	24.8726	25.0268	24.8689	24.7232
ENSG00000213741	22.31	23.0911	23.2185	23.3773	22.6816	23.0072	22.7415	23.0568	23.5988	23.0462	23.4695	23.7154	23.1218	22.9139	22.5743	22.6922
ENSG00000110700	26.1738	25.9117	25.941	26.0458	25.7619	25.7008	25.4562	25.3344	26.0606	26.0668	26.1993	26.2418	26.1037	25.8397	25.6971	25.8026
ENSG00000142534	25.9323	25.5229	25.8484	25.6124	25.474	25.4985	25.4657	25.2456	25.4172	25.2528	25.6734	25.4702	25.6561	25.5765	25.3168	25.5851
ENSG00000167088	23.8389	23.8631	24.1822	24.0748	24.1127	23.8169	23.6629	23.5114	24.1868	23.9781	23.8859	24.1379	23.9842	23.8969	23.9516	23.1083
ENSG00000125743	23.8239	23.9436	24.5328	24.1048	24.4709	23.6824	23.8407	24.3753	24.7261	24.5034	24.2582	24.5379	24.1329	23.7315	23.8576	23.7276
ENSG00000205542	27.5873	27.5718	27.5963	27.5315	27.4026	27.452	27.4807	27.0792	27.4457	26.6636	27.2073	26.8534	26.6839	26.4106	26.1948	26.3786
ENSG00000100519	24.1252	24.0964	24.1806	24.5806	24.2038	24.605	23.9779	23.9896	24.5118	24.5304	24.6829	24.6088	24.5188	24.2772	24.4849	24.4277
ENSG00000148303	26.8789	26.8615	26.9848	27.0111	26.7686	27.0595	27.1616	26.7903	26.9275	26.4012	26.7812	26.7593	26.7995	26.6755	26.7953	26.7025
ENSG00000120705	24.666	24.4866	24.5422	24.5586	24.2532	24.1314	24.1162	22.6795	24.6192	24.2223	24.387	24.2848	24.1598	23.9497	23.8646	23.7667
ENSG00000198034	25.9729	26.1041	26.3371	26.2798	26.0812	26.1505	26.2206	26.1335	26.4342	26.3373	26.373	26.4108	26.4777	26.3034	26.3859	26.2565
ENSG00000198242	25.6877	25.8308	25.8616	25.8749	25.8984	25.8896	26.0663	25.4913	25.8012	25.5301	25.775	25.7374	26.0346	25.57	25.4271	25.6091
ENSG00000137154	25.8004	26.0366	26.4041	26.2248	26.0162	25.81	26.1015	25.8067	26.3314	26.2522	26.2561	26.6787	26.3685	26.0553	26.1936	25.9007
ENSG00000125691	25.4739	25.1785	25.1378	25.1568	24.6277	24.329	24.3894	25.0933	25.4567	25.3855	25.7449	25.7104	25.4882	25.2808	25.5574	25.2225
ENSG00000116473	NA	17.9018	15.9878	18.2798	16.9396	16.78	16.6741	16.4501	19.0944	19.4282	18.2354	19.441	19.0979	18.6336	17.6104	17.5128
ENSG00000118181	25.8738	25.5429	25.6623	25.7539	25.5458	25.6922	25.5078	25.5552	25.3373	25.0794	25.4209	25.47	25.3988	25.2412	25.1391	25.2676
ENSG00000197728	24.9481	24.852	24.8948	24.8986	24.7663	24.8056	24.8512	24.8462	25.0517	24.6329	25.1478	25.0147	24.8086	24.7157	24.829	24.4459
ENSG00000233927	23.8637	23.849	24.0793	24.1655	23.8365	24.165	24.2096	23.4565	23.831	23.9575	24.2326	24.5269	24.2525	23.8774	23.965	24.3198
ENSG00000172354	23.2427	23.2434	23.6351	23.3724	23.1514	22.5685	23.2636	23.5087	23.576	23.5702	23.4531	23.2823	23.3233	22.808	23.2213	22.7656
ENSG00000198755	25.6832	26.0247	25.7821	25.8806	25.7343	25.476	26.0512	25.0294	26.4179	26.3923	26.4051	26.4393	26.5059	26.2957	26.4367	26.4045
ENSG00000142676	25.1075	25.0168	25.1285	25.0461	24.9186	24.6002	24.9419	24.8805	25.0543	24.7791	24.6168	24.8537	25.0174	25.0713	24.9927	25.1808
ENSG00000161016	26.1557	26.0403	25.7245	25.967	25.7693	25.6862	25.8389	24.5078	25.6784	25.5232	25.9226	26.0279	26.2383	26.1875	25.8652	26.1416
ENSG00000196262	29.6437	29.4396	29.3531	29.5831	29.311	29.5397	29.1006	28.6278	29.6026	29.5872	30.0465	29.7172	29.6419	29.3492	29.54	29.7355
ENSG00000198161	29.6437	29.4396	29.3531	29.5831	29.311	29.5397	29.1006	28.6278	29.6026	29.5872	30.0465	29.7172	29.6419	29.3492	29.54	29.7355
ENSG00000088832	23.3612	23.2714	23.3994	23.5224	23.0687	23.471	23.3374	22.6276	23.5989	22.8665	23.1906	23.1448	23.1885	23.1195	22.8507	23.2334
ENSG00000143947	28.0208	27.8383	27.9702	27.9372	27.7197	27.5593	27.7015	26.8151	27.9846	27.4982	27.9937	27.9596	27.5386	27.4502	27.3281	27.5681
ENSG00000150991	28.0208	27.8383	27.9702	27.9372	27.7197	27.5593	27.7015	26.8151	27.9846	27.4982	27.9937	27.9596	27.5386	27.4502	27.3281	27.5681
ENSG00000170315	28.0208	27.8383	27.9702	27.9372	27.7197	27.5593	27.7015	26.8151	27.9846	27.4982	27.9937	27.9596	27.5386	27.4502	27.3281	27.5681
ENSG00000128340	24.4615	24.1911	24.3081	24.2737	24.1469	24.1444	24.0796	22.9786	24.2532	24.0097	24.5437	24.2673	24.0029	23.7963	23.5564	23.4985
ENSG00000136238	24.4615	24.1911	24.3081	24.2737	24.1469	24.1444	24.0796	22.9786	24.2532	24.0097	24.5437	24.2673	24.0029	23.7963	23.5564	23.4985
ENSG00000169750	24.4615	24.1911	24.3081	24.2737	24.1469	24.1444	24.0796	22.9786	24.2532	24.0097	24.5437	24.2673	24.0029	23.7963	23.5564	23.4985
ENSG00000088986	24.0732	24.0664	24.1565	24.4019	23.7658	23.7873	23.5677	23.7609	24.5411	24.1458	24.3359	24.4003	24.4264	24.121	24.4126	24.3652
ENSG00000172809	24.7217	24.9592	24.7562	25.1058	24.8185	24.9373	24.8055	24.8149	24.4732	24.4958	24.563	24.605	24.8847	24.4686	24.8406	24.6068
ENSG00000171858	23.7409	24.1394	24.2185	24.4995	24.4743	24.1986	24.3335	23.9849	24.8994	24.6279	25.0311	25.0206	24.821	24.5511	24.5014	24.657
ENSG00000163577	26.7739	26.9301	26.7632	26.8918	26.6784	26.7317	26.7201	25.7124	27.1445	26.9904	27.1779	27.1281	26.8895	26.7886	26.7487	26.882
ENSG00000253626	26.7739	26.9301	26.7632	26.8918	26.6784	26.7317	26.7201	25.7124	27.1445	26.9904	27.1779	27.1281	26.8895	26.7886	26.7487	26.882
ENSG00000204628	26.4472	26.5342	26.6574	26.808	26.4718	26.371	26.4431	26.0758	26.8657	26.5027	26.6566	26.6979	26.5539	26.3869	26.5003	26.2527
ENSG00000184009	31.6056	31.6528	31.6801	31.7987	31.7651	31.5239	31.5627	31.0871	32.0349	31.9408	32.1153	32.3341	32.3359	31.933	31.9219	31.9711
ENSG00000103275	21.9369	22.4562	21.734	22.5702	22.0233	22.2725	21.7936	21.2421	22.2706	21.8724	22.3684	22.3693	22.0939	21.2223	21.5711	22.0472
ENSG00000065978	26.2853	26.4801	26.4529	26.4984	26.2127	26.5017	26.29	25.5913	26.6859	26.1098	26.4143	25.9946	26.2095	25.9241	25.6995	25.9001
ENSG00000224774	20.8818	21.3128	21.52	20.9414	21.6059	21.1851	21.5024	21.1456	21.3482	21.5086	21.6061	21.9888	21.0964	21.4724	20.757	21.2546
ENSG00000167460	27.2127	26.9862	27.0814	26.8917	26.9524	26.525	26.5415	25.4495	27.5834	27.0866	27.3715	27.319	26.8875	26.632	26.3679	26.2346
ENSG00000156508	29.1451	29.3543	29.267	29.3182	29.2158	29.2143	29.295	29.1086	29.6021	29.3551	29.6164	29.4985	29.6071	29.5153	29.5255	29.5175
ENSG00000123416	29.8166	29.6637	29.6894	29.6582	29.6091	29.6451	29.4569	29.4576	30.2257	29.9762	30.2932	30.2726	29.9672	29.9524	30.0401	29.9414
ENSG00000127824	24.9337	24.6297	24.7618	24.9723	24.5691	24.668	24.6715	24.6362	25.4903	25.1244	25.6682	25.5698	25.1303	24.9257	25.151	24.9746
ENSG00000188229	29.9341	29.8621	29.8138	30.0388	29.6757	29.7582	29.5991	28.9202	30.0846	29.9727	30.4156	30.3196	30.0432	29.9567	29.9595	30.0428
ENSG00000110321	22.5853	22.8845	22.7706	22.9027	22.3993	22.1975	22.8507	22.7447	23.4408	23.2693	23.0075	22.9511	22.5155	22.7895	22.7856	22.3606
ENSG00000077809	24.9114	25.1337	25.2412	24.8717	24.8559	24.0234	24.1927	23.833	24.9498	25.0367	24.6884	24.8868	24.5218	23.9603	24.0086	23.6494
ENSG00000174428	24.9114	25.1337	25.2412	24.8717	24.8559	24.0234	24.1927	23.833	24.9498	25.0367	24.6884	24.8868	24.5218	23.9603	24.0086	23.6494
ENSG00000166226	26.7175	26.7288	26.6922	26.7713	26.5581	26.5681	26.3492	25.8452	27.0205	26.7269	27.1216	27.0466	26.7647	26.5637	26.5086	26.7943
ENSG00000148834	24.4513	24.3557	24.2928	24.4357	24.069	24.098	23.944	22.6847	24.1792	23.8544	24.1974	24.1914	23.8296	23.7706	23.6899	24.0121
ENSG00000253729	26.9908	27.3825	27.2884	27.2707	27.2712	27.2164	27.3876	27.5051	27.2275	27.2858	26.9665	27.2898	27.3858	27.1586	27.5542	27.012
ENSG00000176788	28.1042	28.0547	28.1935	28.1535	28.0821	27.9667	28.0442	27.99	27.7234	27.3324	27.4446	27.6144	27.6954	27.1278	26.9306	27.39
ENSG00000205323	23.8467	23.4604	23.4357	23.2787	23.2849	22.6151	22.2787	21.2757	23.8555	23.7451	23.7549	23.7066	22.9599	22.3179	22.3798	22.1173
ENSG00000241343	23.784	23.275	23.6966	23.6085	23.217	23.0171	23.343	22.1557	23.3617	23.0191	23.8377	23.2143	23.6243	23.3766	22.7132	23.1435
ENSG00000100632	25.41	25.0269	25.1951	24.6523	24.953	25.2355	24.9799	24.7494	25.2043	25.0169	24.9097	25.2102	24.828	24.4196	24.7081	24.3596
ENSG00000177105	20.633	21.3192	21.4309	21.9046	21.466	21.2062	21.6018	20.8045	20.9001	20.9685	20.7915	21.3902	21.6317	20.4906	21.2392	20.9408
ENSG00000108298	25.2325	25.0286	25.2512	25.4261	25.1138	25.2555	25.1804	24.6665	25.4875	25.3672	25.6475	25.8337	25.4919	25.365	24.9883	25.1275
ENSG00000132475	24.8703	25.1164	25.3117	24.7816	24.7159	24.8362	24.8976	24.098	24.138	24.2404	23.8959	24.8099	25.6729	24.6834	24.2823	23.26
ENSG00000163041	24.8703	25.1164	25.3117	24.7816	24.7159	24.8362	24.8976	24.098	24.138	24.2404	23.8959	24.8099	25.6729	24.6834	24.2823	23.26
ENSG00000115677	23.6725	23.6322	23.4953	23.2758	22.9898	22.7488	23.3873	22.6744	24.13	23.8072	23.8041	23.7504	23.0412	23.2805	23.5077	23.6598
ENSG00000141367	27.8928	27.9942	27.9095	28.0079	27.6617	27.8226	27.8199	27.6112	28.2805	27.9343	28.1475	28.0488	27.8508	27.7355	27.8254	27.8801
ENSG00000100442	23.2591	23.3665	22.5079	23.7309	22.6513	22.4348	22.2557	21.6264	23.5153	23.2297	23.895	23.6222	23.1556	23.0345	23.2216	23.6636
ENSG00000140263	24.3264	23.9493	23.8755	24.1493	23.7791	23.7257	23.5035	22.8587	24.5766	24.2235	24.4353	24.1055	23.727	23.8069	23.5931	23.8228
ENSG00000153187	27.7918	27.8982	28.0851	28.0478	27.7587	27.8334	27.7023	27.6085	27.915	27.8604	28.0004	27.8687	27.9174	27.9736	28.0835	27.7477
ENSG00000160201	23.2037	23.2521	23.1365	23.4056	22.9758	22.7529	23.0991	23.3299	23.7555	23.433	23.4432	23.6665	23.3625	23.7726	23.9666	23.2115
ENSG00000161265	23.2037	23.2521	23.1365	23.4056	22.9758	22.7529	23.0991	23.3299	23.7555	23.433	23.4432	23.6665	23.3625	23.7726	23.9666	23.2115
ENSG00000115306	26.4799	26.7675	26.7853	26.5737	26.3894	25.84	25.6514	24.9291	26.6036	26.5154	26.316	26.4954	25.9481	25.0918	25.1688	24.7493
ENSG00000164687	24.588	24.103	24.377	24.3708	24.4167	24.4909	24.4113	24.0703	24.6843	24.8464	24.9695	24.7825	25.144	24.9869	24.8446	25.1758
ENSG00000131236	26.2126	26.2606	26.2499	26.2192	26.2072	26.0392	25.9799	24.9892	26.2098	25.9586	26.4304	26.2487	25.7849	25.7551	25.5715	25.5544
ENSG00000134240	23.4809	22.7073	22.6396	23.1877	21.3758	22.6261	20.8735	22.0491	23.29	22.398	23.1515	22.6442	20.9021	21.5375	21.5375	21.9308
ENSG00000103257	24.3642	24.2643	24.4391	24.47	24.2187	24.2294	24.5997	24.281	24.0783	23.9949	24.0328	24.258	24.3631	22.8288	23.6178	23.7027
ENSG00000155465	24.3642	24.2643	24.4391	24.47	24.2187	24.2294	24.5997	24.281	24.0783	23.9949	24.0328	24.258	24.3631	22.8288	23.6178	23.7027
ENSG00000067057	25.4997	25.5272	25.6454	25.706	25.3893	25.0647	24.6288	24.0234	25.7998	25.386	25.6657	25.599	25.3613	25.1256	25.2573	25.4115
ENSG00000102967	19.3409	19.1698	19.1263	19.5373	19.7063	18.0285	18.727	18.7884	19.1038	18.3532	18.3761	18.696	18.0296	19.4402	18.8581	17.5914
ENSG00000105953	23.3145	23.3972	23.6614	23.3831	23.4082	22.8848	22.9127	23.5948	22.8998	23.2222	22.5785	23.0603	23.3772	22.7658	23.2458	22.2815
ENSG00000004478	25.833	26.0041	26.0071	26.0974	25.9771	25.9681	25.7467	25.2844	26.387	26.2459	26.4342	26.334	26.3528	26.117	26.1487	26.1999
ENSG00000089009	27.0724	26.9589	27.1678	27.0932	27.0019	26.9036	27.0278	26.8263	27.1093	26.9622	27.1868	27.1002	27.3013	27.1571	27.0322	27.156
ENSG00000077097	21.91	22.3026	22.6243	22.002	21.736	21.3858	21.2733	21.1253	21.6114	21.9432	21.6085	22.042	21.4695	20.7428	21.2636	21.094
ENSG00000108528	23.3669	23.6862	23.4	23.646	23.4442	23.437	22.9216	23.3433	22.2236	22.3328	22.4257	22.1174	22.7172	22.5084	22.5312	22.0329
ENSG00000124767	24.8524	25.1534	25.0354	25.2743	24.7529	24.5269	24.2611	23.8174	25.0349	24.5537	24.7575	24.683	24.1954	23.8784	24.0165	24.1598
ENSG00000187134	24.993	24.8783	25.2461	25.3816	24.6808	24.4923	24.7956	24.6207	24.7608	24.2061	24.4079	24.2759	24.4373	24.0624	24.3182	24.6508
ENSG00000198610	24.993	24.8783	25.2461	25.3816	24.6808	24.4923	24.7956	24.6207	24.7608	24.2061	24.4079	24.2759	24.4373	24.0624	24.3182	24.6508
ENSG00000128245	24.9331	24.6371	24.8106	24.6125	24.8937	25.1516	24.5451	24.3018	24.6022	24.1493	24.6448	24.2992	24.2139	24.0859	24.1319	23.7515
ENSG00000102007	21.2113	22.6358	22.5085	22.5393	22.1148	22.2773	22.6888	21.7613	22.7046	22.51	22.6291	22.7658	22.7149	22.3046	22.2119	22.8661
ENSG00000116754	22.0803	21.1477	21.743	21.4717	21.3119	21.1996	20.8727	21.1104	21.979	21.9421	21.9723	21.8556	21.136	21.254	21.5768	20.258
ENSG00000128059	21.2199	20.1528	21.624	21.4365	20.6177	20.8267	20.4349	21.3781	21.638	21.2954	21.2842	21.2266	20.7953	20.5292	20.1936	20.7389
ENSG00000131459	22.3422	22.5699	22.9283	22.832	22.5554	22.6394	23.2351	21.9825	22.9022	22.4863	22.6508	22.7564	22.0228	22.7162	23.0619	23.1431
ENSG00000198380	22.3422	22.5699	22.9283	22.832	22.5554	22.6394	23.2351	21.9825	22.9022	22.4863	22.6508	22.7564	22.0228	22.7162	23.0619	23.1431
ENSG00000204227	19.3453	17.8745	20.085	18.9659	19.3283	17.8131	18.0496	NA	19.7325	19.9108	19.9565	19.008	18.0918	18.7152	18.9159	19.0586
ENSG00000136026	25.4992	25.4224	25.5718	25.5036	25.0417	24.7211	24.998	25.3811	25.2549	25.2889	25.1561	25.3364	24.8445	24.6105	24.8941	24.5743
ENSG00000112232	23.635	23.9479	23.3786	23.8527	23.8265	23.9674	23.1094	23.7442	24.9089	24.7585	24.7372	24.7453	24.14	23.9265	23.8362	23.1646
ENSG00000136450	24.855	25.1604	25.0581	25.225	25.026	24.7919	24.818	24.5637	25.1049	24.9971	25.1441	25.1044	25.0187	24.8244	25.1663	24.2134
ENSG00000135829	26.0671	26.2657	26.2998	26.309	26.0874	25.7936	25.9868	25.7835	26.4135	26.2869	26.2484	26.1276	26.0189	25.8044	25.9648	25.5032
ENSG00000116791	22.5962	22.7487	22.3777	22.6071	22.2512	21.4168	21.9906	20.8747	22.9237	22.2504	22.6472	22.4742	22.2122	21.9467	22.3969	22.1178
ENSG00000167110	21.732	21.2368	22.2899	21.6718	22.0908	21.6163	21.6233	21.0913	21.7027	21.2724	21.6082	20.2643	19.091	20.6288	20.7586	19.5969
ENSG00000171497	20.9293	20.563	21.0976	20.655	21.2633	20.2469	20.1481	19.9056	20.7864	20.8593	21.4584	20.4561	20.1153	20.5059	20.0265	20.157
ENSG00000149136	24.0694	24.0166	24.4805	24.108	24.0591	23.7706	23.8792	24.0386	24.1768	24.227	23.95	24.2993	24.1298	23.631	23.7133	23.3355
ENSG00000162521	24.6061	24.8161	24.6631	24.3887	24.0381	23.9954	24.0457	23.7349	25.025	24.5227	24.6364	24.8565	24.3441	24.0609	23.8568	23.5681
ENSG00000136937	21.3053	22.3293	21.1998	22.0926	21.3488	21.3902	20.0624	21.168	22.4857	22.6892	22.3864	22.8248	21.727	21.573	21.6356	20.9557
ENSG00000124942	28.5881	28.9816	28.8241	28.9867	28.4155	28.1286	27.9133	27.7218	29.3425	29.2989	29.0983	29.3482	28.9084	27.969	28.0239	27.8756
ENSG00000143641	24.5457	25.095	25.2305	25.0348	24.4002	24.1964	23.8161	23.8594	24.894	24.826	24.3909	24.7483	24.0827	23.1692	23.5272	23.2036
ENSG00000100280	17.9997	19.2833	19.1242	19.5314	17.402	18.6065	18.3614	NA	20.5125	20.1209	20.3265	19.6584	18.7673	18.5924	18.9435	18.3967
ENSG00000165688	21.2935	21.0856	20.3923	21.3189	21.2507	20.9595	20.3964	20.0321	21.1136	21.5093	21.728	21.7976	21.7186	20.8776	21.7156	20.0761
ENSG00000183751	22.3184	22.3915	22.4553	22.4072	22.4694	21.1871	22.2266	22.1787	22.1218	22.3812	21.703	22.157	22.3047	22.2345	22.4208	21.894
ENSG00000198363	24.6125	24.1863	24.4431	24.2561	24.2618	24.1957	24.2786	24.7329	24.0409	23.8278	24.0349	24.1894	24.184	23.9347	24.2477	24.1678
ENSG00000171634	24.6861	25.3876	25.8169	25.0978	25.4752	24.9696	23.5854	24.7215	23.2122	24.2689	24.7749	23.9453	25.4625	25.4446	24.9758	24.1213
ENSG00000183431	23.8441	22.707	23.3832	23.1046	23.2063	22.0887	22.8751	22.6894	23.9905	23.7901	23.7943	23.7111	23.2211	23.2108	23.2816	22.5015
ENSG00000143621	24.6404	24.8837	24.6983	24.8922	24.7199	24.5669	24.3447	24.0166	24.7771	24.8376	24.3053	24.5358	24.5159	24.4638	24.3838	23.6098
ENSG00000129351	24.7715	25.2522	24.9376	25.2812	24.456	24.7395	24.1571	23.8804	25.6775	25.445	25.7028	25.4003	24.7168	24.3632	24.665	24.4942
ENSG00000149177	18.1445	18.236	18.2358	17.299	18.4817	17.5402	17.8494	17.3755	17.9069	17.944	17.16	17.5875	16.2928	17.5621	NA	17.5836
ENSG00000177731	20.9859	21.088	21.375	21.2437	20.4732	20.8362	20.8614	NA	22.5832	21.896	22.3292	22.0483	21.3789	21.4152	21.307	20.9663
ENSG00000169727	22.0944	22.269	22.672	22.3002	21.8819	20.5611	21.329	20.9806	21.9928	21.93	22.0817	21.4344	21.7489	21.7028	21.01	21.768
ENSG00000099810	24.1096	24.1222	24.1091	23.9927	23.5863	23.6656	23.5298	22.0627	24.4762	24.3548	24.4686	24.3948	23.6052	23.7584	24.0244	23.9466
ENSG00000120948	23.4948	23.3917	23.2938	23.3001	22.9298	23.0861	22.7106	23.1201	23.463	23.3292	23.4003	23.2457	22.6632	22.799	23.0162	22.0813
ENSG00000177733	23.5789	24.12	24.019	23.8814	24.4649	23.8192	23.9378	24.0295	24.223	24.2596	23.8615	24.4115	23.7868	23.958	24.2232	23.2846
ENSG00000123131	23.8723	24.3695	24.3764	24.3382	23.8201	23.4532	24.2928	24.3859	23.8972	23.6766	23.3276	23.744	23.8524	23.4493	23.7232	23.9515
ENSG00000122565	24.6227	24.928	24.9397	25.0966	24.4803	24.3432	24.3842	23.7799	24.5162	24.5051	24.6974	24.4123	24.3186	23.9255	24.1308	24.0666
ENSG00000111786	22.6156	22.3602	22.3606	22.6174	22.015	22.1971	22.0964	22.4262	22.702	22.3488	22.9637	22.4177	21.8378	22.0208	21.6314	21.4416
ENSG00000130726	25.7148	25.6354	25.8528	26.0035	25.7448	25.1391	25.1283	24.7121	26.3715	26.3067	26.2301	26.2804	26.0404	25.7241	25.7439	25.4651
ENSG00000145907	25.5072	25.8567	25.6995	25.8898	25.4614	25.2475	25.334	24.9567	25.7358	25.6343	25.9099	25.7594	25.4834	25.2346	25.1965	25.411
ENSG00000084623	24.0925	23.889	24.143	24.0497	24.0488	24.0603	24.22	23.6932	24.1483	23.5899	24.3778	23.9672	23.8848	23.5224	23.797	24.0106
ENSG00000166333	19.9053	20.8487	20.5078	22.0813	20.7993	20.215	20.1171	20.2393	21.407	21.7516	21.9123	21.9416	21.2493	20.9124	21.8813	21.5367
ENSG00000112992	23.9479	23.8761	23.9756	23.8206	23.96	23.3393	23.7702	23.8007	23.532	23.8178	23.2963	23.6182	23.6855	23.2496	23.6837	23.2328
ENSG00000106244	23.1632	22.4948	23.1226	23.0642	22.658	22.765	22.5822	21.0005	23.016	22.4061	23.0808	22.8375	22.2976	22.1904	21.7844	22.2709
ENSG00000187840	18.462	17.4412	18.0726	NA	17.6563	17.063	16.9458	17.6238	16.8724	15.3876	16.0231	16.6324	15.6926	16.1646	16.4828	17.0086
ENSG00000175203	23.2118	22.6993	22.6421	22.7444	22.3229	21.7655	22.0761	21.3262	23.1783	23.0918	22.8987	23.1069	22.1726	21.8298	22.0009	21.6808
ENSG00000145703	21.0566	20.7126	20.1392	20.4956	19.9314	21.295	20.2482	20.2687	21.133	20.7132	21.3586	21.2192	20.0763	18.5311	19.6157	19.348
ENSG00000036257	19.2721	18.9309	19.9416	19.4874	18.4953	NA	19.0139	18.9885	19.0378	19.7415	19.0055	18.672	17.3356	NA	17.4017	17.6156
ENSG00000139842	22.8753	23.0029	22.2769	22.6726	22.6944	22.8949	22.8702	22.211	22.9536	22.8481	23.0307	22.789	22.4058	22.3613	22.4003	22.4368
ENSG00000104522	19.1551	20.72	18.3552	19.5377	19.1556	18.9927	18.6298	18.6851	20.6472	19.7979	20.551	20.0942	19.7815	20.0675	20.2486	20.383
ENSG00000124209	20.0151	19.5872	20.3286	19.8856	19.3573	19.2497	19.3799	19.4937	18.2192	18.7991	19.4442	18.7476	18.3645	17.7024	18.7443	18.6699
ENSG00000118508	21.0062	21.6337	21.5306	22.2519	21.556	21.579	20.8186	21.2468	22.0144	21.7046	20.8522	21.6795	21.2285	20.8663	21.0403	18.729
ENSG00000103187	23.7056	23.7309	23.8999	23.71	23.6406	23.9045	23.748	23.3092	24.2704	23.8411	24.0921	23.9904	23.8196	23.763	23.6718	23.7239
ENSG00000150782	22.4504	22.2754	21.9796	21.0612	21.4677	21.7478	20.6361	21.4241	22.6988	22.1315	22.3873	21.5875	20.7688	21.2404	21.2473	21.6875
ENSG00000107581	24.5825	24.9307	24.6203	24.7298	24.085	23.8277	24.2103	23.3936	25.2758	25.1671	25.2944	24.9208	24.4024	24.342	24.56	24.6118
ENSG00000137269	20.7341	21.3706	20.954	20.7031	21.28	19.8614	19.6616	18.9397	20.7194	21.5323	20.9529	21.3715	20.9134	20.3782	20.0282	19.6626
ENSG00000180900	20.7341	21.3706	20.954	20.7031	21.28	19.8614	19.6616	18.9397	20.7194	21.5323	20.9529	21.3715	20.9134	20.3782	20.0282	19.6626
ENSG00000110917	18.5664	20.0339	20.2036	19.5189	20.2665	19.9128	20.1744	20.2028	19.4864	19.5992	19.438	20.473	19.4142	19.3745	18.7685	16.5882
ENSG00000100304	24.0915	23.9555	24.083	24.0279	23.8252	23.9111	23.8285	23.2247	24.4702	23.8717	24.5051	24.098	23.5124	23.3423	23.2504	23.6383
ENSG00000115641	22.2082	22.7091	22.4427	22.1352	21.8382	20.9801	20.7764	20.6916	22.7172	22.0768	22.2751	22.302	22.0343	21.8732	21.7226	21.3044
ENSG00000197102	26.2341	26.3144	26.2803	26.2707	26.0536	25.8148	25.9823	25.5839	26.6784	26.5615	26.6668	26.6684	26.0933	26.0113	26.2061	26.0528
ENSG00000085733	24.3437	24.2471	24.3646	24.3008	24.1554	23.7267	24.1905	23.6624	24.9842	24.0531	24.338	24.2047	24.1684	23.7565	23.8256	24.1317
ENSG00000105701	20.6935	20.9649	19.3649	20.3279	20.3712	20.098	19.3158	20.3597	20.8243	20.7614	21.5546	20.4998	20.1312	19.7083	20.1904	18.6759
ENSG00000135387	24.4804	24.7642	24.5375	24.8873	24.2572	24.1849	23.9817	23.2413	24.968	24.7409	25.1045	24.8341	24.4956	24.1029	24.0635	24.1648
ENSG00000100461	22.8762	23.1258	23.4654	23.1465	23.1795	22.6189	22.9479	22.4968	23.5426	23.5999	22.8587	23.6333	23.5306	23.1972	23.5135	22.9106
ENSG00000161542	22.2354	21.6207	21.9099	21.4745	21.7644	21.1725	21.7741	20.695	21.6719	21.3321	21.7335	21.8767	21.6185	21.2906	20.6123	21.2037
ENSG00000076003	23.3329	23.906	23.5821	23.576	23.5115	23.7201	23.0466	23.448	23.9711	23.8072	23.8753	23.6076	23.3781	23.1223	23.3426	23.4127
ENSG00000072501	23.7673	23.7795	24.0056	23.3811	23.2933	22.8067	23.3846	22.896	24.125	23.949	23.8576	23.8962	23.615	22.5189	23.1702	22.3133
ENSG00000089597	26.7349	27.23	27.2206	27.1416	27.1181	26.8358	27.1505	27.256	26.9815	27.0005	26.8304	27.0728	27.239	26.9285	27.0684	26.8778
ENSG00000143815	22.4178	22.7547	22.6307	21.7724	22.4874	22.1236	21.3654	21.4503	21.6277	21.2378	21.7571	22.4888	22.1873	21.8842	21.666	21.6945
ENSG00000108424	26.2227	26.5191	26.3851	26.3299	26.238	26.2442	25.8842	25.6398	26.9079	26.638	26.8769	26.7186	26.127	26.065	25.7813	25.9067
ENSG00000166197	24.4961	23.9253	24.4598	24.0829	24.2206	23.5744	24.0304	23.7504	24.1858	24.1642	24.2921	24.3947	24.7485	23.878	23.8397	23.4713
ENSG00000163636	23.1728	22.8102	23.0931	23.302	23.1191	22.5409	23.2461	22.3416	23.5906	22.9458	23.3972	23.079	22.8603	22.9882	22.8682	23.0316
ENSG00000168385	24.3731	24.6445	24.7468	24.3074	24.3489	23.6936	23.5222	23.3639	24.7641	24.4757	24.4444	24.4891	24.4404	23.7236	24.0013	23.6256
ENSG00000010292	22.621	22.2481	22.0081	22.0335	22.1662	21.7938	21.5196	20.7906	23.4261	22.6374	23.3189	22.9047	21.5797	21.9125	21.992	21.2688
ENSG00000065427	24.5898	24.2961	24.1952	24.2335	23.7799	23.6688	23.7773	22.6868	24.625	24.1019	24.3538	24.2005	23.5273	23.6005	23.5238	23.5972
ENSG00000179041	19.8104	21.0642	21.6686	20.2975	20.7416	20.565	20.6835	NA	21.2627	21.5752	20.661	21.2417	20.7687	20.8971	21.4102	20.6954
ENSG00000106682	24.7728	24.7677	24.6922	24.4713	24.4668	24.0398	23.8151	24.1258	25.6234	24.6028	25.3829	25.1378	24.4454	24.1811	23.7124	24.2252
ENSG00000163811	22.8339	20.9285	22.5263	20.6404	21.2956	20.5094	20.3165	21.4034	22.0614	22.5162	21.9766	22.6701	21.6163	20.2125	21.2778	19.3302
ENSG00000079462	22.6593	22.1742	22.453	22.5683	21.9505	21.2759	21.2344	20.2068	22.9286	22.3743	22.9899	22.6421	22.2474	22.0528	22.0099	22.3065
ENSG00000103512	21.1405	21.5639	21.3646	21.2085	20.8355	21.3867	19.9827	20.7489	21.6117	21.2495	21.3875	20.9992	20.9802	20.8962	21.1678	20.4532
ENSG00000180817	25.4843	25.5259	25.4457	25.5467	25.3648	25.0653	25.1139	24.5019	25.8771	25.5224	25.6429	25.7494	25.369	25.0527	25.1373	25.435
ENSG00000241945	21.6446	21.6791	21.9897	21.2597	21.2609	21.5222	21.2953	21.9619	21.4151	21.2848	21.0495	21.0428	21.5124	21.3117	21.4275	20.9802
ENSG00000169564	25.5098	25.6895	25.5081	25.6688	25.3894	25.092	24.8301	24.9539	26.1961	26.0396	26.2568	26.1818	25.6801	25.4956	25.6028	25.4271
ENSG00000103363	22.3175	22.2577	22.2587	22.2679	21.8113	20.7193	21.752	20.3193	22.7505	22.4113	22.959	22.3467	21.5086	21.2213	21.5109	22.0306
ENSG00000173726	19.7823	20.0566	19.4065	20.3067	19.9035	19.5826	18.2437	19.7054	20.4492	19.2726	19.6298	20.1892	21.2542	20.7599	20.5725	20.5879
ENSG00000189091	24.117	24.5717	24.2296	24.5401	23.9114	24.0557	23.613	23.1051	23.9605	23.9007	23.7285	23.5305	23.3847	23.0353	23.5456	22.424
ENSG00000104897	21.4911	22.1095	20.52	20.3787	18.981	NA	20.4663	20.0876	22.3326	22.1521	21.7811	21.6294	19.716	19.7724	20.6684	20.4209
ENSG00000099995	24.2065	23.9035	24.0228	23.5478	23.555	23.8464	23.3471	23.1231	24.2362	23.9325	24.0646	23.7803	23.6869	23.7247	23.5413	23.0615
ENSG00000168066	21.7748	22.9402	23.0305	22.7069	22.6198	22.1789	21.8721	21.6142	23.7416	23.4689	23.4028	22.8764	23.0206	22.568	23.1966	21.5866
ENSG00000071539	24.1444	23.3076	23.4775	23.6171	23.1968	23.5455	23.2289	23.5315	23.9704	23.6339	23.3807	23.585	23.4314	23.3668	23.6919	23.3604
ENSG00000087077	23.2887	23.2929	23.4098	23.0999	23.2262	22.7857	22.7067	21.2427	23.3399	22.3072	22.903	23.0528	22.1124	22.0265	22.0931	22.638
ENSG00000101367	25.0699	24.8034	25.0296	25.0355	24.6415	24.3211	24.4091	24.1763	25.1035	24.8333	25.293	25.1318	24.8969	24.6763	24.3681	24.698
ENSG00000129559	24.0083	24.0675	23.8585	24.0315	23.4072	23.4118	23.009	22.6016	24.1193	23.1718	23.9513	23.5949	23.4383	23.193	22.9387	23.2757
ENSG00000159840	25.519	25.4387	25.5044	25.5822	25.4731	25.2665	25.0123	24.0142	25.3382	24.886	25.4069	25.1457	24.7349	24.2656	23.8791	24.0334
ENSG00000117143	21.7426	21.3927	21.218	21.5047	20.7336	20.9398	20.89	NA	22.0004	21.6601	21.7905	21.5475	20.6798	20.7585	21.0154	20.615
ENSG00000175183	23.4681	23.214	23.0244	23.0444	22.7744	22.0859	21.9819	21.2849	23.529	23.397	23.2061	23.5095	23.1493	22.6383	21.9292	21.5315
ENSG00000167986	24.3606	24.072	23.9947	23.9937	23.6625	23.6103	24.0125	22.707	24.2449	24.0777	24.0566	24.0712	23.7954	23.6318	23.7243	23.6898
ENSG00000105401	23.6461	23.7086	23.7179	23.6695	23.3716	23.0453	23.0551	22.3727	23.8734	23.7705	24.2893	24.0622	23.6927	23.4983	23.3776	23.5138
ENSG00000102054	25.2139	25.0548	25.283	24.9974	24.9444	24.4173	24.6422	23.4614	25.4741	25.3361	25.2352	25.192	24.8412	24.401	24.5795	24.6241
ENSG00000111605	22.6095	22.3108	22.6624	22.052	22.2832	22.4813	21.9441	21.7512	23.0448	22.5484	22.7488	22.4712	22.5752	22.4798	22.4536	21.644
ENSG00000113758	23.8685	24.4847	24.1684	24.1745	23.9739	23.6577	23.1384	22.9307	24.1506	24.1255	23.9869	24.05	23.7282	22.9638	22.4368	22.2396
ENSG00000075618	27.2091	26.9074	27.0812	26.9765	26.8832	26.412	26.3985	25.6944	27.1426	26.6263	27.1254	26.9833	26.5831	26.4056	26.2808	26.4529
ENSG00000128609	21.8282	21.7883	21.6758	21.8368	22.0574	22.0735	21.7393	22.2528	21.2279	21.0006	21.5876	20.9589	20.7714	20.6485	20.791	20.2841
ENSG00000115919	24.0584	23.8731	23.7056	23.9371	23.5652	23.8448	23.695	23.7422	24.973	24.5648	24.8629	24.8103	24.5413	24.2177	24.5146	24.7773
ENSG00000138796	22.0552	21.3199	21.9307	22.2677	21.4209	22.2042	22.0643	22.2549	22.9154	23.0218	23.0378	22.9205	22.7795	22.8345	22.6975	22.2986
ENSG00000169764	22.46	21.3697	22.3655	21.595	21.5368	21.3095	21.712	21.5562	22.4831	22.5022	22.7266	22.6395	22.1413	22.2218	22.2656	22.505
ENSG00000174607	19.9486	20.5327	20.46	20.1252	20.5719	19.7205	18.8722	19.9421	19.288	19.5054	18.9224	19.7905	18.7959	19.0253	19.6443	18.9046
ENSG00000121892	23.2423	23.1168	23.2096	22.7017	22.95	22.8671	22.1621	22.384	22.9581	23.0215	23.0569	23.0994	22.4745	22.0889	22.8473	22.0455
ENSG00000122692	22.9105	22.8999	22.8813	22.4089	22.4051	22.2345	21.9355	21.7621	22.6888	22.4133	22.0741	22.235	21.2875	21.2301	21.769	20.9465
ENSG00000124831	23.0672	22.9681	23.1065	22.7649	22.9176	22.8072	22.9301	21.46	22.7215	22.184	22.7111	22.7269	21.6241	21.5326	21.3844	22.1174
ENSG00000160131	20.0971	19.9685	19.5652	20.2119	19.7791	20.0689	19.7133	19.8949	19.2895	19.3354	19.2171	19.4911	18.2104	17.2433	18.0035	15.1126
ENSG00000173876	26.2557	26.0148	25.8308	26.1957	26.0766	25.8444	25.5926	24.5103	26.8059	26.7344	26.9265	26.995	26.3044	26.2724	26.6734	26.4657
ENSG00000105197	21.3755	22.308	22.4916	22.4857	22.5138	21.8247	21.7328	22.0286	22.5112	22.0435	21.8009	22.6546	22.2613	21.9719	22.2891	21.9563
ENSG00000169067	28.9368	28.5247	28.8714	28.6159	28.9984	28.6663	28.718	27.5986	28.829	28.4958	28.798	28.8842	29.6109	28.7672	28.5873	28.3004
ENSG00000067334	20.5076	20.8743	21.5286	20.891	21.2187	20.5114	20.7809	20.1163	21.3151	21.5017	20.8885	21.264	21.0021	20.8481	20.872	20.5588
ENSG00000203667	19.4016	21.1241	21.2576	21.5236	21.0881	20.0628	19.9696	20.6776	20.6384	19.9913	21.0241	20.9975	20.8564	20.6911	21.0873	20.0636
ENSG00000127483	23.1794	23.8222	23.8674	23.465	23.3919	22.3307	22.988	22.6724	23.3502	23.2832	23.5674	23.6424	22.7344	22.1028	22.1235	22.3044
ENSG00000162408	21.8177	21.556	22.0135	21.2742	22.0152	22.2516	21.962	22.2566	20.954	21.3172	21.1525	21.2883	21.4538	20.7971	21.7611	20.6778
ENSG00000142669	23.2533	23.2669	23.3444	23.2617	23.0321	23.0871	23.148	22.6321	22.8603	22.5049	22.7471	22.7113	22.743	22.4787	22.835	22.9372
ENSG00000119285	22.425	22.7786	23.1778	22.1856	22.7537	21.3848	22.3832	22.341	22.5073	22.613	22.4522	22.6112	22.3742	22.0202	22.4616	21.6505
ENSG00000127481	23.0187	22.5194	22.801	22.5235	22.6443	21.44	22.4457	21.3098	24.0972	23.5721	23.5938	23.472	22.2602	22.9128	22.2706	22.3258
ENSG00000031698	23.0057	22.8708	22.8521	23.1452	22.5292	22.5101	23.3483	22.1803	23.5875	23.3732	23.4033	23.5047	23.1416	23.3586	23.4081	23.5285
ENSG00000112651	19.0054	19.3117	19.5071	19.658	19.2319	18.0243	18.1512	19.3319	19.567	19.5346	19.135	19.54	19.8724	18.6824	19.8999	18.5971
ENSG00000143401	23.7235	23.3802	23.5605	23.6805	22.897	22.4259	22.9979	22.0472	23.9354	23.453	23.9448	23.677	23.55	23.3736	23.2343	23.4819
ENSG00000146223	21.1401	21.229	21.931	20.559	20.8503	20.8174	21.3711	21.0006	20.9938	20.8027	20.688	21.0867	21.0947	20.7196	21.5251	20.3172
ENSG00000167693	19.4741	19.9984	19.1947	19.0781	19.6162	18.9827	19.0762	NA	20.2288	19.3427	19.7462	19.9059	19.2816	19.0596	18.3985	18.8901
ENSG00000149357	21.332	21.1469	21.1947	20.4471	20.3878	19.6986	19.638	19.9073	21.1825	21.2166	20.932	20.709	19.7188	20.3159	20.0532	19.1314
ENSG00000105676	20.4619	21.0975	18.79	19.6201	20.3613	20.1053	19.3612	19.3393	21.4786	20.1476	20.9577	20.7166	18.3747	19.4108	18.3107	18.6788
ENSG00000177469	20.7288	23.0323	22.4387	22.5966	22.4737	21.6546	21.3768	21.3357	22.4768	21.5647	21.4552	22.5691	22.3551	21.4162	22.0926	21.1593
ENSG00000038358	17.1651	18.5331	17.6526	17.5141	19.0371	18.0102	18.0444	18.2952	20.2593	19.4247	20.0607	20.5802	18.0675	18.7183	18.8947	NA
ENSG00000091542	21.354	20.6309	21.8305	20.5041	21.3724	19.6883	20.9334	21.634	20.4623	20.5698	20.4003	20.2688	19.537	19.2318	19.7684	17.7283
ENSG00000138709	22.9507	23.2812	23.3612	23.3028	22.662	22.9851	22.4314	22.2764	23.4828	22.858	23.3287	23.3609	22.3368	22.3522	22.274	22.7716
ENSG00000155506	22.9507	23.2812	23.3612	23.3028	22.662	22.9851	22.4314	22.2764	23.4828	22.858	23.3287	23.3609	22.3368	22.3522	22.274	22.7716
ENSG00000119471	22.7829	23.3066	23.4235	23.3953	23.2671	22.6483	23.1608	23.3433	22.5482	22.7681	22.6511	22.6336	22.7706	22.176	22.7604	22.2334
ENSG00000197157	25.9219	26.0786	25.9874	25.8225	25.6123	25.8424	26.1387	26.0577	26.1164	26.0283	25.7592	25.9085	25.7672	25.8697	26.012	25.7567
ENSG00000145833	21.9521	22.4938	22.5587	22.4069	22.2078	22.2472	22.1888	21.5122	22.8511	22.8087	22.3459	22.4452	22.7093	22.774	22.8697	21.8465
ENSG00000174173	21.036	21.6823	20.726	21.3323	21.348	20.982	20.197	20.9712	21.49	21.3841	21.0753	21.1394	21.6223	20.6047	21.519	20.7192
ENSG00000082153	23.6059	23.2911	23.3542	23.2988	23.0887	22.3119	22.5942	22.005	24.0594	23.8221	23.8891	23.677	23.0865	23.1137	23.2977	22.8567
ENSG00000132153	21.5668	22.3313	22.3101	21.9173	21.7434	21.5694	21.8617	21.6855	22.5056	22.5228	22.0689	22.3777	22.6813	21.6413	21.9699	21.5003
ENSG00000100410	20.7311	20.0285	20.5412	20.8103	19.9679	20.2558	20.115	19.4915	21.3549	21.2689	21.3926	21.0722	20.1499	20.3882	20.4977	19.3066
ENSG00000172260	20.3847	20.3482	20.7149	22.1626	20.4121	20.2385	20.0584	20.4335	19.2978	19.6372	18.1588	19.6472	18.8284	18.5516	19.4227	18.1179
ENSG00000100836	20.7339	20.6671	20.7969	20.7233	20.7173	20.1728	NA	19.2818	21.2351	21.4222	20.9388	20.7063	20.9577	20.2841	20.8114	20.3823
ENSG00000147649	22.4681	22.385	22.4882	21.7818	20.9336	20.496	21.2461	22.3003	22.3039	22.3959	21.5444	21.7124	20.9561	21.2477	21.1691	21.9466
ENSG00000183684	23.246	24.2334	23.4206	24.0824	23.5176	23.6535	23.5367	22.7022	24.6155	24.6168	24.5046	24.7931	24.5742	24.0214	24.384	23.248
ENSG00000144712	24.3815	24.3514	24.2902	24.3288	23.9108	23.9338	23.4917	22.8236	25.1099	25.0014	25.0134	24.9365	24.2661	24.2165	24.0781	24.387
ENSG00000198231	21.4265	21.8772	21.1634	21.7573	20.9439	20.0957	19.8566	20.6738	22.2284	22.5633	21.7547	21.7319	21.2507	21.142	21.7473	20.2087
ENSG00000185567	22.339	23.2353	22.4819	22.9142	22.2903	22.4623	22.3795	20.3678	22.7637	22.6021	22.6974	22.2956	22.4619	20.0469	21.7502	20.3646
ENSG00000152492	20.3366	19.6437	19.8855	19.0656	19.3238	18.2027	18.7787	NA	19.9015	19.3745	19.1555	19.0189	18.1375	16.9101	17.5017	17.4789
ENSG00000101158	17.8137	18.1256	17.8865	17.7486	17.2209	16.0792	17.2937	NA	19.425	19.2835	19.148	19.3585	17.8851	17.7863	18.931	18.3535
ENSG00000108592	22.0109	21.251	22.5269	20.7575	22.0203	21.8289	21.8847	22.0357	22.1003	22.445	22.1167	22.2635	22.7265	22.0433	22.5094	21.7873
ENSG00000158941	22.9267	23.017	23.0341	23.2839	22.5716	23.0743	22.4532	21.6678	23.6287	23.0322	23.3868	23.2508	22.6422	23.0144	22.8341	22.6604
ENSG00000164182	21.7369	21.579	22.0434	22.0517	21.8455	21.2882	21.5161	21.9009	21.6011	21.3749	21.5308	21.3392	21.3184	20.8831	21.6548	21.1102
ENSG00000102900	22.1011	22.3667	21.9506	22.1854	22.146	22.2549	21.7254	20.8516	22.7006	22.6155	22.667	22.4885	21.7619	21.2197	21.3554	21.2893
ENSG00000169446	20.8384	19.3496	20.8103	20.8087	18.622	20.3549	20.3516	20.3252	20.1328	20.1801	20.1197	20.5114	20.8141	19.848	20.8971	19.4688
ENSG00000127463	21.1042	20.9589	21.5253	21.5535	21.0955	20.7025	21.2296	22.0069	21.1021	21.1303	20.5432	21.0823	21.2176	21.1817	21.6431	20.7951
ENSG00000185163	20.0087	20.242	19.9816	20.3075	19.5729	18.5751	19.1997	20.0643	20.3834	20.4648	19.994	20.4829	19.0577	19.2799	18.8054	NA
ENSG00000055950	20.835	20.2643	21.2443	20.2808	20.4731	19.919	20.8905	21.2958	21.0218	20.406	20.5391	21.0277	20.4924	20.4802	20.4896	20.6672
ENSG00000130309	23.1306	22.0819	22.5777	22.626	22.775	22.1886	22.0193	22.4336	22.485	22.4679	22.8589	22.6678	22.246	21.9278	22.2439	21.673
ENSG00000163382	21.1971	21.2087	20.85	21.6495	20.7883	19.9645	21.1904	20.8746	21.8762	21.2258	21.864	21.9512	21.0784	20.1224	21.8642	22.5479
ENSG00000135457	23.0765	23.0707	23.1596	22.9167	22.5127	22.7851	23.3427	22.7538	23.1309	22.8223	23.1911	22.8893	22.6718	22.5879	22.6033	22.673
ENSG00000125676	18.9026	18.7256	19.4277	17.989	20.2173	18.87	18.7041	19.3241	19.3333	19.4724	18.9384	18.993	18.3056	18.8594	19.8797	18.8131
ENSG00000134987	22.1148	22.5579	22.4701	22.1678	22.0925	21.7932	22.309	21.9598	21.5113	21.8707	21.848	21.9323	22.1492	21.5716	22.0281	21.4799
ENSG00000072042	19.6537	20.2056	20.7956	20.4199	20.7755	19.3408	19.7499	21.1692	20.1051	20.2322	19.3753	20.0228	19.243	19.3471	19.6145	18.6507
ENSG00000163527	20.9216	20.9177	20.7378	20.7453	21.1595	20.8044	19.8091	21.1713	20.8478	20.8063	20.1989	20.6778	20.5608	20.0867	20.698	19.6314
ENSG00000132182	22.0309	22.3207	21.9764	21.8459	21.5692	21.2327	20.5961	21.2872	21.3244	21.89	21.7956	20.476	21.1925	21.1275	20.6856	21.0144
ENSG00000082516	21.1506	20.9276	20.8838	20.7623	20.9545	20.8829	20.651	19.8274	21.7952	20.6963	21.2556	21.234	20.0678	19.9774	19.6625	20.6243
ENSG00000110536	18.2837	18.2253	18.5484	17.7607	18.1072	18.0565	18.3191	18.5503	17.5135	17.9674	18.118	18.1517	17.9043	18.441	17.846	16.9529
ENSG00000170248	25.2927	25.2708	25.3105	25.2814	25.0263	24.738	24.6873	23.6954	25.577	25.0938	25.4927	25.2915	25.0721	24.8206	24.617	25.0014
ENSG00000092108	21.0154	20.8884	21.3023	20.9373	21.0267	19.9202	19.7267	20.1149	21.1107	21.1808	20.9353	20.9433	20.0175	20.1751	20.0555	19.0688
ENSG00000081154	22.3712	22.3923	22.8619	22.2607	22.4885	21.7972	21.7515	20.7557	22.2682	21.918	22.4215	21.8056	22.0357	21.4035	21.351	21.8817
ENSG00000188986	20.2186	18.4528	17.8406	18.6722	19.0714	19.0354	18.1779	18.9261	19.345	19.0428	18.8904	19.1515	17.8318	NA	17.4416	17.4553
ENSG00000143614	22.2341	21.8075	21.2564	21.6299	21.1697	21.2716	20.912	20.9553	21.4603	21.8342	21.781	22.0234	21.3652	20.8517	20.9044	20.3383
ENSG00000134574	22.4989	21.758	21.7005	22.7505	21.8454	21.7137	22.5086	22.1314	21.7366	21.6319	22.3009	22.1908	21.4692	21.1959	21.1047	19.9485
ENSG00000079785	24.5499	24.3444	24.5888	24.3348	24.1996	24.2014	24.3131	23.9436	24.9522	24.6335	24.7255	24.6451	24.3153	24.4522	24.4803	24.1575
ENSG00000120694	24.7553	24.475	24.662	24.8217	24.4275	24.4527	24.5677	23.8411	25.0604	24.7577	25.1232	25.0003	24.7699	24.5522	24.6528	24.7835
ENSG00000089154	24.2978	24.2339	23.9569	23.7003	23.9077	23.9151	23.8504	24.3036	24.9815	24.6484	24.6969	24.8226	24.1294	24.2975	24.4136	24.2314
ENSG00000121057	17.9756	18.0457	18.413	17.8906	18.4455	18.057	17.1306	NA	18.601	18.5797	18.7391	18.7989	18.0835	17.1524	16.7814	17.5496
ENSG00000136938	24.7739	24.7135	24.8778	25.0956	24.4627	24.2972	24.3782	23.9987	25.3011	24.8826	25.1078	24.9591	24.7913	24.5796	24.5108	24.564
ENSG00000241685	22.1098	22.002	22.3816	21.9426	22.1549	22.0591	22.0004	21.6227	21.9847	22.1848	22.5774	21.8623	21.5635	21.2368	21.5715	21.2057
ENSG00000136738	19.2723	19.4977	19.5618	19.894	19.4873	18.3286	19.7531	NA	20.7238	20.4622	20.8957	20.5149	19.7885	19.2595	19.3559	19.0818
ENSG00000172660	23.0174	22.6256	22.8051	22.7792	22.1787	21.6293	21.6677	22.4581	23.4958	23.7129	23.7621	23.4227	23.094	22.6376	22.9418	22.1199
ENSG00000113522	20.8014	20.2143	20.2713	20.2305	20.7021	20.4542	20.3523	21.7778	21.5378	21.3023	21.0942	20.9644	21.0689	21.078	21.8839	20.701
ENSG00000005007	21.1875	21.3509	20.7889	20.2519	20.9968	20.8109	20.2813	20.364	22.0212	21.5986	22.1131	22.296	22.1036	21.8302	21.2238	21.7045
ENSG00000121022	19.7357	19.5682	20.1903	19.8097	20.3954	19.7502	20.1152	NA	20.3179	20.5553	20.2568	19.672	18.5961	17.7321	18.767	18.5284
ENSG00000088247	24.7433	24.789	24.6504	24.9105	24.4772	24.1507	24.4132	23.5974	25.049	24.7171	25.1315	24.2128	24.455	23.6961	23.7681	23.7332
ENSG00000083312	25.7281	25.8526	25.4716	25.773	25.4316	25.5772	25.5532	25.2103	26.3062	26.0988	26.308	26.0758	25.5798	25.649	25.7637	25.7559
ENSG00000125912	21.2103	20.6721	21.1198	20.6871	20.5709	21.0011	20.6256	21.3857	21.1541	20.3274	20.4811	19.7306	20.0245	20.34	20.907	20.2776
ENSG00000113719	22.589	23.5732	22.9175	23.7303	23.4192	23.0754	23.1833	23.3508	22.7449	22.9401	22.3266	22.8836	23.3012	22.9513	22.96	22.6829
ENSG00000136270	22.3698	22.8294	22.633	22.7191	22.8606	22.761	22.5284	22.8724	22.7864	22.5636	21.9428	22.6264	22.7228	22.0997	22.3573	21.9884
ENSG00000073712	24.355	24.7567	24.6103	24.4594	24.5579	24.3639	24.2255	23.5586	24.9671	24.7418	25.1025	24.7935	24.4922	24.0163	23.8539	23.8786
ENSG00000162613	24.9243	25.428	24.9772	25.4586	25.157	24.5608	24.5077	23.3176	25.3822	25.3056	25.5004	24.5121	24.6249	24.1951	24.0897	24.3184
ENSG00000108829	25.9477	25.9067	26.0777	25.5996	24.7406	24.5429	25.2461	25.5839	25.8517	25.7577	25.8604	25.6649	24.9324	25.1189	25.4862	24.5038
ENSG00000141756	21.5552	22.4512	22.0081	22.2973	20.7944	20.3866	20.7795	21.3188	21.7969	21.6077	21.4374	21.5971	21.0424	20.5711	21.2428	20.9432
ENSG00000173457	22.4493	21.8702	21.8581	22.2871	22.0514	21.6991	21.974	21.7163	23.7217	23.1228	23.3884	23.1626	22.5137	22.1689	22.1635	22.6929
ENSG00000113194	22.1128	23.2557	22.993	22.9144	22.7552	23.0421	23.0291	23.0421	22.7647	22.5538	22.4693	22.7005	22.9902	22.6489	22.9135	21.9248
ENSG00000007080	21.4173	21.2275	21.6285	20.8025	20.8051	20.3829	20.5311	20.1486	21.1981	21.3322	21.6732	21.3411	21.0633	19.736	19.6835	20.1452
ENSG00000178695	21.1471	21.5275	21.4071	21.8407	21.5037	21.4214	21.5359	20.3203	21.0405	20.2403	20.6841	20.6775	20.7939	20.3394	20.6118	20.5269
ENSG00000183783	21.1471	21.5275	21.4071	21.8407	21.5037	21.4214	21.5359	20.3203	21.0405	20.2403	20.6841	20.6775	20.7939	20.3394	20.6118	20.5269
ENSG00000060688	21.8483	22.3058	21.4933	22.0765	22.2414	20.8676	21.6933	22.3617	22.4537	22.3327	21.8466	22.3492	21.7598	21.6699	21.7987	19.9804
ENSG00000204316	20.4153	19.1429	20.1953	18.7855	19.6014	19.1351	19.5054	19.1034	20.9264	20.2923	20.2945	20.3739	20.52	19.7635	19.6182	19.2095
ENSG00000100522	22.0655	21.5713	21.4434	21.8092	21.3793	20.8161	22.1951	NA	22.6699	22.404	22.663	22.9147	21.6774	21.8948	22.2026	21.9125
ENSG00000164051	20.4996	20.3495	20.7046	19.9751	20.1108	19.9041	19.4764	20.9004	21.1491	20.0754	20.0234	20.3072	20.4886	20.0973	19.7499	20.2493
ENSG00000103423	21.6746	21.6565	21.7838	21.8349	21.4712	22.1374	21.4782	20.5392	21.2405	21.2186	21.3823	21.6226	22.2854	21.652	21.4284	20.162
ENSG00000188643	20.9143	21.2638	21.447	20.7558	20.7874	20.1096	20.2934	20.1016	19.1451	20.0821	19.8697	20.0567	19.5295	19.0366	18.792	19.3598
ENSG00000167770	24.11	24.0762	24.2298	23.9637	23.6353	23.945	23.7232	23.0322	24.4365	24.0848	24.0791	23.9148	23.4892	23.7959	23.5107	24.0649
ENSG00000169299	21.155	21.0223	20.7623	20.7048	21.0897	20.9764	20.7999	19.591	21.6439	21.3359	21.5632	21.3142	20.3653	20.4104	20.2806	21.0696
ENSG00000124228	22.3898	21.1434	22.2947	21.4911	21.3826	21.294	21.5916	21.3349	21.4892	21.2895	21.1804	21.4797	21.4151	20.558	21.0672	20.2182
ENSG00000146858	19.4367	20.6594	20.8282	20.1005	20.5625	19.5649	20.5232	20.1267	19.5692	18.6851	19.3504	19.5198	17.385	17.7163	18.3222	18.7439
ENSG00000163110	24.4663	24.24	24.5034	24.3818	23.7969	23.7811	23.7182	23.1467	24.3051	23.8839	24.0518	23.8878	23.607	23.0171	22.6447	23.0136
ENSG00000198171	20.6917	19.2243	20.3946	19.2045	19.4133	19.3258	19.549	18.7507	19.905	19.9452	19.7654	19.8907	19.8593	19.3881	19.8001	17.9385
ENSG00000107164	23.2886	23.3597	23.1294	24.1472	23.3215	23.2329	23.0866	22.8599	24.0601	23.7892	23.9203	23.6387	23.3468	22.9145	23.607	22.71
ENSG00000173915	21.8248	22.4808	21.3015	21.9354	21.5876	22.0642	22.0166	22.2873	21.122	20.5209	21.0744	19.897	21.8024	20.9769	21.3919	21.4741
ENSG00000134717	22.0779	22.2478	22.0073	21.9671	21.9038	20.8345	21.2552	20.4304	22.516	22.0262	22.2423	22.2618	21.9463	21.4718	21.8072	21.8184
ENSG00000133313	22.6705	21.5204	22.1975	21.8408	22.02	21.358	21.7077	20.321	22.5727	22.3594	22.3037	22.3057	21.7757	21.5003	21.693	21.9815
ENSG00000125505	19.5499	18.2015	19.2094	17.8153	19.1028	19.1704	17.1575	17.9377	19.1516	19.1784	18.8403	19.3998	19.3149	17.525	18.3611	17.2562
ENSG00000239306	23.6632	23.3452	23.7916	23.6413	23.5642	23.6539	23.4541	23.039	23.7717	23.8786	23.7562	23.839	23.7338	23.2189	23.3397	22.9157
ENSG00000168827	19.7938	19.0287	18.301	19.6126	19.212	19.8962	18.6548	19.9591	19.8517	20.2522	21.195	20.6111	20.1728	20.1222	21.3958	18.8634
ENSG00000087111	21.0931	19.9706	21.1963	20.7393	20.1614	20.6321	19.1732	20.3941	20.0803	20.6157	20.0458	20.7084	19.9435	18.7092	19.4679	18.7211
ENSG00000173692	23.9453	23.9163	24.1275	24.1994	23.5503	23.8267	23.8237	23.4154	24.4879	24.0449	24.475	24.4121	23.9344	23.9133	23.9454	23.8931
ENSG00000116288	26.5839	26.5436	26.5506	26.6439	26.4649	26.4404	26.2045	25.5888	26.8713	26.3577	26.9741	26.9275	26.3153	26.1638	26.2842	26.4931
ENSG00000113312	22.2412	21.5938	22.2093	22.1092	20.8035	21.7864	20.8612	21.603	22.0458	21.6435	22.0086	22.129	21.3982	21.8998	21.752	21.9629
ENSG00000168259	20.8463	20.1757	20.4847	19.6527	19.8708	19.9266	19.6608	NA	20.8144	19.6518	20.273	20.7584	19.0509	19.3681	19.4033	19.1563
ENSG00000184117	22.2995	20.637	22.4527	20.6781	21.5434	20.4862	20.1837	21.4408	20.4218	21.4148	21.3591	21.196	21.0644	21.0374	20.3449	20.2175
ENSG00000105447	20.4092	19.3677	19.7759	20.5401	19.8047	18.6294	19.4073	18.8773	20.2796	20.7822	20.0062	19.1163	19.1725	19.735	20.3763	18.9461
ENSG00000133315	20.1524	20.9634	20.5443	20.8342	20.2989	20.472	18.9509	20.4338	19.7967	20.5036	19.818	20.5487	20.0845	19.5378	20.8644	19.7645
ENSG00000167553	24.6427	24.414	24.3786	24.5295	24.4762	24.3111	24.2896	23.3665	25.0159	25.1773	25.1055	25.1328	24.965	24.9698	25.2677	24.8458
ENSG00000172725	20.9339	20.4654	21.3628	20.9797	20.9599	19.9235	20.1873	19.7843	22.0167	21.8625	22.0047	21.8328	21.7808	19.9405	20.7437	19.5538
ENSG00000129235	23.4376	23.0373	23.3347	23.202	23.0184	23.4305	23.14	22.2712	23.8688	23.5534	23.86	23.5847	23.2352	23.1837	23.5483	23.5495
ENSG00000078808	18.8067	18.9794	19.1802	18.7178	17.5165	19.2965	19.3391	19.1533	19.1667	19.0998	19.9217	19.5149	18.0579	NA	18.4095	18.6286
ENSG00000139641	23.4578	24.0138	23.856	23.7425	23.8169	23.5139	23.3769	23.4838	23.0775	23.2188	22.5487	23.2045	23.2115	22.7441	22.9817	22.5157
ENSG00000176014	24.9614	25.0682	24.9094	25.2201	24.8334	24.8028	24.5209	23.6109	25.469	25.1544	25.4035	25.3985	24.7763	24.8512	24.895	24.876
ENSG00000109854	20.2613	19.8274	20.5209	19.7431	20.4112	20.0786	20.2321	20.1814	20.09	20.0989	20.1898	20.5816	19.4683	20.0729	19.9265	19.6151
ENSG00000037757	22.8159	21.995	21.5493	21.6617	21.8698	21.2251	21.4316	21.531	22.3163	21.6411	22.0419	22.0415	22.0595	20.9432	22.2584	22.2402
ENSG00000065268	20.0534	20.7731	19.9744	19.879	21.0491	19.7164	21.0071	20.9217	21.1953	20.5733	20.7794	20.8548	20.6389	20.8617	20.42	20.3299
ENSG00000148335	22.1743	21.8621	21.9883	22.1975	21.5961	21.8874	21.7635	20.8637	22.0399	21.7455	22.4123	22.0447	22.0334	21.8862	21.699	22.4044
ENSG00000156697	21.5218	20.7364	21.4457	20.2368	21.4019	19.8579	20.42	20.2199	21.054	21.1453	20.4031	21.0426	20.8511	20.3715	20.2289	19.7301
ENSG00000253797	21.5218	20.7364	21.4457	20.2368	21.4019	19.8579	20.42	20.2199	21.054	21.1453	20.4031	21.0426	20.8511	20.3715	20.2289	19.7301
ENSG00000163938	22.5982	22.1573	21.9887	22.1538	22.6171	22.2441	22.5458	21.9855	22.4063	22.8245	22.6351	22.991	22.3532	22.7885	23.088	22.4341
ENSG00000066322	19.503	20.5884	18.4667	20.2534	20.367	20.3003	18.722	19.517	20.6757	20.4229	19.4658	20.4391	20.5859	20.1552	18.8967	19.956
ENSG00000146066	21.1044	21.4396	22.0212	21.8053	21.465	20.9523	21.0918	20.9921	20.212	20.9354	21.2097	20.7358	21.301	20.1474	20.5558	20.5285
ENSG00000120437	23.6583	24.1286	23.9088	24.3257	23.8929	23.6728	23.5035	22.4899	24.7722	24.4572	24.5585	24.6714	23.8655	23.8597	23.7	23.9585
ENSG00000137133	22.6568	21.4764	22.2406	20.5804	21.0384	21.1103	21.3245	21.3561	21.2795	21.3493	20.8388	20.6576	20.8168	21.0985	21.3979	20.5206
ENSG00000198042	20.816	20.4705	21.2216	20.071	20.857	20.2321	20.4498	20.4219	20.1264	20.3535	20.3495	20.2568	20.192	19.9429	20.3981	19.4886
ENSG00000100227	22.8169	21.2025	22.5123	20.9143	21.6123	20.4054	20.2459	19.5472	22.2135	21.7735	22.0044	22.0421	20.9049	20.244	21.1501	19.8193
ENSG00000106591	19.3183	20.2084	20.3871	20.415	19.6015	19.7934	19.2379	NA	20.4792	20.203	19.3914	20.478	20.4836	19.4443	19.6381	18.239
ENSG00000242485	19.4515	19.1396	19.6669	19.1268	19.3138	19.2388	18.1594	19.6009	18.224	19.0571	18.935	18.8448	18.9836	18.4745	18.923	17.9235
ENSG00000105364	21.0631	20.6482	21.4665	20.82	21.2361	20.9207	20.7512	21.5148	20.9246	20.6896	21.0576	21.0272	20.2538	20.3159	20.521	19.9905
ENSG00000116221	21.2386	20.6921	21.6901	20.2765	20.2606	20.8001	20.9573	21.7837	21.0517	20.596	20.8203	20.3126	20.9732	19.7953	20.7336	19.6833
ENSG00000107937	22.954	22.47	22.7577	22.4354	22.6758	22.3136	22.2938	22.6288	22.2744	22.4471	22.3391	22.1692	22.5784	22.4563	22.7846	21.7896
ENSG00000162961	21.0397	21.0259	21.2608	20.6086	21.2839	20.5125	19.9546	19.4224	22.0389	21.839	22.0885	21.9175	20.8415	21.5538	21.0628	20.4273
ENSG00000149115	20.8664	20.9751	20.8326	20.8965	19.735	19.3094	20.5879	19.1206	21.1129	19.9781	20.8428	20.0098	18.8334	19.0571	19.0627	19.7307
ENSG00000119705	23.2373	22.9196	23.0074	23.0764	22.7822	22.7632	23.1257	23.1733	22.9465	22.5703	22.7847	23.0176	23.0381	22.6559	22.5391	22.4683
ENSG00000168958	23.3446	22.9738	22.9999	22.6374	22.9039	21.5529	22.693	22.752	22.7605	22.6953	22.7075	22.7405	22.3979	21.8907	22.3192	21.7565
ENSG00000172239	21.4417	20.8944	19.9251	20.4089	20.6851	21.319	21.7818	20.3031	22.4392	21.1943	21.9203	21.7009	19.8582	20.4181	20.1567	20.3087
ENSG00000135372	22.9717	22.7479	23.3378	22.4077	22.8356	22.3457	22.8006	23.1132	23.2288	23.0479	23.0651	23.2855	22.874	22.6111	22.9747	22.4787
ENSG00000259494	20.5293	20.8092	20.2246	20.4845	20.6117	19.6764	20.0453	20.2789	20.931	20.7686	21.2296	21.3825	20.607	20.3457	20.6373	20.2497
ENSG00000100941	22.9044	22.6577	23.0098	22.6086	23.0233	22.6962	22.2421	22.5477	22.0998	22.5015	22.1597	22.4252	22.2941	21.8389	22.0859	20.7029
ENSG00000169627	23.5492	22.9217	23.329	23.0808	22.7023	22.7147	23.181	22.7153	23.8694	23.2107	24.0372	23.6986	23.4055	23.2839	23.3672	23.3384
ENSG00000139921	22.6157	23.0382	22.957	22.3748	22.4582	22.6125	22.3852	22.857	22.9679	22.8674	22.4822	22.8273	23.1035	22.5545	22.9944	22.2454
[truncated: 132 more rows]
