# Supplementary material for: Time-course proteomics dataset monitoring HeLa cells subjected to DTT induced endoplasmic reticulum stress
Source: Data Brief. 2016 Jul 26;8:1168–72. doi: 10.1016/j.dib.2016.07.038 (PMC4978201; doi:10.1016/j.dib.2016.07.038)
Supplement: Supplementary file 4 — The core protein concentration dataset, after normalization/filtering/smoothing as described in the Method. [file mmc4.xls]

## Sheet: Description
Core Protein Concentration
Column	Description
A	ENSGName
B	GeneSymbol
C	ProteinNames
D-K	Protein replicate 1 - LFQ intensity - normalized log 2 transformed
L-S	Protein replicate 2 - LFQ intensity - normalized log 2 transformed
T-Z	Protein relative replicate 1 - relative LFQ intensity tx/t0 - normalized log 2 transformed
AA-AG	Protein relative replicate 2 - relative LFQ intensity tx/t0 - normalized log 2 transformed

## Sheet: core protein concentration
Gene	GeneSymbol	ProteinNames	LFQ.abs_0h_RS1	LFQ.abs_05h_RS1	LFQ.abs_1h_RS1	LFQ.abs_2h_RS1	LFQ.abs_8h_RS1	LFQ.abs_16h_RS1	LFQ.abs_24h_RS1	LFQ.abs_30h_RS1	LFQ.abs_0h_RS2	LFQ.abs_05h_RS2	LFQ.abs_1h_RS2	LFQ.abs_2h_RS2	LFQ.abs_8h_RS2	LFQ.abs_16h_RS2	LFQ.abs_24h_RS2	LFQ.abs_30h_RS2	LFQ.rel_05h_RS1	LFQ.rel_1h_RS1	LFQ.rel_2h_RS1	LFQ.rel_8h_RS1	LFQ.rel_16h_RS1	LFQ.rel_24h_RS1	LFQ.rel_30h_RS1	LFQ.rel_05h_RS2	LFQ.rel_1h_RS2	LFQ.rel_2h_RS2	LFQ.rel_8h_RS2	LFQ.rel_16h_RS2	LFQ.rel_24h_RS2	LFQ.rel_30h_RS2
ENSG00000004455	AK2	Adenylate kinase 2, mitochondrial	23.74	23.56	23.39	23.03	22.8	23.12	22.89	22.79	23.3	23.28	23.26	23.22	22.71	22.96	22.86	22.76	-0.177019	-0.35396	-0.70746	-0.943439	-0.6261	-0.85531	-0.949881	-0.0192604	-0.0388393	-0.0784607	-0.58106	-0.333069	-0.43247	-0.536329
ENSG00000005156	LIG3	DNA ligase 3	19.69	19.74	19.79	19.89	20.29	19.77	19.74	19.72	18.45	18.6	18.75	19.04	18.18	18.64	19.04	19.34	0.0496902	0.0993309	0.19816	0.595381	0.0833511	0.0455494	0.0254803	0.14822	0.29648	0.59345	-0.266128	0.193071	0.59424	0.888241
ENSG00000013275	PSMC4	26S protease regulatory subunit 6B	23.56	23.58	23.61	23.66	23.43	23.59	23.56	23.52	23.89	23.93	23.96	24.04	23.92	23.87	23.97	24.03	0.0269508	0.0533009	0.102711	-0.126869	0.0361309	0.00620079	-0.0370789	0.0381794	0.0760689	0.151751	0.034399	-0.0231209	0.0761795	0.13965
ENSG00000025708	TYMP	Thymidine phosphorylase	18.88	18.77	18.66	18.45	17.7	18.06	18.46	18.77	18.47	18.48	18.48	18.49	18.07	18.18	18.22	18.26	-0.110901	-0.221001	-0.43667	-1.18267	-0.82192	-0.42149	-0.114309	0.00319099	0.00637054	0.0135994	-0.3993	-0.297331	-0.2567	-0.21703
ENSG00000025796	SEC63	Translocation protein SEC63 homolog	22.47	21.99	21.5	20.54	21.28	20.93	21.29	21.65	21.1	20.89	20.67	20.25	20.6	20.6	20.18	20.02	-0.48094	-0.963049	-1.93218	-1.18532	-1.54143	-1.18131	-0.81365	-0.213301	-0.42622	-0.850439	-0.504271	-0.502279	-0.92005	-1.07671
ENSG00000026025	VIM	Vimentin	29.52	29.54	29.56	29.6	29.59	29.49	29.39	29.32	29.62	29.62	29.63	29.64	29.64	29.51	29.43	29.37	0.0192204	0.0385704	0.0781498	0.0623894	-0.0342903	-0.13196	-0.205259	0.00507164	0.0100708	0.0197201	0.0213108	-0.106419	-0.188148	-0.243408
ENSG00000031698	SARS	Serine--tRNA ligase, cytoplasmic	22.83	22.86	22.89	22.96	22.61	22.59	22.53	22.49	23.37	23.37	23.37	23.37	23.12	23.31	23.5	23.65	0.0305405	0.0619392	0.129579	-0.221849	-0.242821	-0.30401	-0.34387	0.000921249	0.00188065	0.00402069	-0.25137	-0.0622788	0.132921	0.28026
ENSG00000033178	UBA6	Ubiquitin-like modifier-activating enzyme 6	20.9	21.04	21.18	21.46	20.63	20.68	20.78	20.86	22.1	22.06	22.01	21.93	21.71	21.99	22.29	22.51	0.135052	0.271332	0.553661	-0.27261	-0.227819	-0.12624	-0.0427094	-0.04212	-0.08424	-0.16852	-0.385601	-0.10486	0.190069	0.412359
ENSG00000038219	BOD1L1	Biorientation of chromosomes in cell division protein 1-like 1	21.11	21.26	21.42	21.73	22	21.74	22.03	22.17	20.8	21.07	21.34	21.88	20.57	20.57	21.01	21.18	0.15583	0.31102	0.616491	0.89484	0.632511	0.92449	1.06143	0.266869	0.53513	1.0757	-0.226551	-0.231482	0.210218	0.375849
ENSG00000044574	HSPA5	78 kDa glucose-regulated protein	28.08	28.16	28.23	28.38	28.79	29.97	30.57	31.09	28.12	28.14	28.17	28.23	29.48	30.11	30.49	30.76	0.0759087	0.150909	0.295849	0.704519	1.88389	2.48636	3.00416	0.0280914	0.0560207	0.109921	1.36358	1.99104	2.37796	2.64231
ENSG00000052749	RRP12	RRP12-like protein	22.66	22.48	22.31	21.96	22.92	22.96	22.98	22.98	22.05	22.17	22.3	22.56	23.09	23.08	22.78	22.52	-0.175159	-0.35045	-0.700901	0.2579	0.30588	0.31946	0.325159	0.127029	0.254499	0.50989	1.04805	1.03671	0.73003	0.47504
ENSG00000054148	PHPT1	14 kDa phosphohistidine phosphatase	23.47	23.56	23.65	23.83	23.09	22.98	22.94	22.9	23.29	23.24	23.19	23.09	22.32	22.57	22.73	22.84	0.0879402	0.176599	0.35459	-0.38232	-0.49301	-0.539431	-0.569521	-0.0504589	-0.10091	-0.201819	-0.965149	-0.723089	-0.559439	-0.448389
ENSG00000058262	SEC61A1	Protein transport protein Sec61 subunit alpha isoform 1	22.17	22.24	22.31	22.46	22.66	23.12	23.14	23.18	22.47	22.42	22.37	22.26	22.8	23.04	22.66	22.33	0.073349	0.146709	0.291279	0.489199	0.95405	0.971889	1.01766	-0.0518704	-0.102741	-0.205271	0.33169	0.567719	0.195339	-0.14258
ENSG00000059573	ALDH18A1	Delta-1-pyrroline-5-carboxylate synthase	23.89	23.88	23.87	23.86	23.91	24.07	24.54	24.91	23.74	23.77	23.8	23.85	24.37	24.35	24.24	24.16	-0.00723839	-0.0140896	-0.0285988	0.0248413	0.185621	0.64781	1.02442	0.0300999	0.0599709	0.11664	0.63014	0.610111	0.502171	0.42197
ENSG00000063046	EIF4B	Eukaryotic translation initiation factor 4B	24.73	24.62	24.51	24.28	24.14	24.69	24.54	24.53	23.78	23.76	23.75	23.72	23.55	23.43	23.38	23.34	-0.11315	-0.226099	-0.451309	-0.59079	-0.049839	-0.195629	-0.206841	-0.0125294	-0.02561	-0.0511608	-0.22468	-0.35001	-0.39797	-0.433359
ENSG00000067167	TRAM1	Translocating chain-associated membrane protein 1	19.88	19.8	19.74	19.61	18.83	19.23	19.12	18.99	19.8	19.84	19.88	19.97	20.07	19.88	19.69	19.55	-0.0711899	-0.140268	-0.26462	-1.04072	-0.64724	-0.75215	-0.885719	0.0403995	0.0816689	0.16889	0.267489	0.0765095	-0.11569	-0.249682
ENSG00000070081	NUCB2	Nucleobindin-2	19.88	19.65	19.41	18.93	19.44	19.8	20.54	21.14	18.96	19.05	19.15	19.34	18.77	19.89	20.72	21.34	-0.234989	-0.47189	-0.954029	-0.44417	-0.0875301	0.65741	1.25379	0.0984993	0.196529	0.38868	-0.182751	0.93029	1.76525	2.37974
ENSG00000070087	PFN2	Profilin	22.02	22.03	22.04	22.06	21.5	21.61	21.69	21.75	21.42	21.31	21.21	21.01	21.57	21.58	21.68	21.76	0.0102997	0.0202503	0.0410213	-0.521889	-0.413319	-0.332699	-0.27566	-0.10285	-0.205639	-0.41045	0.158131	0.159821	0.25988	0.34392
ENSG00000070961	ATP2B1	Plasma membrane calcium-transporting ATPase 1	17.38	17.81	18.24	19.07	17.92	17.68	18.34	18.93	18.5	18.53	18.57	18.63	18.65	18.38	18.17	18.02	0.431431	0.859381	1.69175	0.542061	0.303221	0.963289	1.55194	0.0304298	0.0616398	0.12331	0.14653	-0.12179	-0.33304	-0.487051
ENSG00000072042	RDH11	Retinol dehydrogenase 11	19.88	20.05	20.22	20.55	20.85	19.92	20.46	21.01	19.94	19.9	19.87	19.8	19.22	19.48	19.24	19.03	0.169701	0.33708	0.661221	0.96867	0.0310116	0.574141	1.12299	-0.0346603	-0.0682697	-0.13537	-0.71793	-0.456579	-0.699301	-0.910299
ENSG00000074842	C19orf10	UPF0556 protein C19orf10	21.67	21.61	21.55	21.42	21.93	22.2	22.46	22.65	21.17	21.21	21.25	21.34	20.13	20.79	21.67	22.35	-0.0628395	-0.125669	-0.25132	0.263031	0.527552	0.786701	0.98024	0.0414505	0.0831699	0.16988	-1.0329	-0.375111	0.500561	1.1802
ENSG00000078140	UBE2K	Ubiquitin-conjugating enzyme E2 K	22.1	22.24	22.38	22.66	21.96	21.79	21.86	21.87	22.58	22.59	22.6	22.63	22.52	22.33	22.51	22.68	0.14036	0.28071	0.56151	-0.139011	-0.30637	-0.23892	-0.22172	0.0132313	0.0258713	0.0508099	-0.0595798	-0.242939	-0.0636787	0.106131
ENSG00000079332	SAR1A	GTP-binding protein SAR1a	21.9	21.85	21.79	21.68	21.74	21.82	22.03	22.2	21.41	21.64	21.88	22.36	22.24	22.24	22.23	22.21	-0.0585213	-0.11632	-0.228611	-0.164141	-0.0850906	0.125999	0.294489	0.237459	0.474939	0.950211	0.829609	0.83646	0.81963	0.80345
ENSG00000083312	TNPO1	Transportin-1	25.73	25.72	25.71	25.68	25.51	25.62	25.6	25.57	26.11	26.07	26.03	25.95	25.56	25.73	25.83	25.9	-0.0106087	-0.0212994	-0.0436192	-0.216459	-0.102949	-0.12777	-0.158609	-0.0392799	-0.0785999	-0.1576	-0.553541	-0.3808	-0.277741	-0.209841
ENSG00000084623	EIF3I	Eukaryotic translation initiation factor 3 subunit I	24	23.98	23.97	23.95	24.13	24.18	24.12	24.08	23.94	23.91	23.89	23.84	23.86	23.79	23.94	24.08	-0.01161	-0.0232811	-0.0451012	0.131489	0.183618	0.122839	0.0805397	-0.0246697	-0.0493488	-0.09869	-0.07687	-0.149189	0.00326157	0.14254
ENSG00000084774	CAD	CAD protein	24.35	24.35	24.34	24.33	23.97	23.96	23.88	23.81	24.9	24.9	24.91	24.91	24.31	24.51	24.61	24.68	-0.0055809	-0.010891	-0.0188599	-0.383452	-0.390431	-0.476561	-0.53945	0.00399971	0.00794983	0.0155697	-0.585621	-0.389429	-0.285021	-0.21694
ENSG00000086065	CHMP5	Charged multivesicular body protein 5	22.05	21.93	21.81	21.57	21.55	21.45	21.35	21.27	22.12	21.94	21.75	21.38	20.59	20.95	21.33	21.59	-0.1206	-0.241171	-0.48172	-0.50412	-0.60331	-0.703831	-0.77923	-0.186319	-0.372849	-0.746309	-1.53098	-1.1757	-0.797199	-0.533529
ENSG00000086758	HUWE1	E3 ubiquitin-protein ligase HUWE1	23.83	23.75	23.66	23.5	23.1	23.1	23.1	23.1	24.11	24.01	23.91	23.71	23.09	23.08	23.24	23.36	-0.0809498	-0.161829	-0.322889	-0.72847	-0.727999	-0.727999	-0.727999	-0.10066	-0.2013	-0.402519	-1.02284	-1.03325	-0.875029	-0.753309
ENSG00000087191	PSMC5	26S protease regulatory subunit 8	23.3	23.39	23.48	23.66	23.26	23.26	23.18	23.11	24.03	24.05	24.08	24.13	23.46	23.79	23.71	23.71	0.0922413	0.18387	0.362211	-0.0331688	-0.0354786	-0.121778	-0.18924	0.0262299	0.0521889	0.102329	-0.56637	-0.24003	-0.31378	-0.312059
ENSG00000087842	PIR	Pirin	22.2	22.32	22.43	22.66	21.97	21.76	21.76	21.75	23.56	23.52	23.47	23.38	22.02	22.27	22.37	22.42	0.11583	0.231281	0.458521	-0.23452	-0.439939	-0.443171	-0.44845	-0.0462093	-0.0920296	-0.17898	-1.54392	-1.28884	-1.19585	-1.1404
ENSG00000088832	FKBP1A	Peptidyl-prolyl cis-trans isomerase FKBP1A	23.24	23.28	23.32	23.39	23.15	23.43	23.25	23.08	23.19	23.13	23.07	22.95	23.16	23.17	23.21	23.24	0.0357399	0.0718193	0.146641	-0.0938702	0.183531	0.00415039	-0.16106	-0.0620213	-0.12344	-0.240511	-0.0299397	-0.0292206	0.0128803	0.0447102
ENSG00000090013	BLVRB	Flavin reductase (NADPH)	22.14	22.06	21.98	21.82	22.07	21.47	21.62	21.62	21.38	21.38	21.37	21.36	20.92	21.26	21.64	21.93	-0.0772705	-0.15518	-0.31407	-0.0699101	-0.663389	-0.51956	-0.51717	-0.00469971	-0.00948906	-0.0191097	-0.46113	-0.120708	0.25848	0.54554
ENSG00000090621	PABPC4	Polyadenylate-binding protein 4	23.27	23.32	23.36	23.45	23.16	23.26	23.19	23.16	23.4	23.38	23.36	23.31	23.39	23.38	23.47	23.54	0.0449696	0.0898895	0.179901	-0.11713	-0.0104103	-0.081089	-0.108929	-0.0226193	-0.0454693	-0.0921192	-0.0145893	-0.0171699	0.0642204	0.134211
ENSG00000090861	AARS	Alanine--tRNA ligase, cytoplasmic	24.27	24.24	24.2	24.13	24.11	24.72	24.58	24.58	24.52	24.49	24.46	24.4	23.76	24.23	24.66	24.98	-0.0345516	-0.0692215	-0.140161	-0.164961	0.448889	0.307629	0.305889	-0.0304699	-0.0610695	-0.122839	-0.76358	-0.28709	0.14311	0.45894
ENSG00000092010	PSME1	Proteasome activator complex subunit 1	21.33	21.15	20.97	20.6	20.22	20.62	20.5	20.36	22.65	22.48	22.31	21.98	21.31	21.46	21.53	21.57	-0.180281	-0.360969	-0.728399	-1.10833	-0.706221	-0.82786	-0.964861	-0.168411	-0.33592	-0.665621	-1.33505	-1.18858	-1.11859	-1.07225
ENSG00000092621	PHGDH	D-3-phosphoglycerate dehydrogenase	26.9	26.85	26.8	26.71	26.8	26.9	27.01	27.09	26.78	26.8	26.83	26.87	26.71	26.93	27.07	27.17	-0.0507297	-0.10071	-0.19594	-0.103519	0.00143051	0.10722	0.18778	0.0236397	0.047039	0.0936394	-0.0677013	0.14826	0.29027	0.389969
ENSG00000099341	PSMD8	26S proteasome non-ATPase regulatory subunit 8	21.54	21.59	21.64	21.73	21.89	21.78	21.45	21.18	22.47	22.38	22.3	22.13	21.86	21.86	21.93	21.99	0.0515003	0.101191	0.188711	0.346251	0.237511	-0.0922585	-0.364609	-0.0838394	-0.16798	-0.33745	-0.608639	-0.60541	-0.531929	-0.470261
ENSG00000100029	PES1	Pescadillo homolog	22.17	21.98	21.79	21.4	22.21	22.44	22.71	22.93	22.4	22.3	22.2	22	22.71	22.53	22.47	22.43	-0.190481	-0.381081	-0.76367	0.0435486	0.2689	0.548149	0.761299	-0.101551	-0.20154	-0.40056	0.308779	0.134169	0.0704193	0.0313091
ENSG00000100220	C22orf28	tRNA-splicing ligase RtcB homolog	23.73	23.73	23.73	23.74	23.51	23.58	23.67	23.73	23.97	23.94	23.91	23.85	23.45	23.82	23.71	23.69	-0.00114059	-0.00113106	0.00658989	-0.21987	-0.155071	-0.0651703	0.00222015	-0.0311108	-0.0622692	-0.12377	-0.525459	-0.154591	-0.269249	-0.286301
ENSG00000100292	HMOX1	Heme oxygenase 1	20.98	20.14	19.3	17.61	17.53	19.25	19.96	20.37	20.66	20.6	20.53	20.39	19.36	19.84	20.39	20.81	-0.84005	-1.6815	-3.36784	-3.44284	-1.72521	-1.01997	-0.60997	-0.0622501	-0.126301	-0.26388	-1.29446	-0.81653	-0.270401	0.151579
ENSG00000100462	PRMT5	Protein arginine N-methyltransferase 5	22.62	22.48	22.34	22.08	21.77	21.98	22.08	22.15	22.81	22.81	22.81	22.82	22.7	22.53	22.64	22.76	-0.136249	-0.270889	-0.531389	-0.847979	-0.63031	-0.53714	-0.469719	-0.000810623	-0.000831604	0.00525856	-0.113461	-0.28503	-0.17585	-0.058361
ENSG00000101294	HM13	Minor histocompatibility antigen H13	18.25	18.51	18.78	19.31	19.53	20.09	20.99	21.69	20.79	20.74	20.69	20.58	20.88	20.75	20.89	21.03	0.26174	0.524519	1.05387	1.27781	1.8374	2.7352	3.43874	-0.0527801	-0.105181	-0.21232	0.0804501	-0.0406895	0.09939	0.2395
ENSG00000102158	MAGT1	Magnesium transporter protein 1	19.84	20.22	20.6	21.36	20.04	20.72	21.2	21.53	19.93	19.91	19.89	19.84	19.75	19.63	19.94	20.17	0.37986	0.75946	1.5135	0.193659	0.87917	1.35385	1.69002	-0.02178	-0.0432205	-0.0879307	-0.17457	-0.297451	0.00814819	0.2428
ENSG00000102580	DNAJC3	DnaJ homolog subfamily C member 3	21.42	20.62	19.81	18.14	21.39	20.65	20.38	20.23	19.6	19.35	19.11	18.66	18.87	19.33	19.34	19.32	-0.806061	-1.61819	-3.28693	-0.0356312	-0.771952	-1.04032	-1.19727	-0.24291	-0.481871	-0.939871	-0.724831	-0.26589	-0.25181	-0.28129
ENSG00000103353	UBFD1	Ubiquitin domain-containing protein UBFD1	20.4	20.32	20.23	20.05	19.19	19.7	19.32	18.91	19.29	19.45	19.62	19.94	18.92	18.97	19.01	19.04	-0.0823402	-0.16626	-0.343811	-1.2078	-0.69507	-1.08227	-1.48846	0.16353	0.327051	0.65411	-0.368731	-0.321671	-0.27816	-0.245899
ENSG00000104388	RAB2A	Ras-related protein Rab-2A	23.15	23.13	23.11	23.06	23.34	22.87	23.22	23.37	22.65	22.6	22.56	22.47	22.82	22.68	22.53	22.41	-0.0193901	-0.0396309	-0.0841808	0.189838	-0.28113	0.0673695	0.21846	-0.0443993	-0.0882092	-0.176279	0.176281	0.0321712	-0.120159	-0.2337
ENSG00000105379	ETFB	Electron transfer flavoprotein subunit beta	21.78	21.65	21.52	21.28	21.82	22.42	22.38	22.27	21.85	21.88	21.91	21.98	22.13	22.45	22.45	22.49	-0.129419	-0.25655	-0.49818	0.0366192	0.64303	0.60302	0.49494	0.0313511	0.0627098	0.125601	0.28095	0.597521	0.598789	0.642429
ENSG00000105402	NAPA	Alpha-soluble NSF attachment protein	23.7	23.7	23.7	23.7	23.43	23.43	23.43	23.42	23.41	23.38	23.35	23.29	23.03	23.1	23.2	23.28	-4.96e-05	1.14e-05	0.00094986	-0.277239	-0.269789	-0.276699	-0.284079	-0.029089	-0.0582104	-0.116989	-0.38316	-0.307749	-0.209709	-0.1327
ENSG00000105669	COPE	Coatomer subunit epsilon	22.83	22.91	22.99	23.14	22.89	22.3	21.99	21.79	23.19	23.12	23.05	22.91	22.69	22.52	22.81	23.08	0.0784988	0.157499	0.313688	0.0654297	-0.531101	-0.83753	-1.0338	-0.0722294	-0.143841	-0.285801	-0.502529	-0.67178	-0.38525	-0.117781
ENSG00000105835	NAMPT	Nicotinamide phosphoribosyltransferase	22.8	22.69	22.58	22.36	22.82	22.78	22.58	22.44	23.15	23.21	23.27	23.39	22.7	23.09	23.15	23.25	-0.10951	-0.21933	-0.437509	0.0177803	-0.0237293	-0.21711	-0.36051	0.0587597	0.11726	0.233	-0.45126	-0.0604801	-0.00131035	0.0903893
ENSG00000106105	GARS	Glycine--tRNA ligase	24.59	24.59	24.59	24.59	24.18	24.63	24.93	25.15	24.97	24.98	24.98	24.99	24.73	24.96	25.1	25.19	0.000240326	0.000501633	0.00118065	-0.407299	0.0485001	0.34877	0.560871	0.00598145	0.0115204	0.01968	-0.23777	-0.0113392	0.126801	0.22163
ENSG00000106245	BUD31	Protein BUD31 homolog	20.66	20.46	20.25	19.83	20.79	20.15	20.08	20.08	20.99	20.8	20.62	20.24	20.47	19.51	20.11	20.33	-0.203039	-0.407259	-0.83235	0.1294	-0.50934	-0.581589	-0.585419	-0.186001	-0.372961	-0.752371	-0.51581	-1.47394	-0.878361	-0.65476
ENSG00000106803	SEC61B	Protein transport protein Sec61 subunit beta	21.72	21.96	22.2	22.69	23.14	23.26	23.45	23.6	22.73	22.74	22.75	22.78	23.01	22.91	22.87	22.85	0.242659	0.485319	0.970629	1.42145	1.53781	1.73024	1.88494	0.0093708	0.0189705	0.0424099	0.276871	0.17276	0.135941	0.113779
ENSG00000106853	PTGR1	Prostaglandin reductase 1	21.99	22.02	22.05	22.11	21.7	22.13	22.38	22.55	22.13	22	21.88	21.62	21.67	21.79	21.95	22.08	0.0309696	0.0622902	0.124369	-0.29175	0.137119	0.387449	0.55756	-0.128931	-0.25721	-0.510941	-0.464571	-0.34552	-0.18442	-0.0557003
ENSG00000107223	EDF1	Endothelial differentiation-related factor 1	22.25	22.56	22.86	23.45	22.77	22.52	22.69	22.87	23.03	22.97	22.91	22.79	22.76	22.67	22.75	22.82	0.304081	0.6063	1.19706	0.514971	0.26256	0.439281	0.619011	-0.0589199	-0.11857	-0.243629	-0.268169	-0.35598	-0.2827	-0.21386
ENSG00000107581	EIF3A	Eukaryotic translation initiation factor 3 subunit A	24.63	24.63	24.63	24.62	24.17	24.07	23.93	23.84	25.28	25.16	25.03	24.79	24.38	24.51	24.64	24.74	-0.00309181	-0.00601006	-0.0138416	-0.46767	-0.567131	-0.699801	-0.791262	-0.121031	-0.24206	-0.484121	-0.898581	-0.77181	-0.637541	-0.536251
ENSG00000108829	LRRC59	Leucine-rich repeat-containing protein 59	25.94	25.84	25.74	25.54	24.82	25.09	25.5	25.81	25.72	25.68	25.65	25.58	24.91	25.26	25.58	25.82	-0.0997105	-0.199841	-0.40139	-1.12229	-0.84782	-0.44129	-0.12734	-0.0343399	-0.0690899	-0.141239	-0.810869	-0.462149	-0.13797	0.0995407
ENSG00000108848	LUC7L3	Luc7-like protein 3	21.63	21.69	21.74	21.85	22.01	21.49	21.44	21.45	21.54	21.59	21.64	21.76	20.71	20.3	20.24	20.14	0.0564499	0.11319	0.22369	0.378319	-0.138311	-0.185581	-0.17663	0.0524197	0.1054	0.216389	-0.82925	-1.23617	-1.29751	-1.39757
ENSG00000109062	SLC9A3R1	Na(+)/H(+) exchange regulatory cofactor NHE-RF1	24.13	24.05	23.96	23.81	23.92	23.62	23.44	23.31	23.6	23.55	23.49	23.38	23.42	23.31	23.52	23.65	-0.0810318	-0.161902	-0.31958	-0.21026	-0.510221	-0.689791	-0.81147	-0.054369	-0.10928	-0.219278	-0.185789	-0.294239	-0.0825386	0.0483704
ENSG00000109814	UGDH	UDP-glucose 6-dehydrogenase	24.77	24.79	24.81	24.85	24.65	24.77	24.97	25.13	25.28	25.3	25.31	25.34	25.09	25.33	25.69	25.97	0.0193691	0.0393601	0.0813694	-0.11801	0.00268936	0.20142	0.361731	0.0142689	0.0284691	0.0574398	-0.197021	0.0415897	0.405109	0.687118
ENSG00000109971	HSPA8	Heat shock cognate 71 kDa protein	29.01	29.05	29.09	29.17	29.03	28.96	28.8	28.67	29.02	29.05	29.07	29.12	29.22	29.17	29.11	29.07	0.0405502	0.0811901	0.162619	0.015089	-0.0504303	-0.2138	-0.34511	0.0228405	0.0456715	0.0916405	0.196232	0.140671	0.0877819	0.0480709
ENSG00000110442	COMMD9	COMM domain-containing protein 9	21.02	20.78	20.55	20.08	20.14	20.4	19.71	19.3	21.12	21.14	21.17	21.21	20.3	20.3	20.32	20.34	-0.234299	-0.4674	-0.93199	-0.87775	-0.619839	-1.30285	-1.7129	0.0202198	0.0404301	0.0808487	-0.82539	-0.82004	-0.80201	-0.786411
ENSG00000111237	VPS29	Vacuolar protein sorting-associated protein 29	21.95	22.02	22.09	22.23	21.06	21.36	21.53	21.67	22.09	22.13	22.17	22.24	21.49	21.93	22.17	22.33	0.0729599	0.145349	0.28776	-0.88188	-0.585341	-0.415451	-0.279791	0.0395203	0.0784798	0.15719	-0.600321	-0.159309	0.07827	0.23851
ENSG00000111275	ALDH2	Aldehyde dehydrogenase, mitochondrial	21.79	21.7	21.6	21.41	21.58	21.65	21.94	22.08	20.66	20.68	20.7	20.73	20.94	20.74	20.63	20.56	-0.0950394	-0.190069	-0.381161	-0.21039	-0.1478	0.1432	0.281919	0.0202198	0.0398789	0.0748501	0.28216	0.0847893	-0.0286808	-0.101311
ENSG00000112996	MRPS30	28S ribosomal protein S30, mitochondrial	18.04	18.2	18.37	18.71	17.96	18.18	18.4	18.56	19.47	19.55	19.64	19.79	19.19	19.11	19.17	19.22	0.168251	0.3372	0.67873	-0.0766602	0.147951	0.36462	0.52512	0.0841103	0.166882	0.326422	-0.27524	-0.35462	-0.30053	-0.249079
ENSG00000113312	TTC1	Tetratricopeptide repeat protein 1	21.98	21.98	21.98	21.98	20.88	21.37	21.58	21.71	21.75	21.81	21.86	21.98	21.38	21.61	21.87	22.07	-0.000699997	-0.00125122	0.00379944	-1.09543	-0.611221	-0.39806	-0.26774	0.0555592	0.11133	0.225199	-0.37694	-0.14551	0.11698	0.317429
ENSG00000113811	SELK	Selenoprotein K	18.08	18.19	18.3	18.5	19.25	20.06	19.98	19.83	17.76	17.88	18.01	18.25	18.97	19.25	19.41	19.51	0.110779	0.218861	0.416229	1.16706	1.98178	1.90141	1.75198	0.121361	0.242861	0.485681	1.20351	1.48534	1.64277	1.74305
ENSG00000115275	MOGS	Mannosyl-oligosaccharide glucosidase	20.41	20.47	20.53	20.65	20.77	20.86	21.17	21.42	20.52	20.48	20.44	20.36	20.87	20.64	20.34	20.12	0.0620098	0.12388	0.24588	0.360531	0.453291	0.76198	1.01587	-0.04039	-0.0799084	-0.157179	0.348181	0.117762	-0.179409	-0.398569
ENSG00000115677	HDLBP	Vigilin	23.64	23.52	23.41	23.17	23.07	23.07	23	22.98	23.89	23.82	23.75	23.61	23.02	23.32	23.59	23.79	-0.117619	-0.23518	-0.470329	-0.573849	-0.572739	-0.637249	-0.66144	-0.0707302	-0.141321	-0.281631	-0.872381	-0.565721	-0.296381	-0.10009
ENSG00000115806	GORASP2	Golgi reassembly-stacking protein 2	20.84	20.42	20.01	19.19	19.7	20.1	20.18	20.2	21.57	21.42	21.27	20.97	20.25	19.86	19.85	19.86	-0.411491	-0.823101	-1.64466	-1.1404	-0.74029	-0.6549	-0.632431	-0.150881	-0.30131	-0.60157	-1.32034	-1.70506	-1.71732	-1.71221
ENSG00000115919	KYNU	Kynureninase	23.88	23.85	23.81	23.74	23.65	23.82	23.93	24	24.69	24.69	24.68	24.67	24.52	24.48	24.67	24.84	-0.0380897	-0.07518	-0.144241	-0.237951	-0.061121	0.0422192	0.11417	-0.00621033	-0.0123501	-0.0227318	-0.176842	-0.219441	-0.0252514	0.146049
ENSG00000115944	COX7A2L	Cytochrome c oxidase subunit 7A-related protein, mitochondrial	18.82	19.04	19.26	19.69	18.61	19.58	20.18	20.6	18.58	18.76	18.95	19.31	19.27	19.04	19.06	19.1	0.222	0.442202	0.870562	-0.207239	0.76119	1.36642	1.78561	0.185711	0.37097	0.73543	0.68968	0.461441	0.48134	0.51828
ENSG00000117984	CTSD	Cathepsin D	22.89	22.83	22.76	22.63	22.85	22.17	22.23	22.35	23.07	23.02	22.96	22.85	22.65	22.76	23.15	23.47	-0.0665894	-0.13242	-0.26557	-0.04142	-0.71933	-0.66412	-0.544739	-0.0540104	-0.108929	-0.22497	-0.426199	-0.31146	0.0784702	0.39757
ENSG00000119285	HEATR1	HEAT repeat-containing protein 1	22.64	22.54	22.44	22.23	22.83	22.67	22.61	22.58	22.37	22.4	22.42	22.47	22.35	22.26	22.02	21.87	-0.10018	-0.20178	-0.412991	0.18865	0.027029	-0.0346108	-0.0617313	0.0244408	0.0491009	0.0967598	-0.0199699	-0.10877	-0.348829	-0.50552
ENSG00000119777	TMEM214	Transmembrane protein 214	21.52	21.45	21.37	21.2	21.56	21.53	21.81	22.05	19.86	19.87	19.89	19.91	20.91	20.85	20.68	20.55	-0.0788307	-0.158939	-0.32657	0.0380096	0.00465012	0.28301	0.529249	0.0158501	0.029911	0.0497704	1.05461	0.99509	0.823851	0.693279
ENSG00000120254	MTHFD1L	Monofunctional C1-tetrahydrofolate synthase, mitochondrial	22.08	22.25	22.41	22.73	22.42	22.66	22.95	23.16	22.43	22.38	22.34	22.25	22.33	22.12	22.03	21.98	0.16258	0.32464	0.642801	0.337471	0.579521	0.864971	1.07915	-0.0459385	-0.0912285	-0.184599	-0.104059	-0.31419	-0.398439	-0.452059
ENSG00000121940	CLCC1	Chloride channel CLIC-like protein 1	23.23	23.03	22.84	22.44	22.76	22.57	22.88	23.16	22.37	22.27	22.16	21.96	23.06	22.97	22.8	22.66	-0.19779	-0.39588	-0.795431	-0.467461	-0.662081	-0.357201	-0.0771007	-0.104109	-0.208201	-0.41625	0.684021	0.599371	0.425489	0.292601
ENSG00000122694	GLIPR2	Golgi-associated plant pathogenesis-related protein 1	19.69	20.16	20.63	21.55	20.2	20.08	20.02	19.98	19.76	19.96	20.17	20.58	20.28	19.88	19.78	19.73	0.472639	0.941359	1.85483	0.511559	0.38596	0.329739	0.28878	0.20471	0.409411	0.818821	0.52207	0.122551	0.0276909	-0.0291099
ENSG00000123131	PRDX4	Peroxiredoxin-4	24.03	24.11	24.18	24.31	23.9	24.16	24.45	24.67	23.69	23.67	23.65	23.62	23.83	23.76	23.89	24.01	0.072031	0.143291	0.280041	-0.134039	0.122992	0.413111	0.63686	-0.0174293	-0.0348492	-0.0696583	0.1434	0.0756912	0.206411	0.323521
ENSG00000124783	SSR1	Translocon-associated protein subunit alpha	22.44	22.43	22.42	22.41	22.74	23.15	23.66	24.05	21.23	21.38	21.53	21.83	22.92	22.86	22.91	22.95	-0.00675011	-0.0135002	-0.026989	0.30089	0.715841	1.21991	1.60752	0.152399	0.304489	0.60458	1.69495	1.63137	1.67617	1.71837
ENSG00000126432	PRDX5	Peroxiredoxin-5, mitochondrial	24.87	24.83	24.79	24.7	24.7	24.92	25.02	25.08	25.17	25.17	25.16	25.14	24.93	25.04	25.25	25.43	-0.04282	-0.0858707	-0.172211	-0.178251	0.04632	0.14361	0.210339	-0.00884056	-0.0176887	-0.0353794	-0.240219	-0.13122	0.0810013	0.251141
ENSG00000127483	HP1BP3	Heterochromatin protein 1-binding protein 3	23.47	23.49	23.51	23.54	23.47	22.95	22.95	23.01	23.17	23.26	23.36	23.54	22.71	22.37	22.34	22.34	0.0203304	0.0389099	0.0651703	-0.00082016	-0.521431	-0.51836	-0.45978	0.09305	0.18581	0.37006	-0.45969	-0.804909	-0.828789	-0.834549
ENSG00000128422	KRT17	Keratin, type I cytoskeletal 17	29.61	29.65	29.69	29.76	30	29.81	29.74	29.7	28.94	29.03	29.12	29.3	29.44	29.23	29.01	28.85	0.0380516	0.07547	0.146292	0.388062	0.20347	0.130011	0.0852108	0.0895901	0.17968	0.360739	0.493219	0.291159	0.0694199	-0.0968914
ENSG00000129128	SPCS3	Signal peptidase complex subunit 3	20.97	21	21.03	21.08	20.45	21.02	21.49	21.83	20.88	20.79	20.7	20.52	20.71	20.54	20.69	20.82	0.0258617	0.0520611	0.107	-0.527868	0.0465717	0.51614	0.85564	-0.0916901	-0.18244	-0.357111	-0.17004	-0.3346	-0.1929	-0.0536499
ENSG00000130313	PGLS	6-phosphogluconolactonase	22.8	22.82	22.85	22.89	22.8	22.8	22.8	22.8	23.16	23.12	23.08	23	22.52	22.47	22.78	23.05	0.0229702	0.0458012	0.0904007	0.00349045	0.00333023	0.00333023	0.00333023	-0.0421295	-0.0841598	-0.16497	-0.6371	-0.69071	-0.38027	-0.10981
ENSG00000131981	LGALS3	Galectin-3	24.29	24.26	24.24	24.19	24.01	24.06	23.98	23.9	23.83	23.92	24	24.17	24	24.08	24.27	24.43	-0.0258999	-0.0516605	-0.101549	-0.27449	-0.2248	-0.3116	-0.38522	0.0851498	0.169901	0.336519	0.16971	0.24255	0.439211	0.596291
ENSG00000132361	KIAA0664	Protein KIAA0664	20.45	20.61	20.78	21.1	20.26	20.09	20.18	20.26	21.64	21.57	21.5	21.35	20.8	20.77	20.79	20.81	0.16272	0.326611	0.65278	-0.194401	-0.357451	-0.274271	-0.193279	-0.0728302	-0.14608	-0.289711	-0.839291	-0.871019	-0.849421	-0.831101
ENSG00000132382	MYBBP1A	Myb-binding protein 1A	24.88	24.83	24.79	24.7	25.21	25.11	25.13	25.16	24.54	24.6	24.67	24.79	25.27	24.96	24.78	24.65	-0.0425796	-0.0862293	-0.17947	0.329531	0.23007	0.25437	0.285311	0.0618801	0.124481	0.24926	0.73304	0.41717	0.236931	0.11207
ENSG00000133112	TPT1	Translationally-controlled tumor protein	24.3	24.27	24.24	24.17	24.4	24.43	24.12	23.86	24.25	24.26	24.26	24.26	24.33	24.58	24.75	24.88	-0.0342693	-0.0680199	-0.13402	0.0972614	0.126341	-0.181589	-0.44894	0.00349045	0.00638008	0.00799942	0.0799694	0.328131	0.499569	0.6203
ENSG00000134684	YARS	Tyrosine--tRNA ligase, cytoplasmic	24.91	24.94	24.97	25.03	25.08	25.11	24.85	24.69	24.88	24.91	24.94	24.99	24.62	24.79	24.92	25.02	0.0294304	0.0588112	0.117371	0.17004	0.203121	-0.0611801	-0.21748	0.0278301	0.0553303	0.10988	-0.26149	-0.0968189	0.0403595	0.137939
ENSG00000134851	TMEM165	Transmembrane protein 165	22.43	22.42	22.42	22.41	21.88	22.05	22.3	22.48	21.71	21.67	21.63	21.55	21.12	21.02	20.59	20.31	-0.0058403	-0.0114899	-0.0218792	-0.547489	-0.38138	-0.12372	0.0564995	-0.0398006	-0.0795803	-0.158989	-0.593609	-0.695909	-1.12354	-1.39791
ENSG00000134910	STT3A	Dolichyl-diphosphooligosaccharide--protein glycosyltransferase subunit STT3A	18.3	18.55	18.79	19.27	19.67	19.69	20.48	21.05	17.81	18.3	18.79	19.76	19.52	19.97	20.16	20.28	0.247019	0.492069	0.967689	1.36794	1.38974	2.18496	2.75437	0.485969	0.97337	1.95209	1.71142	2.15483	2.35163	2.47109
ENSG00000135046	ANXA1	Annexin A1	27.66	27.64	27.63	27.62	27.52	27.82	27.85	27.86	27.69	27.7	27.71	27.73	27.91	27.99	28.14	28.25	-0.0110207	-0.0215206	-0.0384293	-0.134399	0.166069	0.19796	0.20125	0.00864029	0.0170402	0.0338802	0.219912	0.297651	0.447201	0.55966
ENSG00000136518	ACTL6A	Actin-like protein 6A	22.03	22.09	22.16	22.3	22.17	21.8	21.65	21.56	22.78	22.76	22.75	22.73	21.75	21.64	21.14	20.74	0.065321	0.131691	0.26988	0.14476	-0.23249	-0.380909	-0.47068	-0.0129414	-0.0257397	-0.0523109	-1.02885	-1.14185	-1.64256	-2.03696
ENSG00000136628	EPRS	Bifunctional glutamate/proline--tRNA ligase	26.05	26.06	26.06	26.08	25.98	25.93	25.86	25.82	26.08	26.07	26.06	26.04	25.74	25.98	26.17	26.3	0.00690079	0.0143909	0.0321007	-0.0650597	-0.11434	-0.185631	-0.227869	-0.0105991	-0.0212898	-0.0423603	-0.343531	-0.10257	0.0851898	0.221211
ENSG00000136937	NCBP1	Nuclear cap-binding protein subunit 1	21.45	21.55	21.66	21.88	21.43	21.15	21.11	21.08	22.32	22.4	22.49	22.65	21.71	21.72	21.44	21.22	0.10824	0.217821	0.4343	-0.0139198	-0.294199	-0.339369	-0.37129	0.0832691	0.167061	0.33411	-0.6148	-0.599211	-0.881041	-1.10182
ENSG00000138029	HADHB	Trifunctional enzyme subunit beta, mitochondrial	23.66	23.7	23.74	23.82	24.39	24.04	24.07	24.13	23.24	23.3	23.37	23.49	23.69	23.67	23.71	23.74	0.0409203	0.0819607	0.161859	0.73785	0.38418	0.41292	0.4758	0.0638409	0.127771	0.255981	0.454371	0.427712	0.466911	0.5009
ENSG00000138413	IDH1	Isocitrate dehydrogenase [NADP] cytoplasmic	23.74	23.7	23.66	23.59	23.8	23.89	23.99	24.06	23.88	23.94	24.01	24.13	23.97	24.36	24.66	24.88	-0.0369301	-0.0738697	-0.147741	0.0623703	0.15348	0.253799	0.327719	0.0628414	0.125021	0.24654	0.0884113	0.483381	0.780361	0.994701
ENSG00000138430	OLA1	Obg-like ATPase 1	23.47	23.55	23.63	23.78	23.06	23.52	23.28	23.2	24.04	24.05	24.07	24.11	23.46	23.63	23.76	23.86	0.0763989	0.15279	0.304649	-0.411282	0.0444698	-0.187262	-0.267712	0.0167999	0.0340309	0.0715408	-0.574949	-0.411669	-0.27541	-0.175139
ENSG00000140416	TPM1	Tropomyosin alpha-1 chain	22.71	22.69	22.66	22.6	22.93	22.31	21.52	20.91	22.63	22.61	22.59	22.55	21.77	21.48	21.11	20.81	-0.0262394	-0.0527992	-0.10815	0.216351	-0.4048	-1.19712	-1.80127	-0.0201492	-0.0403595	-0.0788593	-0.861879	-1.1476	-1.52729	-1.82732
ENSG00000141279	NPEPPS	Puromycin-sensitive aminopeptidase	24.58	24.63	24.68	24.78	24.45	24.32	24.11	23.97	24.86	24.92	24.98	25.09	24.42	24.56	24.68	24.78	0.0505695	0.101089	0.201879	-0.134821	-0.2565	-0.46878	-0.615009	0.0562191	0.11244	0.224869	-0.445591	-0.3043	-0.178492	-0.0866699
ENSG00000143870	PDIA6	Protein disulfide-isomerase A6	26	26.04	26.09	26.18	26.23	26.6	27.06	27.42	25.59	25.64	25.69	25.79	26.39	26.51	26.69	26.82	0.0463905	0.0924206	0.18391	0.23214	0.60774	1.06797	1.42085	0.0482998	0.0964909	0.19239	0.79966	0.915852	1.09328	1.23234
ENSG00000144867	SRPRB	Signal recognition particle receptor subunit beta	22.39	22.43	22.46	22.54	22.37	22.66	23.18	23.59	21.93	21.91	21.9	21.88	21.92	22.42	22.59	22.71	0.0378113	0.0757408	0.153961	-0.0139599	0.276081	0.79549	1.20311	-0.0116405	-0.0229206	-0.0451107	-0.00755119	0.496818	0.66704	0.780809
ENSG00000145050	MANF	Mesencephalic astrocyte-derived neurotrophic factor	23.83	23.75	23.67	23.51	23.84	24.52	25.17	25.66	23.13	23.27	23.4	23.67	23.23	24.12	24.39	24.52	-0.07971	-0.159161	-0.31756	0.0138493	0.691269	1.33762	1.82452	0.13385	0.26829	0.53673	0.10054	0.98859	1.25731	1.38935
ENSG00000145703	IQGAP2	Ras GTPase-activating-like protein IQGAP2	20.82	20.66	20.51	20.22	20.01	20.38	20.49	20.54	20.92	20.97	21.01	21.11	20.05	19.88	19.66	19.5	-0.152889	-0.303961	-0.598049	-0.804489	-0.438259	-0.32691	-0.278231	0.0458794	0.0915794	0.182819	-0.87064	-1.04512	-1.25882	-1.42554
ENSG00000145741	BTF3	Transcription factor BTF3	24.24	24.28	24.33	24.42	24.11	23.87	23.96	24.06	25.18	25.2	25.22	25.26	24.41	24.49	24.6	24.68	0.048111	0.0960312	0.18914	-0.127739	-0.36195	-0.27289	-0.171679	0.0197601	0.0393791	0.0787697	-0.77046	-0.69088	-0.57844	-0.49403
ENSG00000147475	ERLIN2	Erlin-2	18.22	18.56	18.9	19.56	18.1	19.31	20.16	20.76	19.06	19.08	19.1	19.13	19.58	19.5	19.59	19.68	0.336861	0.67239	1.33454	-0.125669	1.08764	1.94002	2.53973	0.0177498	0.0352993	0.0677795	0.51878	0.442249	0.529219	0.614719
ENSG00000147649	MTDH	Protein LYRIC	22.51	22.33	22.15	21.78	21.01	20.92	21.69	22.34	22.16	22	21.84	21.51	20.93	21.25	21.63	21.91	-0.18223	-0.365438	-0.73547	-1.50218	-1.59737	-0.8237	-0.168129	-0.16239	-0.323931	-0.647659	-1.22748	-0.908411	-0.533751	-0.252451
ENSG00000148248	SURF4	Surfeit locus protein 4	20.37	20.61	20.85	21.29	20.85	22.15	22.24	22.16	21.24	21.2	21.16	21.08	21.4	21.47	21.2	20.97	0.24238	0.480061	0.92935	0.488621	1.78753	1.87027	1.79789	-0.0408707	-0.0813694	-0.162291	0.157721	0.233829	-0.0432091	-0.267639
ENSG00000148341	SH3GLB2	Endophilin-B2	19.21	19.09	18.97	18.73	18.42	18.64	18.88	19.05	18.73	18.59	18.44	18.17	17.76	17.92	17.92	17.9	-0.11916	-0.23967	-0.48506	-0.78792	-0.57501	-0.327419	-0.159809	-0.142302	-0.283821	-0.56072	-0.96891	-0.807051	-0.80579	-0.827671
ENSG00000149480	MTA2	Metastasis-associated protein MTA2	23.76	23.6	23.43	23.11	23.24	23.01	22.84	22.72	23.28	23.24	23.2	23.13	22.19	21.87	21.66	21.53	-0.163109	-0.326849	-0.654249	-0.52486	-0.745319	-0.91568	-1.03937	-0.0352097	-0.07127	-0.148209	-1.09042	-1.40786	-1.6138	-1.75025
ENSG00000151929	BAG3	BAG family molecular chaperone regulator 3	22.27	22.28	22.3	22.33	22.56	22.57	22.57	22.57	22.17	22.23	22.3	22.43	22.05	21.6	21.62	21.69	0.0158901	0.0316296	0.0628109	0.29624	0.296499	0.296499	0.296499	0.0650005	0.12944	0.258829	-0.118891	-0.565029	-0.544291	-0.479
ENSG00000152684	PELO	Protein pelota homolog	16.3	16.49	16.69	17.1	16.77	17.19	18.04	18.72	18.38	18.22	18.06	17.73	17.2	17.34	17.41	17.45	0.189781	0.38369	0.79488	0.46306	0.8862	1.73598	2.41933	-0.161169	-0.32266	-0.64411	-1.17928	-1.03672	-0.96842	-0.92437
ENSG00000155660	PDIA4	Protein disulfide-isomerase A4	23.12	23.23	23.34	23.55	23.71	25.1	26.35	27.28	23.28	23.43	23.58	23.87	25.12	25.82	26.65	27.28	0.10709	0.215429	0.43063	0.582821	1.97259	3.22309	4.15976	0.14728	0.29392	0.58403	1.83064	2.53503	3.36179	3.99346
ENSG00000156508	EEF1A1	Elongation factor 1-alpha 1	29.13	29.15	29.17	29.22	29.3	29.33	29.38	29.43	29.38	29.37	29.37	29.37	29.58	29.63	29.63	29.64	0.0226288	0.0452805	0.0901089	0.166821	0.19795	0.25524	0.300301	-0.00261879	-0.00520897	-0.00996971	0.2071	0.249661	0.25733	0.259621
ENSG00000157020	SEC13	Protein SEC13 homolog	22.82	22.76	22.7	22.58	22.72	22.6	22.3	22.1	22.67	22.7	22.72	22.77	22.5	22.58	22.7	22.79	-0.0624695	-0.12365	-0.239889	-0.102379	-0.2195	-0.519379	-0.7255	0.0247994	0.0494595	0.0986099	-0.177401	-0.0923405	0.024229	0.116169
ENSG00000157916	RER1	Protein RER1	20.46	20.44	20.42	20.38	20.7	21.02	21.36	21.62	19.59	19.76	19.93	20.26	20.59	20.39	20.53	20.67	-0.0187111	-0.0378799	-0.0767803	0.241659	0.559259	0.902149	1.16359	0.16741	0.335239	0.66976	0.997841	0.803021	0.94257	1.0784
ENSG00000159228	CBR1	Carbonyl reductase [NADPH] 1	25.64	25.66	25.68	25.71	25.53	25.61	25.57	25.55	25.8	25.81	25.82	25.84	25.58	25.72	25.88	26	0.0171013	0.0344105	0.0707016	-0.112928	-0.0347195	-0.0676594	-0.0939598	0.0096302	0.019331	0.0390511	-0.2139	-0.0732994	0.0826607	0.201731
ENSG00000159231	CBR3	Carbonyl reductase [NADPH] 3	21.7	21.76	21.83	21.95	21.71	21.89	21.8	21.71	20.99	21.01	21.03	21.06	21.28	20.98	21.21	21.43	0.0617199	0.123871	0.25234	0.00415993	0.18997	0.0964203	0.00781059	0.0170097	0.0332394	0.0627403	0.287769	-0.0167103	0.215559	0.437809
ENSG00000162384	C1orf123	UPF0587 protein C1orf123	19.81	20.34	20.87	21.93	20.57	20.59	20.65	20.69	21.04	21.06	21.08	21.11	20.46	20.78	21.09	21.29	0.533781	1.06626	2.12575	0.762199	0.78623	0.84091	0.886921	0.016489	0.0320797	0.06246	-0.579929	-0.26407	0.048769	0.24865
ENSG00000163938	GNL3	Guanine nucleotide-binding protein-like 3	22.33	22.22	22.12	21.91	22.7	22.51	22.44	22.4	22.32	22.45	22.59	22.86	22.33	22.86	22.81	22.76	-0.106331	-0.21121	-0.412661	0.3706	0.184719	0.11447	0.0701084	0.137451	0.27499	0.547031	0.0152702	0.539751	0.49822	0.444841
ENSG00000164040	PGRMC2	Membrane-associated progesterone receptor component 2	23.16	23.15	23.15	23.13	23.21	23.22	23.4	23.56	22.03	22.11	22.19	22.34	22.64	22.82	22.94	23.03	-0.00554085	-0.0115891	-0.0269794	0.0501404	0.0556107	0.2405	0.39934	0.0771694	0.15416	0.30739	0.609098	0.784119	0.908628	0.99852
ENSG00000164182	NDUFAF2	Mimitin, mitochondrial	21.62	21.71	21.8	21.97	21.93	21.59	21.82	22.05	21.41	21.36	21.32	21.23	21.29	21.29	21.25	21.24	0.087141	0.17403	0.349541	0.30368	-0.0309887	0.196821	0.426691	-0.0445805	-0.0893402	-0.179581	-0.11467	-0.113951	-0.157299	-0.173559
ENSG00000164294	GPX8	Probable glutathione peroxidase 8	21.44	21.41	21.38	21.33	21.51	21.95	22.31	22.57	20.84	20.88	20.92	21.01	21.51	21.48	21.48	21.49	-0.0287914	-0.0567703	-0.106821	0.0700188	0.511518	0.870079	1.12902	0.0433197	0.0865707	0.17219	0.67808	0.640211	0.64563	0.656061
ENSG00000165280	VCP	Transitional endoplasmic reticulum ATPase	27.72	27.72	27.71	27.69	27.62	27.73	27.69	27.65	28.01	27.98	27.96	27.91	27.63	27.62	27.66	27.69	-0.00847053	-0.0165196	-0.0305004	-0.10043	0.00687981	-0.037941	-0.0732307	-0.025301	-0.0507317	-0.10198	-0.381971	-0.391522	-0.352991	-0.32254
ENSG00000166200	COPS2	COP9 signalosome complex subunit 2	22.12	22.25	22.39	22.67	21.78	21.81	21.69	21.58	23.13	23.16	23.18	23.24	22.35	22.35	22.44	22.48	0.138199	0.277229	0.55941	-0.335701	-0.304501	-0.429152	-0.536032	0.0276794	0.0556297	0.112949	-0.777531	-0.779961	-0.688171	-0.652512
ENSG00000166598	HSP90B1	Endoplasmin	27.01	27.07	27.13	27.24	27.37	28.11	28.96	29.6	26.89	26.91	26.93	26.97	27.88	28.35	28.9	29.31	0.0612087	0.121439	0.236608	0.35796	1.10155	1.94883	2.59619	0.0203609	0.0407105	0.0799618	0.99188	1.46706	2.01123	2.42774
ENSG00000166794	PPIB	Peptidyl-prolyl cis-trans isomerase B	25.99	26.05	26.11	26.24	26.46	26.87	27.23	27.49	25.81	25.85	25.88	25.95	26.6	26.71	26.88	27.01	0.0621605	0.12422	0.24687	0.467701	0.88308	1.2428	1.50508	0.033001	0.0663013	0.132751	0.787741	0.89385	1.06174	1.19265
ENSG00000167004	PDIA3	Protein disulfide-isomerase A3	25.18	25.22	25.27	25.35	25.45	25.8	26.21	26.54	24.98	25.01	25.04	25.09	25.6	25.69	26	26.26	0.0427399	0.0855999	0.171049	0.269409	0.61628	1.03428	1.35622	0.0256386	0.0515785	0.10323	0.612179	0.70318	1.01859	1.28033
ENSG00000167193	CRK	Adapter molecule crk	21.29	21.38	21.47	21.64	21.41	21.23	21.15	21.09	21.96	21.95	21.94	21.92	21.4	21.19	21.52	21.81	0.0867004	0.17371	0.34897	0.114691	-0.0570507	-0.14461	-0.201901	-0.0105991	-0.0216083	-0.0417595	-0.563149	-0.775589	-0.44615	-0.156029
ENSG00000167397	VKORC1	Vitamin K epoxide reductase complex subunit 1	19.79	19.59	19.39	18.98	19.16	19.65	20.06	20.35	19.19	19.11	19.04	18.88	18.71	19.14	19.31	19.41	-0.198851	-0.39912	-0.8081	-0.632059	-0.13896	0.26943	0.561439	-0.0730496	-0.14744	-0.306259	-0.478849	-0.0518799	0.11809	0.21769
ENSG00000167770	OTUB1	Ubiquitin thioesterase OTUB1	24.09	24.04	24	23.91	23.71	23.9	23.67	23.47	24.2	24.09	23.98	23.77	23.47	23.95	24.07	24.21	-0.045351	-0.0911293	-0.18375	-0.375431	-0.19179	-0.416521	-0.619739	-0.107731	-0.215241	-0.429171	-0.73008	-0.244949	-0.127319	0.012989
ENSG00000168374	ARF4	ADP-ribosylation factor 4	22.82	22.7	22.58	22.35	22.55	22.95	22.96	22.98	22.93	22.92	22.92	22.9	22.48	22.69	22.99	23.23	-0.11718	-0.23399	-0.467361	-0.26314	0.135569	0.137939	0.16404	-0.00967979	-0.0183697	-0.0295792	-0.449999	-0.24107	0.0599613	0.2938
ENSG00000169504	CLIC4	Chloride intracellular channel protein 4	24.13	24.11	24.09	24.04	23.94	23.8	23.64	23.52	23.92	23.88	23.84	23.76	23.31	23.51	23.5	23.48	-0.0214291	-0.0430393	-0.08951	-0.18915	-0.325239	-0.48694	-0.608179	-0.0397491	-0.0795288	-0.15666	-0.612259	-0.41177	-0.415459	-0.438219
ENSG00000169564	PCBP1	Poly(rC)-binding protein 1	25.49	25.5	25.52	25.54	25.47	25.19	25.18	25.17	26.01	26.03	26.04	26.07	25.66	25.66	25.61	25.58	0.0124893	0.02528	0.0508804	-0.0217705	-0.30481	-0.309349	-0.317169	0.0169105	0.0335903	0.0660496	-0.352289	-0.349001	-0.395189	-0.428961
ENSG00000170348	TMED10	Transmembrane emp24 domain-containing protein 10	22.41	22.5	22.59	22.77	22.78	22.91	23.25	23.52	22.94	23.03	23.11	23.28	22.88	23.01	23.02	23.04	0.0902405	0.180601	0.35944	0.368441	0.492281	0.83461	1.10961	0.0858288	0.170919	0.335689	-0.0611401	0.0735187	0.0827103	0.095129
ENSG00000170421	KRT8	Keratin, type II cytoskeletal 8	28.84	28.9	28.96	29.07	29.1	29.1	29.22	29.33	29.17	29.25	29.34	29.51	29.76	29.57	29.33	29.16	0.0590801	0.117519	0.22929	0.259371	0.251911	0.379011	0.485651	0.0859985	0.172708	0.345869	0.595049	0.39892	0.166529	-0.00781059
ENSG00000173207	CKS1B	Cyclin-dependent kinases regulatory subunit 1	21.72	21.65	21.57	21.43	21.2	21.73	21.18	20.78	21.59	21.5	21.41	21.24	20.55	20.95	21.13	21.25	-0.0744991	-0.14876	-0.290129	-0.522459	0.00489998	-0.547829	-0.944899	-0.0898895	-0.1789	-0.349029	-1.03561	-0.6432	-0.456619	-0.33477
ENSG00000173486	FKBP2	Peptidyl-prolyl cis-trans isomerase FKBP2	21.51	21.55	21.59	21.65	21.29	21.69	21.87	21.99	20.58	20.56	20.54	20.5	20.63	20.94	21.44	21.83	0.0355587	0.0703182	0.13382	-0.22542	0.172588	0.353519	0.470949	-0.0178184	-0.0357494	-0.0730286	0.0576611	0.366732	0.85968	1.25131
ENSG00000173540	GMPPB	Mannose-1-phosphate guanyltransferase beta	20.17	20.16	20.14	20.11	20.21	20.05	19.63	19.29	19.68	19.74	19.8	19.92	19.52	20.02	20.39	20.66	-0.0174904	-0.0342102	-0.0643311	0.0403004	-0.121971	-0.54042	-0.88586	0.0607395	0.119959	0.23707	-0.15835	0.33642	0.709909	0.98073
ENSG00000173812	EIF1	Eukaryotic translation initiation factor 1	23.69	23.74	23.78	23.87	23.31	23.62	23.74	23.83	23.98	23.81	23.63	23.28	22.3	22.72	23.14	23.45	0.0440998	0.0888214	0.178261	-0.38526	-0.0706291	0.0464001	0.13796	-0.176199	-0.351809	-0.699869	-1.68012	-1.26264	-0.844599	-0.530588
ENSG00000174851	YIF1A	Protein YIF1A	16.81	17.31	17.81	18.81	17.44	17.77	18.16	18.45	18.71	18.65	18.59	18.47	19.75	19.98	19.85	19.71	0.501249	1.00155	1.99438	0.628389	0.96319	1.34377	1.63523	-0.0630913	-0.12578	-0.24637	1.03569	1.26788	1.13579	0.99955
ENSG00000175203	DCTN2	Dynactin subunit 2	22.92	22.82	22.71	22.51	22.4	22.08	21.9	21.77	22.98	22.97	22.96	22.95	22.15	22.05	21.95	21.87	-0.10568	-0.21001	-0.410091	-0.520231	-0.841051	-1.02638	-1.15527	-0.00926018	-0.0181599	-0.0358601	-0.832529	-0.931299	-1.03527	-1.11287
ENSG00000178307	TMEM11	Transmembrane protein 11, mitochondrial	20.59	20.61	20.64	20.69	20.77	20.39	20.78	20.99	19.92	19.94	19.95	19.98	19.82	20.02	19.46	19.13	0.0251598	0.049921	0.0986996	0.185511	-0.196459	0.190981	0.39838	0.0161896	0.0323601	0.0644894	-0.101671	0.10121	-0.46096	-0.788471
ENSG00000181789	COPG1	Coatomer subunit gamma-1	22.93	22.88	22.83	22.75	22.89	22.94	23.12	23.28	23.62	23.61	23.61	23.6	22.99	23.14	23.36	23.51	-0.0455093	-0.0907688	-0.17791	-0.0383892	0.0146694	0.196411	0.35206	-0.00508881	-0.0101395	-0.0191097	-0.621899	-0.47547	-0.25584	-0.10165
ENSG00000183010	PYCR1	Pyrroline-5-carboxylate reductase	20.83	21.16	21.48	22.13	21.55	22.14	22.9	23.48	21.49	21.27	21.04	20.6	21.81	21.8	21.97	22.08	0.326799	0.65324	1.30181	0.7192	1.31031	2.06904	2.65135	-0.22361	-0.446939	-0.89168	0.316189	0.30699	0.474569	0.59194
ENSG00000184432	COPB2	Coatomer subunit beta	23.61	23.63	23.66	23.72	23.84	23.45	23.15	22.94	23.76	23.73	23.7	23.63	23.26	23.23	23.49	23.71	0.0281601	0.0572395	0.11832	0.23461	-0.15168	-0.450811	-0.66724	-0.0332813	-0.06604	-0.127951	-0.498421	-0.52911	-0.2703	-0.047451
ENSG00000184840	TMED9	Transmembrane emp24 domain-containing protein 9	22	22.25	22.5	23	21.94	22.45	22.95	23.33	22.63	22.62	22.62	22.61	22.93	23.13	23.4	23.62	0.24963	0.499599	1.00139	-0.0529003	0.449759	0.956839	1.33715	-0.00592041	-0.0114403	-0.0219193	0.297411	0.50305	0.775021	0.987631
ENSG00000185624	P4HB	Protein disulfide-isomerase	27.39	27.39	27.4	27.41	27.57	27.62	28.21	28.58	27.12	27.16	27.19	27.26	27.74	27.81	28.06	28.27	0.00516891	0.0103893	0.0209198	0.17811	0.233629	0.82254	1.1898	0.0359898	0.0721302	0.144011	0.623821	0.68816	0.943201	1.15524
ENSG00000186832	KRT16	Keratin, type I cytoskeletal 16	22.19	22.75	23.31	24.44	24.86	24.2	24.39	24.6	22.04	21.78	21.51	20.99	23.65	23.72	23.4	23.13	0.562431	1.12574	2.25546	2.66803	2.01301	2.20606	2.41093	-0.263882	-0.52981	-1.04773	1.6127	1.68039	1.35996	1.08985
ENSG00000187735	TCEA1	Transcription elongation factor A protein 1	21.74	21.73	21.73	21.72	21.55	21.51	21.52	21.54	21.51	21.39	21.27	21.02	20.78	20.73	20.62	20.53	-0.00316048	-0.00684929	-0.0149708	-0.189539	-0.226521	-0.211531	-0.199841	-0.122461	-0.24497	-0.490582	-0.735121	-0.785501	-0.892641	-0.97929
ENSG00000196305	IARS	Isoleucine--tRNA ligase, cytoplasmic	24.33	24.39	24.45	24.56	24.22	24.08	24.26	24.35	24.86	24.85	24.84	24.81	24.38	24.59	24.84	25.04	0.0562	0.112431	0.22447	-0.116369	-0.25437	-0.0755196	0.0134716	-0.0126705	-0.0254192	-0.0510101	-0.479439	-0.2757	-0.0176887	0.17976
ENSG00000197102	DYNC1H1	Cytoplasmic dynein 1 heavy chain 1	26.2	26.2	26.19	26.17	26.13	25.89	25.91	25.88	26.48	26.49	26.51	26.54	26.07	26.17	26.17	26.18	-0.00896072	-0.0179005	-0.0358505	-0.0714092	-0.31027	-0.299521	-0.326889	0.0164795	0.0329189	0.0655994	-0.406921	-0.311451	-0.309351	-0.294521
ENSG00000198363	ASPH	Aspartyl/asparaginyl beta-hydroxylase	24.48	24.39	24.31	24.14	24.34	24.32	24.65	24.91	23.79	23.85	23.91	24.04	24.16	24.18	24.26	24.32	-0.0857697	-0.1714	-0.33989	-0.13768	-0.16036	0.170929	0.43047	0.0622101	0.124651	0.250952	0.3729	0.39599	0.46982	0.530352
ENSG00000198910	L1CAM	Neural cell adhesion molecule L1	22.37	22.44	22.51	22.63	21.93	21.46	21.62	21.81	23.07	22.95	22.84	22.61	21.17	21.56	21.95	22.24	0.0691414	0.136011	0.25445	-0.44595	-0.91625	-0.75309	-0.56241	-0.11413	-0.22826	-0.45652	-1.90073	-1.50486	-1.11539	-0.823961
ENSG00000206450	HLA-B	HLA class I histocompatibility antigen, B-15 alpha chain	22.7	22.68	22.66	22.61	22.47	22.83	23.27	23.61	22.55	22.43	22.31	22.07	22.68	22.53	22.94	23.17	-0.0197296	-0.0410099	-0.0917492	-0.22827	0.136601	0.570049	0.90781	-0.122709	-0.24477	-0.485538	0.126471	-0.0199089	0.392031	0.622751
ENSG00000214253	FIS1	Mitochondrial fission 1 protein	21.49	21.42	21.35	21.21	21.27	21.17	21.18	21.2	21.04	21.1	21.17	21.3	20.27	20.27	20.01	19.77	-0.0735588	-0.14616	-0.284649	-0.223719	-0.32474	-0.313139	-0.296249	0.0643005	0.12859	0.25589	-0.77389	-0.766529	-1.03378	-1.26675
ENSG00000232119	MCTS1	Malignant T-cell-amplified sequence 1	19.22	19.26	19.29	19.35	19.46	18.95	18.7	18.54	21.07	21.2	21.34	21.6	20.87	20.57	20.28	20.06	0.0335503	0.0663109	0.128521	0.23366	-0.277149	-0.52375	-0.68845	0.130652	0.261671	0.522041	-0.20093	-0.505508	-0.793909	-1.01077
ENSG00000248098	BCKDHA	2-oxoisovalerate dehydrogenase subunit alpha, mitochondrial	18.91	18.98	19.05	19.19	19	19.11	19.67	20.15	18.96	19.1	19.24	19.52	18.35	18.82	19.01	19.15	0.0720406	0.1436	0.2805	0.0978603	0.207649	0.76718	1.24761	0.139071	0.279289	0.56122	-0.60689	-0.14242	0.0506096	0.190229
ENSG00000004961	HCCS	Cytochrome c-type heme lyase	20.33	20.28	20.22	20.1	18.98	19	18.74	18.52	20.21	20.13	20.04	19.87	19.46	19.28	19.33	19.39	-0.0582008	-0.115301	-0.23024	-1.35068	-1.33909	-1.5916	-1.81864	-0.0859299	-0.171459	-0.340509	-0.748949	-0.927879	-0.883339	-0.82534
ENSG00000005194	CIAPIN1	Anamorsin	23.52	23.52	23.53	23.53	22.74	22.43	22.17	21.98	23.62	23.47	23.32	23.02	22.52	22.24	22.35	22.4	0.00352097	0.00708008	0.0144615	-0.778009	-1.08905	-1.3476	-1.53584	-0.150989	-0.301739	-0.602299	-1.09996	-1.38461	-1.27436	-1.21799
ENSG00000006125	AP2B1		22.04	22.15	22.25	22.45	21.87	21.89	21.59	21.33	22.56	22.58	22.6	22.65	21.97	21.58	21.45	21.35	0.10602	0.210589	0.410999	-0.171411	-0.153971	-0.450062	-0.704672	0.019371	0.0394211	0.08535	-0.589668	-0.984499	-1.11583	-1.2077
ENSG00000009844	VTA1	Vacuolar protein sorting-associated protein VTA1 homolog	22.19	21.99	21.79	21.4	21.87	21.46	21.08	20.79	22.55	22.52	22.5	22.46	21.96	22.09	22.13	22.15	-0.19849	-0.396841	-0.791571	-0.31341	-0.72275	-1.11044	-1.39724	-0.0225582	-0.0449886	-0.0859795	-0.592369	-0.46011	-0.41898	-0.39658
ENSG00000028528	SNX1	Sorting nexin-1	20.44	20.26	20.08	19.71	21.51	20.98	19.96	19.35	20.96	20.74	20.52	20.1	20.04	19.78	20.02	20.27	-0.181301	-0.36198	-0.73027	1.0702	0.54196	-0.474701	-1.0883	-0.21846	-0.43483	-0.85622	-0.914869	-1.17555	-0.93256	-0.68997
ENSG00000047315	POLR2B	DNA-directed RNA polymerase II subunit RPB2	21.73	21.73	21.73	21.75	20.95	19.78	19.82	19.61	21.77	21.79	21.82	21.88	20.22	20.88	21	21.04	0.00177002	0.00502968	0.018219	-0.78006	-1.94632	-1.90782	-2.11901	0.0266895	0.054039	0.112219	-1.54787	-0.89134	-0.770922	-0.724051
ENSG00000047849	MAP4	Microtubule-associated protein	25.42	25.41	25.4	25.39	25.66	25.52	25.31	25.14	25.5	25.51	25.52	25.54	25.33	25.23	25.33	25.4	-0.0100708	-0.0196114	-0.0356503	0.238909	0.0960999	-0.11536	-0.281792	0.00985146	0.0190315	0.0344601	-0.17062	-0.26737	-0.166689	-0.0977688
ENSG00000064601	CTSA	Lysosomal protective protein	20.97	20.97	20.97	20.97	19.85	19.85	19.73	19.63	21.72	21.52	21.32	20.93	20.36	20.51	19.85	19.47	0	0	0	-1.11556	-1.1144	-1.23348	-1.33494	-0.199839	-0.398289	-0.78808	-1.36344	-1.21495	-1.87312	-2.25133
ENSG00000065135	GNAI3	Guanine nucleotide-binding protein G(k) subunit alpha	20.58	20.43	20.27	19.96	21.22	20.43	20.34	20.17	20.18	20.25	20.31	20.46	20.38	19.71	19.59	19.56	-0.154661	-0.30962	-0.621811	0.643709	-0.15453	-0.24424	-0.41264	0.0654392	0.132999	0.280239	0.201839	-0.4753	-0.59474	-0.62385
ENSG00000065548	ZC3H15	Zinc finger CCCH domain-containing protein 15	20.49	20.48	20.47	20.45	19.61	20.07	19.74	19.44	21.63	21.45	21.27	20.9	20.37	20.66	20.46	20.26	-0.00992012	-0.0189304	-0.0382214	-0.876261	-0.421871	-0.75268	-1.05401	-0.18092	-0.362721	-0.727869	-1.25973	-0.97304	-1.17532	-1.37075
ENSG00000067057	PFKP	6-phosphofructokinase type C	25.45	25.49	25.52	25.6	25.47	25.13	24.69	24.36	25.55	25.53	25.51	25.46	25.34	25.31	25.41	25.49	0.0396099	0.0792294	0.158989	0.023819	-0.316561	-0.754641	-1.08518	-0.0224896	-0.0449104	-0.0886288	-0.21339	-0.239769	-0.1434	-0.0595989
ENSG00000072501	SMC1A	Structural maintenance of chromosomes protein 1A	23.8	23.69	23.58	23.35	23.37	23.28	23.27	23.27	23.92	23.87	23.83	23.74	23.59	23.59	22.75	22.44	-0.111811	-0.224331	-0.45215	-0.43174	-0.51808	-0.535061	-0.53277	-0.0445709	-0.088829	-0.176951	-0.32497	-0.325149	-1.1638	-1.47829
ENSG00000073584	SMARCE1	SWI/SNF-related matrix-associated actin-dependent regulator of chromatin subfamily E member 1	21.22	20.91	20.58	19.94	20.84	20.74	20.36	20.05	20.95	20.93	20.92	20.91	20.64	20.38	20.2	20.07	-0.318859	-0.638969	-1.28476	-0.384119	-0.48592	-0.866739	-1.17836	-0.0141907	-0.0261707	-0.0394211	-0.304041	-0.564571	-0.746481	-0.878931
ENSG00000075234	TTC38	Tetratricopeptide repeat protein 38	19.46	19.84	20.21	20.96	19.48	19.81	18.96	18.24	20.33	20.13	19.92	19.51	18.9	18.91	18.88	18.85	0.37331	0.74843	1.49752	0.0206699	0.342522	-0.507469	-1.21949	-0.20549	-0.411098	-0.82275	-1.4358	-1.42264	-1.45197	-1.47803
ENSG00000075856	SART3	Squamous cell carcinoma antigen recognized by T-cells 3	20.59	20.8	21	21.39	20.13	20.32	19.61	18.97	21.26	21.2	21.14	21.02	20.65	20.53	20.27	20.06	0.206511	0.410502	0.800982	-0.456169	-0.27223	-0.982279	-1.61526	-0.0620689	-0.123419	-0.24309	-0.60754	-0.729229	-0.98913	-1.19904
ENSG00000076003	MCM6	DNA replication licensing factor MCM6	23.49	23.5	23.51	23.52	23.59	23.59	23.58	23.57	23.83	23.75	23.67	23.51	23.35	23.34	23.44	23.52	0.00866127	0.0169411	0.0278111	0.0972996	0.0967102	0.0883007	0.07868	-0.0771313	-0.154621	-0.311781	-0.47261	-0.48501	-0.388121	-0.303211
ENSG00000077809	GTF2I	General transcription factor II-I	25.02	24.98	24.94	24.86	24.93	24.6	24.32	24.13	24.76	24.75	24.74	24.72	24.5	24.21	23.99	23.82	-0.0373612	-0.0756111	-0.156879	-0.08148	-0.418181	-0.692461	-0.88756	-0.00900078	-0.0175896	-0.0348091	-0.26075	-0.5487	-0.77309	-0.93643
ENSG00000080503	SMARCA2	Probable global transcription activator SNF2L2	19.11	19.51	19.9	20.64	20.2	20.43	19.73	19.2	21.25	21.03	20.81	20.39	20.41	20.27	19.81	19.42	0.393301	0.78244	1.53011	1.08103	1.3163	0.614632	0.0850601	-0.21978	-0.43853	-0.863001	-0.843309	-0.98307	-1.44509	-1.82891
ENSG00000080608	KIAA0020	Pumilio domain-containing protein KIAA0020	21.4	21.38	21.37	21.35	22.14	21.66	21.09	20.68	21.74	21.81	21.87	22	21.9	22.27	22.18	22.09	-0.01404	-0.0277805	-0.0490913	0.74531	0.25959	-0.312571	-0.72253	0.06423	0.128981	0.25597	0.154341	0.52672	0.438709	0.348631
ENSG00000082068	WDR70	WD repeat-containing protein 70	20.25	20.33	20.42	20.58	19.8	18.75	17.7	16.92	19.78	19.71	19.65	19.54	19.17	19.35	19.31	19.28	0.0827484	0.165489	0.330978	-0.456732	-1.50267	-2.54744	-3.3308	-0.0632591	-0.12525	-0.238779	-0.60792	-0.43272	-0.465519	-0.50144
ENSG00000082898	XPO1	Exportin-1	24.46	24.55	24.64	24.82	24.18	24.12	23.89	23.72	24.92	24.88	24.85	24.79	23.93	24.2	24.31	24.37	0.0936813	0.186731	0.367521	-0.27714	-0.33963	-0.562698	-0.7374	-0.0328007	-0.0650806	-0.12602	-0.987209	-0.717501	-0.609529	-0.544081
ENSG00000088367	EPB41L1	Band 4.1-like protein 1	19.56	19.32	19.09	18.62	19.67	19.67	18.43	17.97	18.33	18.14	17.96	17.57	19.16	18.82	18.58	18.41	-0.23599	-0.47085	-0.937189	0.105921	0.106901	-1.13093	-1.59512	-0.18638	-0.37396	-0.758001	0.83111	0.48761	0.251839	0.0836296
ENSG00000089159	PXN	Paxillin	20.42	20.6	20.77	21.13	20.18	19.65	19.01	18.5	20.83	20.77	20.71	20.6	20.39	19.71	19.07	18.6	0.176371	0.35322	0.70892	-0.24433	-0.767981	-1.41125	-1.91633	-0.0588894	-0.11759	-0.234219	-0.44104	-1.12116	-1.75951	-2.23435
ENSG00000090054	SPTLC1	Serine palmitoyltransferase 1	19.17	19.47	19.78	20.36	19.94	19.86	20.25	20.55	19.31	19.4	19.49	19.69	19.96	19.28	18.64	18.16	0.303228	0.604839	1.19053	0.77339	0.6868	1.0834	1.3794	0.0931606	0.189152	0.384611	0.652321	-0.0265388	-0.669668	-1.14623
ENSG00000090615	GOLGA3	Golgin subfamily A member 3	20	19.78	19.55	19.12	17.75	17.65	17.53	17.44	19.06	18.63	18.2	17.34	19.15	18.83	18.76	18.68	-0.225269	-0.44836	-0.88027	-2.24786	-2.35346	-2.47126	-2.56015	-0.43095	-0.86195	-1.72457	0.0911312	-0.23024	-0.29912	-0.387169
ENSG00000091527	CDV3	Protein CDV3 homolog	22.34	22.29	22.24	22.13	23.13	22.69	21.99	21.46	22.59	22.69	22.78	22.97	22.66	22.69	23.09	23.41	-0.0496502	-0.10047	-0.20694	0.79821	0.35796	-0.34721	-0.87998	0.0943203	0.18836	0.37756	0.0627708	0.0918713	0.49464	0.817371
ENSG00000092108	SCFD1	Sec1 family domain-containing protein 1	20.98	20.96	20.95	20.91	21.1	20.25	20.16	20.17	20.99	20.94	20.9	20.81	19.99	20.22	19.75	19.39	-0.0151501	-0.0311012	-0.0641613	0.127539	-0.7281	-0.814201	-0.804031	-0.0448589	-0.08955	-0.18096	-0.99176	-0.769159	-1.234	-1.59196
ENSG00000094914	AAAS	Aladin	21.81	21.67	21.54	21.28	22.24	21.77	21.51	21.34	21.07	21.16	21.24	21.41	21.65	21.23	20.88	20.63	-0.131491	-0.26346	-0.52791	0.432159	-0.0400505	-0.29633	-0.467291	0.0838795	0.167759	0.33552	0.57884	0.16111	-0.18952	-0.44663
ENSG00000095139	ARCN1	Coatomer subunit delta	23.13	23.13	23.14	23.14	22.39	22.52	22.35	22.27	23.03	22.99	22.96	22.89	22.43	22.57	22.7	22.8	0.00345039	0.00667954	0.0113697	-0.737911	-0.611691	-0.776451	-0.85848	-0.0356102	-0.0712299	-0.14258	-0.601801	-0.462832	-0.32624	-0.22723
ENSG00000100227	POLDIP3	Polymerase delta-interacting protein 3	22.78	22.29	21.8	20.81	21.69	21.03	20.36	19.86	21.9	21.9	21.89	21.88	20.88	20.4	20.15	19.93	-0.49185	-0.9837	-1.9674	-1.09045	-1.75427	-2.42291	-2.92479	-0.00522995	-0.0101299	-0.0173187	-1.01876	-1.50294	-1.74955	-1.96833
ENSG00000100353	EIF3D	Eukaryotic translation initiation factor 3 subunit D	22.7	22.98	23.25	23.8	22.54	21.73	20.99	20.45	23.49	23.42	23.35	23.2	22.62	22.81	22.89	22.97	0.275301	0.55006	1.09314	-0.161449	-0.978029	-1.71765	-2.25647	-0.0714397	-0.142799	-0.285789	-0.86669	-0.68293	-0.596788	-0.51807
ENSG00000100575	TIMM9	Mitochondrial import inner membrane translocase subunit Tim9	21.6	21.65	21.69	21.77	21.64	21.23	20.66	20.22	20.72	20.74	20.76	20.8	20.4	19.88	19.74	19.68	0.0434284	0.0865994	0.169539	0.0402489	-0.37141	-0.9412	-1.38463	0.0171013	0.035881	0.0802116	-0.327299	-0.847519	-0.98214	-1.04675
ENSG00000100603	SNW1	SNW domain-containing protein 1	20.56	20.58	20.6	20.64	20.88	20.42	19.97	19.63	20.93	20.88	20.83	20.73	20.59	20.42	20.41	20.41	0.0180893	0.0366707	0.0784702	0.319599	-0.14246	-0.5942	-0.933889	-0.0500202	-0.0999012	-0.201351	-0.34016	-0.506851	-0.52354	-0.516811
ENSG00000100926	TM9SF1	Charged multivesicular body protein 4a	20.37	20.48	20.58	20.78	20.35	19.8	19.23	18.8	19.73	19.74	19.74	19.75	18.67	19.2	19.55	19.78	0.108641	0.2153	0.415011	-0.0195694	-0.564819	-1.13799	-1.57116	0.00576019	0.0111008	0.0227604	-1.06002	-0.525929	-0.18515	0.0470905
ENSG00000100934	SEC23A	Protein transport protein Sec23A	23.65	23.73	23.81	23.97	22.98	22.87	22.72	22.61	24.08	23.96	23.83	23.59	23.38	23.1	23.4	23.55	0.078701	0.15744	0.315111	-0.668449	-0.783859	-0.932899	-1.03976	-0.1215	-0.243191	-0.486141	-0.69981	-0.97929	-0.674791	-0.529291
ENSG00000101337	TM9SF4	Transmembrane 9 superfamily member 4	19.21	19.37	19.54	19.88	18.44	18.08	18.51	18.92	18.96	18.45	17.95	16.95	18.09	17.62	17.68	17.79	0.16511	0.330429	0.66865	-0.76811	-1.13397	-0.696451	-0.29364	-0.50276	-1.00512	-2.00507	-0.86532	-1.33932	-1.2746	-1.16547
ENSG00000101558	VAPA	Vesicle-associated membrane protein-associated protein A	23.48	23.48	23.48	23.48	23.61	23.59	23.64	23.68	23.84	23.77	23.7	23.57	23.67	23.28	22.95	22.7	-0.000989914	-0.00187874	-0.00348854	0.13147	0.10598	0.16217	0.199261	-0.0657997	-0.13155	-0.26552	-0.16346	-0.557579	-0.888979	-1.13268
ENSG00000101843	PSMD10	26S proteasome non-ATPase regulatory subunit 10	23.01	22.99	22.97	22.94	22.81	22.81	22.32	22.13	22.62	22.63	22.65	22.69	22.41	22.41	22.66	22.87	-0.0168095	-0.0334797	-0.0649395	-0.19054	-0.190639	-0.68536	-0.87088	0.0188713	0.0373516	0.0726719	-0.20575	-0.20863	0.0413303	0.256441
ENSG00000102172	SMS	Spermine synthase	22.47	22.7	22.92	23.37	22.79	21.87	20.95	20.26	23.14	23.14	23.14	23.14	22.2	22.05	21.91	21.81	0.224211	0.448681	0.89875	0.316151	-0.60251	-1.52055	-2.20947	0	0	0	-0.93531	-1.08688	-1.22547	-1.32787
ENSG00000102317	RBM3	Putative RNA-binding protein 3	24.13	24.11	24.08	24.03	23.85	23.57	22.58	21.94	24.18	24.2	24.21	24.24	23.58	23.46	23.26	23.13	-0.0257301	-0.0516701	-0.103941	-0.280069	-0.564341	-1.55147	-2.19653	0.0158005	0.0315895	0.0631294	-0.59664	-0.72139	-0.917931	-1.05479
ENSG00000105447	GRWD1	Glutamate-rich WD repeat-containing protein 1	19.75	19.85	19.96	20.19	19.89	19.27	19.24	19.28	20.49	20.15	19.81	19.12	19.14	19.85	19.64	19.45	0.10416	0.21089	0.443171	0.140581	-0.47537	-0.505499	-0.47212	-0.3386	-0.678411	-1.37042	-1.34397	-0.634031	-0.85092	-1.03295
ENSG00000105701	FKBP8	Peptidyl-prolyl cis-trans isomerase FKBP8	20.67	20.52	20.37	20.08	20.45	20.07	20.19	20.3	20.8	20.74	20.68	20.55	20.1	19.98	19.42	19.02	-0.150589	-0.29953	-0.595699	-0.220989	-0.605209	-0.485041	-0.372061	-0.0592308	-0.120291	-0.249821	-0.696211	-0.817541	-1.38575	-1.77881
ENSG00000107951	MTPAP	Poly(A) RNA polymerase, mitochondrial	20.69	20.65	20.61	20.52	20.89	20.72	20.44	20.25	20.15	20.2	20.24	20.32	20.08	19.04	18.81	18.52	-0.0387897	-0.0783997	-0.160601	0.20734	0.0302792	-0.241951	-0.431721	0.0412884	0.0826797	0.165279	-0.0716801	-1.11685	-1.34536	-1.63109
ENSG00000108179	PPIF	Peptidyl-prolyl cis-trans isomerase F, mitochondrial	20.07	20.33	20.6	21.14	19.23	19.14	18.88	18.66	21.67	21.47	21.28	20.9	21.14	21.09	21.15	21.22	0.263689	0.52887	1.07042	-0.839651	-0.929981	-1.18988	-1.4122	-0.192701	-0.38504	-0.77017	-0.52186	-0.573511	-0.51095	-0.44619
ENSG00000108270	AATF	Protein AATF	19.47	19.5	19.52	19.57	19.95	18.94	18.56	18.34	18.54	18.88	19.21	19.88	19.25	19.15	18.51	18.03	0.02528	0.0486298	0.0996094	0.481339	-0.528641	-0.909182	-1.13685	0.333681	0.66939	1.33997	0.70742	0.60775	-0.0360088	-0.51227
ENSG00000108448	TRIM16	Tripartite motif-containing protein 16	22.41	22.2	21.99	21.56	21.96	21.4	20.93	20.56	21.91	21.75	21.59	21.27	21.44	21.62	21.9	22.12	-0.21257	-0.42524	-0.850519	-0.455589	-1.01156	-1.48707	-1.85554	-0.161259	-0.32271	-0.64172	-0.4715	-0.29534	-0.0158196	0.20122
ENSG00000109534	GAR1	H/ACA ribonucleoprotein complex subunit 1	21.81	21.79	21.77	21.74	21.87	21.88	21.9	21.92	22.1	22.01	21.92	21.74	21.44	21.42	21.08	20.87	-0.0172882	-0.0345783	-0.069149	0.0661507	0.0706615	0.092741	0.1112	-0.0892105	-0.178261	-0.35626	-0.664051	-0.68293	-1.02293	-1.2321
ENSG00000110696	SMAP	Small acidic protein	21.35	21.53	21.71	22.06	21.67	21.09	20.38	19.82	21.61	21.58	21.55	21.49	22.12	21.66	21.54	21.47	0.17701	0.353189	0.70677	0.31526	-0.265331	-0.977221	-1.53049	-0.0301704	-0.0614204	-0.124889	0.50831	0.042881	-0.0678692	-0.140669
ENSG00000110713	NUP98	Nuclear pore complex protein Nup98-Nup96	21.33	21.14	20.95	20.55	21.91	20.09	20.21	20.49	21.46	21.44	21.42	21.38	20.98	20.6	19.48	18.59	-0.18816	-0.379991	-0.784401	0.580509	-1.23795	-1.11824	-0.84297	-0.0211391	-0.0418892	-0.083889	-0.475941	-0.853939	-1.98314	-2.87109
ENSG00000110801	PSMD9	26S proteasome non-ATPase regulatory subunit 9	22.45	22.49	22.52	22.57	21.71	21.82	21.56	21.33	21.32	21.44	21.56	21.79	20.86	20.86	20.86	20.86	0.0326996	0.0641098	0.117079	-0.742121	-0.6374	-0.8941	-1.11921	0.116381	0.23276	0.465641	-0.459471	-0.461821	-0.461821	-0.461821
ENSG00000111581	NUP107	Nuclear pore complex protein Nup107	21.45	21.33	21.22	20.99	21.08	20.59	20.09	19.72	20.76	20.88	21	21.23	20.69	20.55	20.44	20.38	-0.11636	-0.232658	-0.464088	-0.371779	-0.864609	-1.35978	-1.73203	0.11676	0.232641	0.46245	-0.0753784	-0.214779	-0.320728	-0.384909
ENSG00000111642	CHD4	Chromodomain-helicase-DNA-binding protein 4	23.09	23.07	23.05	23.01	23.49	23.07	22.79	22.6	23.37	23.39	23.4	23.43	23.34	23.1	22.76	22.51	-0.0200596	-0.0400696	-0.0794392	0.397909	-0.020401	-0.29912	-0.49683	0.0143108	0.0294399	0.0599709	-0.0327091	-0.278019	-0.61125	-0.86137
ENSG00000111678	C12orf57	Protein C10	21.28	21.1	20.93	20.6	19.4	18.89	19.66	20.05	20.9	20.84	20.78	20.67	19.84	20.14	20.59	20.92	-0.171261	-0.34162	-0.675699	-1.87936	-2.3835	-1.61818	-1.22542	-0.0587196	-0.117281	-0.230551	-1.05536	-0.75658	-0.314701	0.016819
ENSG00000112651	MRPL2	39S ribosomal protein L2, mitochondrial	19.04	19.18	19.32	19.6	19.31	18.1	16.9	15.99	19.35	19.34	19.33	19.31	19.85	19.21	18.98	18.8	0.14139	0.28233	0.56171	0.27207	-0.93677	-2.14434	-3.05001	-0.0101814	-0.0192699	-0.035511	0.503929	-0.1385	-0.36989	-0.542891
ENSG00000112977	DAP	Death-associated protein 1	19.9	19.95	20	20.09	21.16	20.69	20.32	20.05	18.35	18.71	19.07	19.79	19.2	19.18	19.07	18.98	0.0461597	0.0923214	0.184641	1.26151	0.7903	0.415611	0.144911	0.35667	0.71386	1.43625	0.8482	0.824751	0.72292	0.62933
ENSG00000113282	CLINT1	Clathrin interactor 1	20.16	20.1	20.03	19.9	19.6	19.16	18.75	18.45	20.88	20.94	20.99	21.1	19.96	20.06	19.96	19.88	-0.0672302	-0.13446	-0.269051	-0.560711	-0.99943	-1.41363	-1.71581	0.0542698	0.10807	0.218201	-0.92301	-0.82308	-0.91674	-1.00296
ENSG00000113448	PDE4D	cAMP-specific 3,5-cyclic phosphodiesterase 4D	20.31	20.11	19.9	19.49	19.48	19.14	19.4	19.58	20.94	20.85	20.76	20.59	19.68	19.65	19.55	19.48	-0.205891	-0.410919	-0.82177	-0.83746	-1.16851	-0.91728	-0.73282	-0.0869217	-0.174231	-0.345131	-1.2585	-1.29262	-1.38419	-1.45763
ENSG00000113552	GNPDA1	Glucosamine-6-phosphate isomerase 1	20.76	20.99	21.21	21.63	20.85	20.14	20.09	20.11	21.82	21.95	22.08	22.33	20.91	21.5	21.44	21.32	0.22341	0.444269	0.865139	0.0825996	-0.626831	-0.677801	-0.65855	0.13118	0.26124	0.5145	-0.905279	-0.31909	-0.38357	-0.503161
ENSG00000113810	SMC4	Structural maintenance of chromosomes protein 4	23.81	23.85	23.9	24	24.14	23.63	23.13	22.76	23.64	23.7	23.76	23.88	23.64	23.61	23.58	23.55	0.0474606	0.0947895	0.190331	0.330341	-0.17975	-0.67732	-1.04933	0.058239	0.11628	0.230949	-0.00233078	-0.0310211	-0.0685596	-0.0973911
ENSG00000114416	FXR1	Fragile X mental retardation syndrome-related protein 1	20.35	20.44	20.52	20.67	20.9	20.02	19.85	19.8	20.89	20.91	20.94	20.99	21.29	20.94	20.67	20.48	0.0870209	0.171659	0.322411	0.55253	-0.335699	-0.50589	-0.552839	0.026329	0.0526695	0.105349	0.405569	0.0550098	-0.211391	-0.403811
ENSG00000114767	RRP9	U3 small nucleolar RNA-interacting protein 2	19.88	20.19	20.5	21.09	21.35	20.39	19.4	18.67	20.46	20.44	20.42	20.37	20.72	20.2	20	19.82	0.307749	0.613649	1.21024	1.46592	0.50168	-0.4876	-1.21251	-0.0216999	-0.0443001	-0.0953503	0.257109	-0.262951	-0.46554	-0.644112
ENSG00000115211	EIF2B4	Translation initiation factor eIF-2B subunit delta	21.03	20.64	20.26	19.52	21.06	19.64	19.51	19.51	21.42	21.1	20.77	20.11	19.96	20	19.82	19.66	-0.38381	-0.764851	-1.50552	0.0363388	-1.39094	-1.51788	-1.51214	-0.325809	-0.652149	-1.30673	-1.45823	-1.42246	-1.60329	-1.759
ENSG00000115306	SPTBN1	Spectrin beta chain, brain 1	26.58	26.58	26.57	26.55	26.47	26.02	25.61	25.31	26.4	26.38	26.36	26.32	25.93	25.45	25.14	24.92	-0.00670052	-0.0141506	-0.033741	-0.11434	-0.55896	-0.967321	-1.27149	-0.0207405	-0.0409699	-0.0810013	-0.477821	-0.95558	-1.26705	-1.48508
ENSG00000115415	STAT1	Signal transducer and activator of transcription 1-alpha/beta	22.45	22.53	22.62	22.78	21.65	21.69	21.69	21.67	23.21	23.16	23.11	23.02	22.4	22.27	22.49	22.6	0.0818806	0.163771	0.32753	-0.800579	-0.757669	-0.76409	-0.776909	-0.0463104	-0.0926113	-0.185221	-0.810341	-0.932781	-0.717991	-0.605101
ENSG00000116750	UCHL5	Ubiquitin carboxyl-terminal hydrolase isozyme L5	21.41	21.48	21.56	21.72	21.49	20.61	20.37	20.1	21.71	21.71	21.71	21.71	21.31	21.3	21.32	21.34	0.0782604	0.15645	0.313271	0.0879116	-0.79991	-1.0335	-1.30129	-0.00210953	-0.0032196	-9.92e-05	-0.397301	-0.40694	-0.38921	-0.37191
ENSG00000119414	PPP6C	Serine/threonine-protein phosphatase 6 catalytic subunit	21.11	21.06	21.01	20.93	20.84	20.87	20.04	19.64	21.16	21.18	21.21	21.26	20.81	21.07	21.3	21.47	-0.0458698	-0.0911102	-0.173981	-0.266941	-0.239842	-1.06567	-1.46811	0.0259399	0.0518799	0.10376	-0.341869	-0.0856094	0.143751	0.311991
ENSG00000119541	VPS4B	Vacuolar protein sorting-associated protein 4B	20.25	20.26	20.27	20.29	20.16	19.58	19.03	18.64	21.06	21.06	21.05	21.04	20.32	20.1	20.24	20.38	0.0109406	0.0200996	0.0338097	-0.0947094	-0.67267	-1.22772	-1.61308	-0.00704956	-0.0142498	-0.0259399	-0.746229	-0.96068	-0.82025	-0.681429
ENSG00000120686	UFM1	Ubiquitin-fold modifier 1	21.77	21.86	21.95	22.12	21.72	21.75	21.39	21.17	22.14	22.18	22.22	22.3	21.88	22.17	22.42	22.59	0.0860195	0.172901	0.347259	-0.0526295	-0.025919	-0.382709	-0.60005	0.0402088	0.0804691	0.1616	-0.260811	0.0324097	0.276039	0.45384
ENSG00000121579	NAA50	N-alpha-acetyltransferase 50	21.88	21.9	21.92	21.96	22.17	22.17	21.23	20.88	21.42	21.35	21.28	21.14	21.31	21.29	21.57	21.81	0.0186195	0.0373592	0.0761299	0.28809	0.287909	-0.651442	-1.0037	-0.0699501	-0.14048	-0.282259	-0.11158	-0.125771	0.151861	0.39135
ENSG00000124164	VAPB	Vesicle-associated membrane protein-associated protein B/C	22.94	22.87	22.8	22.68	23.01	22.61	22.28	22.04	22.32	22.21	22.11	21.9	22.1	21.04	20.72	20.5	-0.0692501	-0.136951	-0.262362	0.0662994	-0.330841	-0.65937	-0.90246	-0.10627	-0.212599	-0.42137	-0.219068	-1.27338	-1.60203	-1.82077
ENSG00000124562	SNRPC	U1 small nuclear ribonucleoprotein C	22.87	22.89	22.91	22.95	22.78	22.34	21.73	21.27	22.72	22.74	22.76	22.8	22.46	22.02	21.68	21.41	0.0190907	0.0388203	0.0808697	-0.0906696	-0.53315	-1.14035	-1.60151	0.01968	0.0393314	0.0783215	-0.254549	-0.70117	-1.03744	-1.3054
ENSG00000124570	SERPINB6	Serpin B6	23.57	23.45	23.33	23.09	22.99	22.99	22.26	21.99	23.34	23.36	23.39	23.43	23.04	23.17	23.44	23.65	-0.119989	-0.24011	-0.482	-0.58189	-0.580441	-1.31058	-1.58438	0.0212307	0.0422993	0.0845699	-0.299391	-0.171551	0.0964203	0.30887
ENSG00000125484	GTF3C4	General transcription factor 3C polypeptide 4	16.79	16.84	16.9	17	18.12	17.46	16.47	15.71	18.98	19.05	19.13	19.28	18.81	18.41	17.96	17.61	0.0543594	0.108429	0.215359	1.33216	0.67347	-0.316009	-1.07712	0.0755501	0.151169	0.303308	-0.16531	-0.568972	-1.01944	-1.36408
ENSG00000125505	MBOAT7	Lysophospholipid acyltransferase 7	19.27	18.9	18.54	17.81	19.17	18.74	18.22	17.82	18.93	18.99	19.05	19.18	19.29	18.72	18.01	17.51	-0.36359	-0.728401	-1.45318	-0.0911007	-0.53059	-1.04951	-1.44662	0.0601788	0.121409	0.245668	0.363649	-0.212341	-0.920771	-1.41761
ENSG00000125753	VASP	Vasodilator-stimulated phosphoprotein	23.08	23.13	23.17	23.25	23.14	22.7	22.09	21.61	23.1	23.13	23.16	23.23	23.5	22.8	22.43	22.16	0.0459003	0.0898304	0.166071	0.0568809	-0.386789	-0.997459	-1.47456	0.0299683	0.0604095	0.12435	0.39654	-0.30089	-0.66843	-0.94388
ENSG00000125971	DYNLRB1	Dynein light chain roadblock-type 1	21.89	22.04	22.19	22.49	21.55	21.4	20.84	20.48	22.07	22.11	22.16	22.24	21.51	21.62	21.66	21.68	0.150559	0.301279	0.60359	-0.34486	-0.48591	-1.04642	-1.40716	0.0410309	0.0818405	0.16317	-0.561279	-0.449999	-0.414339	-0.395229
ENSG00000127481	UBR4	E3 ubiquitin-protein ligase UBR4	22.83	22.73	22.62	22.4	22.72	22.3	21.94	21.7	23.77	23.65	23.53	23.28	22.24	22.3	22.38	22.44	-0.108509	-0.216888	-0.42956	-0.112019	-0.53339	-0.898869	-1.13936	-0.123249	-0.245909	-0.48737	-1.5353	-1.47458	-1.39561	-1.33309
ENSG00000131238	PPT1	Palmitoyl-protein thioesterase 1	22.29	22.15	22.01	21.72	21.32	20.63	20.43	20.31	23.04	22.99	22.94	22.84	22.11	22.01	21.75	21.55	-0.144209	-0.28797	-0.5714	-0.977711	-1.66379	-1.86228	-1.98619	-0.0488205	-0.0982914	-0.201481	-0.930271	-1.02643	-1.28438	-1.49301
ENSG00000132142	ACACA	Acetyl-CoA carboxylase 1	21.93	21.7	21.46	21.01	20	19.99	20.17	20.28	22.07	22.05	22.02	21.98	21.2	20.85	20.43	20.11	-0.23427	-0.468061	-0.926571	-1.92733	-1.94187	-1.76285	-1.65482	-0.0250397	-0.0499802	-0.0979786	-0.876179	-1.22061	-1.64287	-1.96763
ENSG00000132275	RRP8	Ribosomal RNA-processing protein 8	21.44	21.37	21.3	21.17	21.25	20.82	20.72	20.68	20.85	20.93	21.02	21.19	20.93	20.39	20.01	19.74	-0.0664597	-0.133619	-0.266979	-0.18462	-0.61656	-0.71488	-0.7568	0.0847607	0.17012	0.3407	0.0816498	-0.45397	-0.83214	-1.10245
ENSG00000133026	MYH10	Myosin-10	22.92	22.98	23.04	23.15	22.83	22.34	22.05	21.81	23.09	23.04	22.99	22.89	22.61	22.34	22.25	22.2	0.0576191	0.11451	0.2272	-0.0921612	-0.57641	-0.87138	-1.11066	-0.0494499	-0.09832	-0.193949	-0.476749	-0.744049	-0.83268	-0.89056
ENSG00000133226	SRRM1	Serine/arginine repetitive matrix protein 1	22.02	21.81	21.6	21.19	22.47	21.88	21.5	21.24	20.97	21.16	21.35	21.73	21.35	21.57	21.33	21.11	-0.20709	-0.414551	-0.826431	0.4485	-0.134201	-0.514341	-0.77947	0.19026	0.381329	0.76502	0.37908	0.60404	0.36113	0.138779
ENSG00000133313	CNDP2	Cytosolic non-specific dipeptidase	22.31	22.15	21.99	21.68	22.1	21.7	21.24	20.89	22.36	22.3	22.25	22.15	21.75	21.71	21.88	22.03	-0.159349	-0.318241	-0.62685	-0.21022	-0.61088	-1.07127	-1.4162	-0.0520897	-0.103859	-0.206749	-0.602881	-0.644119	-0.470369	-0.322769
ENSG00000133703	KRAS	GTPase KRas	21.48	21.53	21.57	21.66	21.79	21.4	20.9	20.51	21.41	21.41	21.4	21.39	21.76	21.16	20.76	20.49	0.0493698	0.0974484	0.185249	0.313309	-0.0718803	-0.57213	-0.960951	-0.00572014	-0.0108986	-0.0190792	0.346331	-0.255449	-0.65423	-0.92716
ENSG00000133789	SWAP70	Switch-associated protein 70	20.33	20.31	20.29	20.26	22.22	21.21	20.07	19.19	19.86	19.86	19.87	19.88	19.39	19.06	18.51	18.12	-0.0225296	-0.0435505	-0.0760803	1.8889	0.87376	-0.268101	-1.14624	0.0043087	0.00834846	0.019619	-0.467661	-0.79509	-1.34758	-1.73901
ENSG00000136521	NDUFB5	NADH dehydrogenase [ubiquinone] 1 beta subcomplex subunit 5, mitochondrial	19.04	19.47	19.9	20.75	20.16	19.62	19.69	19.81	20.53	20.42	20.3	20.08	19.61	19.11	18.86	18.68	0.42959	0.857239	1.70403	1.11554	0.58289	0.65168	0.772419	-0.11339	-0.22661	-0.451962	-0.92317	-1.41642	-1.67499	-1.85352
ENSG00000136731	UGGT1	UDP-glucose:glycoprotein glucosyltransferase 1	22.78	22.82	22.86	22.94	23.06	22.91	23.15	23.36	21.98	22.07	22.17	22.36	22.16	22.24	22.38	22.48	0.0422401	0.0834618	0.161631	0.276461	0.130192	0.372461	0.58148	0.0951595	0.190149	0.37685	0.18148	0.26395	0.39752	0.50157
ENSG00000136888	ATP6V1G1	V-type proton ATPase subunit G 1	20.98	20.74	20.5	20.03	19.64	19.27	18.69	18.28	19.84	19.84	19.83	19.82	19.02	18.78	19.25	19.5	-0.235519	-0.470999	-0.941469	-1.33405	-1.70166	-2.29064	-2.70082	-0.00372887	-0.00697899	-0.0165501	-0.815649	-1.06241	-0.591679	-0.34079
ENSG00000137168	PPIL1	Peptidyl-prolyl cis-trans isomerase-like 1	21.07	21.54	22.01	22.93	21.3	20.89	19.95	19.19	21.61	21.68	21.76	21.92	21.91	21.68	21.65	21.64	0.472061	0.94175	1.86183	0.228069	-0.174019	-1.11817	-1.87838	0.07757	0.155069	0.309811	0.300659	0.0746498	0.0420094	0.0379295
ENSG00000137547	MRPL15	39S ribosomal protein L15, mitochondrial	22.15	22.14	22.14	22.15	22.71	21.84	21.48	21.26	21.86	21.96	22.06	22.26	21.75	21.73	21.66	21.62	-0.00322914	-0.00436974	0.00468063	0.56004	-0.30526	-0.66988	-0.889269	0.10214	0.20405	0.4044	-0.10405	-0.127989	-0.193979	-0.235889
ENSG00000137824	FAM82A2	Regulator of microtubule dynamics protein 3	19.42	19.29	19.15	18.85	19.66	18.43	18.06	17.87	19.53	19.59	19.66	19.79	18.85	18.61	18.65	18.73	-0.13236	-0.269661	-0.57242	0.233938	-0.989731	-1.3633	-1.54946	0.0664311	0.13278	0.264341	-0.68	-0.913559	-0.87034	-0.799519
ENSG00000138398	PPIG	Peptidyl-prolyl cis-trans isomerase G	19.88	19.82	19.76	19.63	21.25	20.41	19.55	18.9	19.01	19.21	19.42	19.81	19.18	19.18	19.21	19.24	-0.0611	-0.12298	-0.246632	1.36881	0.52849	-0.332281	-0.97686	0.207399	0.4119	0.80514	0.17622	0.17486	0.206459	0.230919
ENSG00000138448	ITGAV	Integrin alpha-V	22.19	21.63	21.07	19.94	20.53	19.81	19.82	19.72	21.76	21.59	21.42	21.08	20.26	19.86	19.32	18.92	-0.559059	-1.11971	-2.24963	-1.65488	-2.37311	-2.36445	-2.46323	-0.16828	-0.336889	-0.675249	-1.49719	-1.9004	-2.43707	-2.8387
ENSG00000139637	C12orf10	UPF0160 protein MYG1, mitochondrial	22.73	22.67	22.61	22.49	21.86	21.74	21.15	20.77	22.7	22.64	22.58	22.46	22.35	22.49	22.58	22.65	-0.0601902	-0.12035	-0.24011	-0.87919	-0.99498	-1.58654	-1.96277	-0.0578384	-0.11574	-0.232199	-0.344799	-0.204739	-0.111639	-0.0489197
ENSG00000141756	FKBP10	Peptidyl-prolyl cis-trans isomerase FKBP10	21.73	21.86	21.98	22.23	20.88	20.69	21.09	21.46	21.57	21.53	21.49	21.42	21.02	20.99	21.05	21.12	0.126991	0.253771	0.501581	-0.85191	-1.03807	-0.635099	-0.270189	-0.0380287	-0.0755596	-0.149429	-0.550459	-0.58326	-0.51527	-0.45237
ENSG00000143149	ALDH9A1	4-trimethylaminobutyraldehyde dehydrogenase	21.93	21.99	22.05	22.16	22.06	20.56	20.32	19.84	21.47	21.46	21.46	21.45	21.3	21.45	21.58	21.67	0.0610294	0.121519	0.23708	0.136749	-1.36231	-1.60466	-2.08192	-0.00405884	-0.00864983	-0.0172005	-0.164459	-0.0177593	0.10887	0.201891
ENSG00000144580	RQCD1	Cell differentiation protein RCD1 homolog	20.93	20.62	20.31	19.7	19.26	19.27	18.46	17.82	21	20.72	20.43	19.85	19	19.12	18.75	18.54	-0.30982	-0.61953	-1.23034	-1.67051	-1.6613	-2.46652	-3.11318	-0.287611	-0.575241	-1.15008	-2.00233	-1.88732	-2.25748	-2.46623
ENSG00000144895	EIF2A	Eukaryotic translation initiation factor 2A	23.27	23.21	23.15	23.03	23.1	22.31	21.76	21.32	23.48	23.46	23.45	23.41	23.05	23.1	23.14	23.18	-0.0616112	-0.123241	-0.246151	-0.174421	-0.965231	-1.50868	-1.95169	-0.0155392	-0.0312691	-0.0618801	-0.42296	-0.37982	-0.33305	-0.297049
ENSG00000145817	YIPF5	Protein YIPF5	18.64	18.94	19.25	19.84	19.53	18.81	18.16	17.67	19.7	19.5	19.31	18.93	19.72	18.75	19.1	19.48	0.301739	0.603599	1.20163	0.888109	0.171249	-0.483561	-0.96904	-0.195269	-0.388409	-0.765549	0.0186501	-0.952719	-0.594269	-0.22287
ENSG00000147162	OGT	UDP-N-acetylglucosamine--peptide N-acetylglucosaminyltransferase 110 kDa subunit	21.24	20.98	20.71	20.18	20.24	19.8	19.54	19.36	21.03	20.85	20.66	20.29	19.76	20.17	20.37	20.51	-0.26601	-0.532471	-1.06489	-0.998961	-1.442	-1.70812	-1.88199	-0.184141	-0.36861	-0.738771	-1.26879	-0.862551	-0.663181	-0.516272
ENSG00000147416	ATP6V1B2	V-type proton ATPase subunit B, brain isoform	22.09	22.06	22.03	21.97	21.61	21.49	21	20.62	22.2	22.19	22.18	22.15	21.29	21.48	21.51	21.52	-0.0352001	-0.0682106	-0.12273	-0.48774	-0.60739	-1.09747	-1.47464	-0.0150013	-0.028801	-0.0508099	-0.91394	-0.720671	-0.691731	-0.68421
ENSG00000148484	RSU1	Ras suppressor protein 1	21.99	22	22.01	22.03	21.63	21.26	20.87	20.58	22.92	22.81	22.7	22.48	21.1	21.22	21.12	21.02	0.00949097	0.0190201	0.0380211	-0.35545	-0.730598	-1.11824	-1.41201	-0.11297	-0.22521	-0.444199	-1.82383	-1.70246	-1.80587	-1.9063
ENSG00000149313	AASDHPPT	L-aminoadipate-semialdehyde dehydrogenase-phosphopantetheinyl transferase	19.76	19.88	19.99	20.21	19.63	18.18	18.7	19.3	19.56	19.59	19.62	19.69	18.98	19.1	18.84	18.61	0.117599	0.23222	0.452671	-0.12991	-1.57474	-1.05831	-0.45536	0.0298805	0.0608692	0.129471	-0.57892	-0.464189	-0.71982	-0.94689
ENSG00000149532	CPSF7	Cleavage and polyadenylation specificity factor subunit 7	20.12	19.72	19.33	18.54	19.61	20.3	18.67	17.77	20.31	20.27	20.23	20.15	20.03	20.17	19.53	19.16	-0.393709	-0.78795	-1.57476	-0.504601	0.188551	-1.44838	-2.34615	-0.0404511	-0.0805702	-0.160551	-0.281	-0.139811	-0.77783	-1.14523
ENSG00000153201	RANBP2	E3 SUMO-protein ligase RanBP2	23.14	23.1	23.06	22.96	23.39	22.41	22.3	22.31	22.86	22.96	23.05	23.24	22.68	22.26	22.12	22.05	-0.0435905	-0.0883808	-0.178791	0.24271	-0.73621	-0.847311	-0.83725	0.0968304	0.19385	0.38514	-0.183479	-0.603661	-0.73814	-0.81147
ENSG00000153250	RBMS1	RNA-binding motif, single-stranded-interacting protein 1	21.13	21.25	21.37	21.61	21.34	20.43	19.67	19.11	20.81	20.7	20.58	20.35	20.28	19.9	19.87	19.83	0.11862	0.23867	0.481449	0.20377	-0.70598	-1.46636	-2.02125	-0.116079	-0.232929	-0.466551	-0.530729	-0.914221	-0.945881	-0.979731
ENSG00000153310	FAM49B	Protein FAM49B	21.01	21.28	21.55	22.07	21.56	20.86	20.11	19.54	21.62	21.5	21.37	21.12	21.13	20.86	20.6	20.4	0.26948	0.53644	1.05131	0.543619	-0.15115	-0.907721	-1.47634	-0.125229	-0.25046	-0.500919	-0.49662	-0.766199	-1.02905	-1.22495
ENSG00000154380	ENAH	Protein enabled homolog	22.34	22.45	22.56	22.78	22.8	22.35	21.72	21.24	22.59	22.6	22.61	22.63	22.61	21.91	21.4	21.03	0.109871	0.21978	0.43614	0.461559	0.00761986	-0.618521	-1.10293	0.00995064	0.0211411	0.0494308	0.0279713	-0.671269	-1.18894	-1.5528
ENSG00000155008	APOOL	Apolipoprotein O-like	19.88	19.8	19.72	19.55	20.12	19.56	18.67	18	18.68	18.79	18.89	19.13	19.03	18.63	18.14	17.76	-0.080759	-0.161329	-0.326429	0.245171	-0.319309	-1.2106	-1.87966	0.103609	0.211039	0.449699	0.35022	-0.0531197	-0.539471	-0.920891
ENSG00000156697	UTP14A	U3 small nucleolar RNA-associated protein 14 homolog A	21.46	21.13	20.81	20.15	21.48	21.01	20.68	20.44	20.94	20.94	20.94	20.94	20.83	20.55	20.2	19.92	-0.326979	-0.654179	-1.308	0.0210304	-0.447859	-0.783899	-1.0167	0.00137901	0.00258064	0.00240898	-0.11367	-0.391911	-0.745211	-1.01763
ENSG00000157184	CPT2	Carnitine O-palmitoyltransferase 2, mitochondrial	20.3	20.22	20.14	19.98	21.02	20.67	20.31	20.04	19.28	19.28	19.29	19.3	19.95	19.73	18.89	18.35	-0.078661	-0.157711	-0.320841	0.723	0.370069	0.00836945	-0.263941	0.00437927	0.00899887	0.0199699	0.67054	0.44953	-0.389381	-0.931292
ENSG00000162191	UBXN1	UBX domain-containing protein 1	22.01	21.92	21.83	21.65	21.67	21.57	20.53	19.79	22.17	22.12	22.07	21.97	22.21	21.51	21.58	21.71	-0.0897999	-0.178289	-0.353859	-0.336399	-0.435469	-1.48089	-2.22058	-0.0487213	-0.0979214	-0.193771	0.0405102	-0.655561	-0.588291	-0.45619
ENSG00000162433	AK4	Adenylate kinase isoenzyme 4, mitochondrial	20.62	20.77	20.92	21.2	21.02	20.72	20.44	20.22	20.35	20.53	20.71	21.08	20.68	20.88	20.7	20.57	0.147379	0.292929	0.573259	0.401869	0.100908	-0.18696	-0.399382	0.184139	0.368259	0.736278	0.337029	0.533999	0.351028	0.220629
ENSG00000162961	DPY30	Protein dpy-30 homolog	21.03	20.9	20.77	20.52	21.36	20.67	20.11	19.7	21.86	21.85	21.84	21.83	20.82	20.98	20.62	20.55	-0.128279	-0.256609	-0.513979	0.33168	-0.3615	-0.925209	-1.33295	-0.00661087	-0.0136013	-0.0288715	-1.03699	-0.870621	-1.23015	-1.30263
ENSG00000163110	PDLIM5	PDZ and LIM domain protein 5	24.37	24.35	24.33	24.29	23.88	23.86	23.68	23.54	24.05	23.97	23.9	23.75	23.58	23.17	23.15	23.1	-0.0208607	-0.04179	-0.0820694	-0.490629	-0.50775	-0.68355	-0.82642	-0.0755806	-0.15107	-0.300711	-0.46594	-0.87739	-0.894529	-0.951561
ENSG00000163344	PMVK	Phosphomevalonate kinase	20.45	20.5	20.55	20.66	20.57	19.75	19.33	19.06	18.72	18.64	18.55	18.39	19.26	19.25	19.36	19.45	0.0475502	0.0966797	0.205761	0.112701	-0.69976	-1.11855	-1.39503	-0.08284	-0.16596	-0.33341	0.53709	0.528	0.636139	0.72879
ENSG00000163527	STT3B	Dolichyl-diphosphooligosaccharide--protein glycosyltransferase subunit STT3B	20.88	20.82	20.76	20.63	21.24	20.88	20.53	20.26	20.62	20.57	20.52	20.42	20.54	20.44	20.18	19.99	-0.0618	-0.123491	-0.24658	0.357109	0.00252914	-0.35255	-0.618851	-0.0506001	-0.0998611	-0.19595	-0.0817795	-0.185171	-0.442221	-0.629551
ENSG00000163811	WDR43	WD repeat-containing protein 43	22.86	22.32	21.78	20.69	21.37	20.74	21.04	21.33	21.96	22.09	22.21	22.46	21.6	20.9	20.29	19.85	-0.53809	-1.07785	-2.16089	-1.48655	-2.11165	-1.8175	-1.52812	0.12232	0.245651	0.490831	-0.36764	-1.06035	-1.67808	-2.11539
ENSG00000163918	RFC4	Replication factor C subunit 4	20.8	20.59	20.38	19.97	20.6	19.67	19.42	19.3	19.78	19.67	19.57	19.35	19.17	19	18.82	18.68	-0.21302	-0.42437	-0.835159	-0.208981	-1.13632	-1.38408	-1.50051	-0.10688	-0.213701	-0.42664	-0.605501	-0.777071	-0.95998	-1.09558
ENSG00000163939	PBRM1	Protein polybromo-1	19.31	19.42	19.53	19.74	20.77	20.19	19.78	19.48	19.05	19.11	19.18	19.3	18.92	17.96	17.81	17.79	0.111321	0.221781	0.43482	1.46283	0.880159	0.47839	0.176331	0.0632896	0.126209	0.247509	-0.134691	-1.09423	-1.24462	-1.26148
ENSG00000164508	H2AFX	Histone H2A.x	24.07	24	23.94	23.81	24.16	23.92	23.85	23.82	23.49	23.73	23.96	24.42	24.26	24.34	23.81	23.39	-0.0651512	-0.130331	-0.260931	0.0939484	-0.14365	-0.21579	-0.250381	0.233891	0.4667	0.923611	0.770531	0.85067	0.313761	-0.0997696
ENSG00000165219	GAPVD1	GTPase-activating protein and VPS9 domain-containing protein 1	22.34	22.43	22.52	22.7	22.1	21.73	21.55	21.43	22.74	22.74	22.74	22.74	22.09	22.24	22.37	22.46	0.0891609	0.17835	0.359051	-0.23785	-0.612221	-0.788389	-0.91081	0.000850678	0.00183106	0.00358009	-0.65064	-0.495939	-0.369329	-0.278599
ENSG00000166595	FAM96B	Mitotic spindle-associated MMXD complex subunit MIP18	21.04	21.05	21.06	21.09	20.05	19.94	19.6	19.32	21.23	21.1	20.98	20.74	20.31	20.18	20.2	20.23	0.0116291	0.0228386	0.0477295	-0.983841	-1.09545	-1.43479	-1.71832	-0.12495	-0.24848	-0.484791	-0.920601	-1.04447	-1.02801	-0.993259
ENSG00000167216	KATNAL2	Katanin p60 ATPase-containing subunit A-like 2	23	23.06	23.11	23.23	22.87	23.31	23.06	22.97	22.81	22.76	22.72	22.63	23.15	23.15	22.37	22.08	0.0554409	0.11134	0.225151	-0.13397	0.30575	0.0591011	-0.0296097	-0.0450096	-0.0900097	-0.180521	0.33812	0.33913	-0.436361	-0.727161
ENSG00000168036	CTNNB1	Catenin beta-1	22.83	22.59	22.34	21.86	22.23	21.77	21.32	20.98	22.59	22.48	22.38	22.17	22.14	21.39	20.61	20.03	-0.242979	-0.485979	-0.97229	-0.59811	-1.06058	-1.5101	-1.84527	-0.10483	-0.209181	-0.41873	-0.4464	-1.19287	-1.97266	-2.55969
ENSG00000168298	HIST1H1E	Histone H1.4	25.29	25.2	25.1	24.93	25.12	24.92	24.45	24.11	23.99	24.12	24.26	24.53	24.72	24.68	24.56	24.47	-0.0920296	-0.183599	-0.36187	-0.1661	-0.3696	-0.83893	-1.18263	0.134932	0.26968	0.538971	0.727741	0.687641	0.567621	0.47657
ENSG00000168385	SEPT2	Septin-2	24.51	24.47	24.42	24.31	24.43	23.92	23.71	23.6	24.51	24.47	24.42	24.32	24.42	24.25	23.98	23.79	-0.0474606	-0.0960197	-0.199171	-0.0873508	-0.59754	-0.79895	-0.915531	-0.0486412	-0.0968704	-0.1917	-0.0970001	-0.26062	-0.532331	-0.725361
ENSG00000168542	COL3A1	Collagen alpha-1(III) chain	21.44	21.47	21.5	21.56	21.38	20.07	20.32	20.29	22.32	22.26	22.21	22.11	20.59	20.05	19.64	19.34	0.0282002	0.0571308	0.115131	-0.0615101	-1.37569	-1.12024	-1.14983	-0.0529289	-0.10429	-0.20039	-1.72596	-2.26479	-2.67674	-2.97508
ENSG00000170584	NUDCD2	NudC domain-containing protein 2	21.13	21.19	21.25	21.35	20.11	19.42	19.74	20.08	20.7	20.47	20.24	19.76	20.1	20.16	20.51	20.8	0.0564804	0.111519	0.21475	-1.02097	-1.71012	-1.39469	-1.05789	-0.23362	-0.46854	-0.94521	-0.600401	-0.548349	-0.19854	0.0926704
ENSG00000170955	PRKCDBP	Protein kinase C delta-binding protein	20.85	20.53	20.22	19.61	19.99	18.48	18.03	17.71	19.61	19.35	19.08	18.55	19.44	19.31	18.8	18.37	-0.312109	-0.62369	-1.23756	-0.851749	-2.36852	-2.81175	-3.13735	-0.26568	-0.531281	-1.05889	-0.16885	-0.30055	-0.8186	-1.24595
ENSG00000171861	RNMTL1	RNA methyltransferase-like protein 1	19.78	19.56	19.34	18.9	19.72	19	18.24	17.66	19.54	19.63	19.71	19.87	19.44	20.01	19.6	19.2	-0.220459	-0.44076	-0.87945	-0.0598888	-0.78084	-1.54567	-2.12064	0.0864601	0.170839	0.327219	-0.0962105	0.464189	0.0612087	-0.33766
ENSG00000172725	CORO1B	Coronin-1B	20.9	20.89	20.89	20.88	21.04	20.67	20.33	20.08	21.85	21.83	21.8	21.74	21.76	21.76	20.25	19.68	-0.00472832	-0.009449	-0.0188885	0.140251	-0.22526	-0.569059	-0.822849	-0.0287991	-0.0579205	-0.117889	-0.0976696	-0.0968494	-1.60849	-2.17535
ENSG00000173145	NOC3L	Nucleolar complex protein 3 homolog	21.45	21.18	20.92	20.39	21.36	19.92	19.96	20.13	20.41	20.68	20.95	21.48	20.52	20.15	19.82	19.57	-0.26335	-0.528851	-1.05961	-0.0830498	-1.52996	-1.48871	-1.31364	0.26683	0.533649	1.0673	0.10659	-0.2621	-0.598259	-0.84465
ENSG00000175216	CKAP5	Cytoskeleton-associated protein 5	21.96	21.8	21.63	21.3	20.46	20.29	20.19	20.1	21.43	21.56	21.68	21.93	20.75	20.82	20.41	20.05	-0.16585	-0.332169	-0.664549	-1.49889	-1.67027	-1.77141	-1.85786	0.12573	0.251009	0.49762	-0.67918	-0.61714	-1.02372	-1.3785
ENSG00000177469	PTRF	Polymerase I and transcript release factor	22.49	22.48	22.47	22.45	22.55	21.89	21.65	21.52	21.75	21.83	21.92	22.11	22.34	21.93	21.69	21.52	-0.0117188	-0.0219498	-0.0393486	0.0622501	-0.6038	-0.84273	-0.976549	0.0845585	0.172499	0.366699	0.58902	0.177959	-0.0613308	-0.230171
ENSG00000177565	TBL1XR1	F-box-like/WD repeat-containing protein TBL1XR1	19.9	19.94	19.98	20.08	18.7	18.97	18.43	17.93	20.56	20.46	20.37	20.18	20.07	19.79	18.83	18.09	0.0377789	0.0784092	0.180439	-1.20408	-0.9291	-1.47223	-1.97115	-0.0971107	-0.193651	-0.38302	-0.48958	-0.766661	-1.73428	-2.46784
ENSG00000177971	IMP3	U3 small nucleolar ribonucleoprotein protein IMP3	20.71	20.49	20.26	19.82	20.52	19.83	19.12	18.58	20.2	20.02	19.84	19.46	19.72	19.29	19.23	19.2	-0.22238	-0.44475	-0.889488	-0.19175	-0.879189	-1.59094	-2.12825	-0.179501	-0.360689	-0.733641	-0.47949	-0.90263	-0.96357	-0.99169
ENSG00000179889	PDXDC1	Pyridoxal-dependent decarboxylase domain-containing protein 1	21.75	21.63	21.5	21.25	20.59	19.83	19.87	19.78	21.62	21.5	21.38	21.14	20.58	20.68	20.92	21.12	-0.12508	-0.249821	-0.49696	-1.15678	-1.9164	-1.88097	-1.96726	-0.11973	-0.23991	-0.481751	-1.03852	-0.936171	-0.69351	-0.50045
ENSG00000182446	NPLOC4	Nuclear protein localization protein 4 homolog	20.71	20.43	20.14	19.58	20.53	19.89	18.8	17.92	20.7	20.8	20.9	21.1	19.94	19.7	19.1	18.7	-0.28219	-0.56444	-1.13025	-0.17898	-0.81662	-1.91063	-2.78973	0.100761	0.20167	0.403231	-0.75477	-0.994579	-1.59696	-1.99658
ENSG00000184967	NOC4L	Nucleolar complex protein 4 homolog	21.53	21.3	21.07	20.59	21.57	20.73	20.34	20.11	20.87	20.88	20.9	20.93	21.28	21.49	21.03	20.66	-0.229019	-0.460709	-0.93643	0.0461006	-0.80003	-1.18237	-1.4195	0.0151005	0.0307102	0.0623112	0.40996	0.622051	0.163691	-0.20767
ENSG00000185721	DRG1	Developmentally-regulated GTP-binding protein 1	23.06	23.03	23.01	22.97	23.06	22.65	22.17	21.83	23.22	23.24	23.25	23.27	22.57	22.48	22.56	22.6	-0.0247192	-0.0492992	-0.0923805	0.00573921	-0.406651	-0.88266	-1.22649	0.0127792	0.0254993	0.0505295	-0.657431	-0.747292	-0.66259	-0.624041
ENSG00000186522	SEPT10	Septin-10	19.26	19.34	19.42	19.59	19.11	18.86	18.43	18.11	17.83	18.31	18.78	19.73	18.97	18.26	17.71	17.32	0.0822601	0.16403	0.3267	-0.154449	-0.404339	-0.83362	-1.14967	0.47834	0.95541	1.90296	1.14416	0.436852	-0.113209	-0.508579
ENSG00000187608	ISG15	Ubiquitin-like protein ISG15	20.3	20.32	20.35	20.39	19.55	19.79	19.19	18.71	20.78	20.52	20.27	19.76	19.89	20.44	20.65	20.75	0.0223198	0.0458393	0.0904102	-0.74844	-0.514749	-1.11535	-1.58718	-0.25783	-0.513908	-1.01727	-0.893639	-0.335829	-0.13316	-0.0258293
ENSG00000187837	HIST1H1C	Histone H1.2	26.22	26.14	26.06	25.91	26.08	26.03	25.96	25.9	25.42	25.49	25.56	25.69	25.93	25.76	25.66	25.59	-0.0776901	-0.15514	-0.30789	-0.137651	-0.18807	-0.26182	-0.31728	0.0680618	0.136311	0.271961	0.505121	0.341421	0.241171	0.17062
ENSG00000188529	SRSF10	Serine/arginine-rich splicing factor 10	23.14	22.74	22.34	21.53	22.75	21.82	21.33	21	22.26	22.35	22.43	22.61	21.1	20.78	20.7	20.66	-0.40107	-0.80443	-1.60811	-0.38904	-1.32254	-1.81324	-2.1453	0.0863399	0.173769	0.353998	-1.16269	-1.47719	-1.55735	-1.59447
ENSG00000196363	WDR5	WD repeat-containing protein 5	20.89	21.16	21.43	21.95	22.01	21.16	20.36	19.78	21.53	21.47	21.42	21.29	20.83	20.69	20.58	20.5	0.272209	0.542339	1.06572	1.12777	0.26899	-0.52272	-1.1063	-0.0581303	-0.11672	-0.23929	-0.697939	-0.841999	-0.95504	-1.0368
ENSG00000196961	AP2A1	AP-2 complex subunit alpha-1	22.59	22.63	22.67	22.72	22.68	22.33	22.04	21.83	22.25	22.4	22.55	22.84	22.27	21.86	21.77	21.64	0.0370903	0.0723801	0.13085	0.0839996	-0.25997	-0.54892	-0.758301	0.146021	0.292252	0.586641	0.0198917	-0.396339	-0.486179	-0.614929
ENSG00000198060	MAR5	E3 ubiquitin-protein ligase MARCH5	20.6	20.54	20.48	20.36	20.79	19.84	19.54	19.26	20.15	20.06	19.96	19.77	19.08	18.57	18.4	18.31	-0.0604095	-0.12039	-0.240749	0.190391	-0.7593	-1.05842	-1.34065	-0.0925007	-0.18523	-0.377621	-1.06399	-1.57923	-1.74505	-1.83496
ENSG00000198356	ASNA1	ATPase ASNA1	21.85	21.97	22.09	22.35	21.49	20.91	20.46	20.14	21.83	21.65	21.49	21.16	20.88	21.12	21.01	20.89	0.119862	0.241921	0.49584	-0.363499	-0.944118	-1.39063	-1.70811	-0.170839	-0.33963	-0.665131	-0.941601	-0.707439	-0.816139	-0.934971
ENSG00000198830	HMGN2	Non-histone chromosomal protein HMG-17	22.6	22.78	22.97	23.34	23.99	22.93	22.32	21.9	23.54	23.32	23.11	22.67	22.33	22.35	22.22	22.17	0.18627	0.372141	0.739189	1.39037	0.33399	-0.277029	-0.69615	-0.21599	-0.432009	-0.864368	-1.2098	-1.18968	-1.32197	-1.36649
ENSG00000203879	GDI1	Rab GDP dissociation inhibitor alpha	22.37	22.27	22.17	21.97	21.97	21.97	20.95	20.57	22.39	22.27	22.15	21.9	21.35	21.58	21.74	21.86	-0.100561	-0.201021	-0.400641	-0.399851	-0.39883	-1.4186	-1.80102	-0.121901	-0.24371	-0.486971	-1.04412	-0.81234	-0.64603	-0.52836
ENSG00000205323	SARNP	SAP domain-containing ribonucleoprotein	23.66	23.53	23.39	23.12	23.36	22.79	22.16	21.69	23.67	23.65	23.63	23.58	22.94	22.7	22.45	22.25	-0.138371	-0.276121	-0.54693	-0.30101	-0.879002	-1.50597	-1.97661	-0.0233993	-0.0467701	-0.0942402	-0.736839	-0.971291	-1.2254	-1.4189
ENSG00000205765	C5orf51	UPF0600 protein C5orf51	21.22	21.16	21.1	20.99	20.11	20.74	20.78	20.74	22.13	21.84	21.54	20.95	20.66	20.72	20.99	21.21	-0.0609112	-0.119991	-0.228682	-1.1128	-0.486422	-0.44804	-0.481131	-0.29541	-0.59144	-1.18388	-1.47074	-1.41061	-1.14374	-0.923981
ENSG00000213463	SYNJ2BP	Synaptojanin-2-binding protein	19.99	19.64	19.28	18.58	19.62	19.01	19.33	19.44	20.09	20.21	20.33	20.57	19.8	19.62	18.96	18.43	-0.353321	-0.707621	-1.4155	-0.369461	-0.979771	-0.664579	-0.552511	0.121201	0.243551	0.489201	-0.282829	-0.461149	-1.12749	-1.65757
ENSG00000004487	KDM1A	Lysine-specific histone demethylase 1A	18.85	18.58	18.31	17.76	17.23	18.28	19.64	20.69	18.36	18.33	18.31	18.29	16.87	17.91	17.83	17.68	-0.271259	-0.541359	-1.08731	-1.62168	-0.56526	0.79426	1.83654	-0.0239201	-0.0448704	-0.0633297	-1.48897	-0.445301	-0.526011	-0.674351
ENSG00000004897	CDC27	Cell division cycle protein 27 homolog	22.34	22.41	22.46	22.56	21.36	22.64	23.07	23.31	23.73	23.73	23.73	23.73	22.24	22.21	22.25	22.3	0.0629292	0.121929	0.218698	-0.980782	0.293989	0.727959	0.963179	0.00123024	0.000980377	-0.00274086	-1.48589	-1.51334	-1.47935	-1.42779
ENSG00000008282	SYPL1	Synaptophysin-like protein 1	20.46	20.58	20.7	20.93	20.96	20.21	19.61	19.19	20.47	20.52	20.57	20.67	19.4	19.99	20.47	20.82	0.11997	0.239641	0.475311	0.500261	-0.24534	-0.84857	-1.26568	0.0505295	0.100901	0.199409	-1.07527	-0.48802	0.000970841	0.349091
ENSG00000010292	NCAPD2	Condensin complex subunit 1	22.41	22.26	22.11	21.83	22.25	21.91	21.5	21.18	23.1	23.02	22.95	22.81	21.56	21.94	21.78	21.6	-0.147369	-0.29361	-0.57988	-0.15988	-0.496559	-0.90867	-1.2264	-0.0727501	-0.145889	-0.289598	-1.54009	-1.15366	-1.3187	-1.49109
ENSG00000014138	POLA2	DNA polymerase alpha subunit B	23.18	22.79	22.4	21.63	20.65	20.69	20.97	21.19	21.77	21.77	21.77	21.78	19.99	20.51	20.33	20.1	-0.38913	-0.77701	-1.55331	-2.53534	-2.4908	-2.20722	-1.99444	-0.000600815	-0.00082016	0.00328827	-1.78666	-1.25686	-1.43993	-1.67126
ENSG00000023318	ERP44	Endoplasmic reticulum resident protein 44	22.42	22.55	22.67	22.91	22.69	22.74	23.08	23.34	22.11	22.3	22.49	22.86	22.46	22.79	23.24	23.58	0.120651	0.24126	0.482151	0.263271	0.310101	0.654181	0.915241	0.18878	0.37756	0.755121	0.34605	0.68128	1.12796	1.4753
ENSG00000025800	KPNA6	Importin subunit alpha-7	23.31	23.28	23.25	23.2	22.95	22.68	22.44	22.27	23.86	23.8	23.75	23.64	22.23	22.37	22.46	22.53	-0.0268402	-0.053709	-0.10766	-0.35531	-0.626339	-0.864359	-1.03686	-0.0548496	-0.109671	-0.219111	-1.62637	-1.4869	-1.39131	-1.32593
ENSG00000035403	VCL	Vinculin	26.95	27.02	27.1	27.24	27.18	26.97	26.69	26.48	26.85	26.85	26.86	26.88	26.6	26.68	26.65	26.63	0.0739899	0.147961	0.295771	0.232889	0.0237694	-0.25396	-0.46863	0.00875092	0.0173702	0.0352993	-0.244061	-0.16293	-0.19375	-0.21977
ENSG00000046604	DSG2	Desmoglein-2	21.79	21.82	21.85	21.91	20.76	19.95	20.6	21.24	21.6	21.52	21.44	21.27	19.32	19.23	18.71	18.3	0.0342007	0.0661316	0.119122	-1.0274	-1.83861	-1.18783	-0.55109	-0.0807114	-0.1621	-0.33045	-2.28106	-2.36753	-2.89104	-3.29796
ENSG00000049541	RFC2	Replication factor C subunit 2	22.03	21.68	21.33	20.64	21.28	21.17	21.23	21.29	20.44	20.44	20.43	20.43	21.86	21.73	21.7	21.69	-0.34783	-0.6952	-1.38719	-0.744429	-0.85639	-0.7964	-0.733728	-0.00164032	-0.0036602	-0.00930023	1.42481	1.29128	1.26298	1.25574
ENSG00000049860	HEXB	Beta-hexosaminidase subunit beta	20.76	21	21.24	21.71	19.9	18.65	19.36	19.84	21.22	21.14	21.06	20.92	18.9	19.44	19.85	20.13	0.239691	0.47864	0.95635	-0.853741	-2.11122	-1.39484	-0.917349	-0.0771618	-0.15304	-0.29833	-2.31566	-1.77237	-1.36769	-1.08561
ENSG00000056097	ZFR	Zinc finger RNA-binding protein	21.55	21.4	21.26	20.97	21.02	21.26	21.12	21	22.15	22.03	21.9	21.65	20.35	21	21.02	20.97	-0.147219	-0.29319	-0.582819	-0.527939	-0.28471	-0.42528	-0.553019	-0.123939	-0.24827	-0.501221	-1.80441	-1.15018	-1.13428	-1.18655
ENSG00000058668	ATP2B4	Plasma membrane calcium-transporting ATPase 4	18.35	18.72	19.08	19.79	19.47	19.51	19.95	20.32	20.05	20.13	20.21	20.36	20.44	19.14	19.17	19.34	0.36478	0.72945	1.44072	1.11541	1.16092	1.60107	1.96485	0.0826893	0.16329	0.30884	0.39669	-0.908951	-0.875969	-0.708099
ENSG00000060237	WNK1	Serine/threonine-protein kinase WNK1	20.48	20.97	21.46	22.44	20.84	21.53	22.43	23.08	21.38	21.38	21.38	21.39	19.94	20.75	20.72	20.72	0.490551	0.981239	1.96239	0.367941	1.05442	1.9571	2.60683	0.00158119	0.0036602	0.0158615	-1.43582	-0.62833	-0.655868	-0.660688
ENSG00000060339	CCAR1	Cell division cycle and apoptosis regulator protein 1	18.83	19.37	19.92	21	19.43	19.96	20.27	20.46	19.87	19.84	19.81	19.77	18.31	19.7	20.03	20.32	0.545509	1.09001	2.17473	0.59932	1.13685	1.43875	1.63346	-0.0273285	-0.05373	-0.0967293	-1.55736	-0.162359	0.159321	0.453001
ENSG00000070770	CSNK2A2	Casein kinase II subunit alpha	20.32	19.88	19.45	18.59	18.88	19.23	18.38	17.6	20.36	20.4	20.43	20.5	18.76	19.39	19.27	19.08	-0.434729	-0.868809	-1.72753	-1.44342	-1.08943	-1.94171	-2.71729	0.0362205	0.0714607	0.140821	-1.60015	-0.96595	-1.09568	-1.27724
ENSG00000071539	TRIP13	Pachytene checkpoint protein 2 homolog	23.7	23.61	23.53	23.37	23.28	23.47	23.61	23.71	23.71	23.63	23.56	23.41	23.41	23.55	23.57	23.58	-0.0852699	-0.169039	-0.325029	-0.422039	-0.234459	-0.0907688	0.0146904	-0.0755196	-0.15052	-0.2985	-0.29821	-0.151579	-0.135149	-0.1262
ENSG00000075142	SRI	Sorcin	24.22	24.18	24.15	24.09	23.88	23.7	23.11	22.63	24.54	24.52	24.5	24.47	23.93	24.2	24.29	24.37	-0.033289	-0.0654392	-0.123459	-0.3368	-0.516338	-1.10543	-1.59125	-0.0160999	-0.0327492	-0.0674095	-0.601559	-0.338009	-0.241548	-0.164299
ENSG00000075618	FSCN1	Fascin	27.06	27.01	26.95	26.85	26.96	26.62	26.32	26.09	26.9	26.89	26.88	26.87	26.56	26.51	26.51	26.51	-0.0534782	-0.10672	-0.209879	-0.0977497	-0.441189	-0.745079	-0.969229	-0.00710869	-0.0144196	-0.0284691	-0.340229	-0.38657	-0.389999	-0.389889
ENSG00000075886	TUBA1A	Tubulin alpha-1A chain	19.13	19.2	19.26	19.38	19.73	19.88	20.02	20.13	21.29	21.12	20.96	20.63	19.36	19.62	19.84	19.99	0.0706596	0.137989	0.252729	0.60161	0.754509	0.892549	1.0016	-0.163408	-0.326328	-0.652168	-1.92858	-1.6658	-1.45107	-1.29372
ENSG00000079459	FDFT1	Squalene synthase	19.2	19.36	19.53	19.86	18.7	19.96	20.9	21.57	20.13	19.93	19.73	19.31	18.89	20.13	20.27	20.32	0.164269	0.330728	0.665999	-0.496521	0.765289	1.70128	2.37689	-0.20212	-0.405251	-0.817541	-1.24454	0.00424957	0.136639	0.19154
ENSG00000083520	DIS3	Exosome complex exonuclease RRP44	22.25	22.03	21.81	21.39	21.12	21.8	22.47	22.97	22.01	21.94	21.86	21.7	21.33	22.09	22.87	23.45	-0.21767	-0.434999	-0.863119	-1.13181	-0.45368	0.220329	0.723989	-0.0783196	-0.15646	-0.31188	-0.68157	0.0785313	0.8533	1.43784
ENSG00000083642	PDS5B	Sister chromatid cohesion protein PDS5 homolog B	21.75	21.62	21.48	21.21	22.19	21.45	21.39	21.42	22.01	22.02	22.04	22.07	22.12	21.83	21.58	21.42	-0.133329	-0.26782	-0.542219	0.437071	-0.296841	-0.360149	-0.328779	0.0173397	0.0349598	0.0679302	0.1124	-0.17552	-0.42049	-0.581911
ENSG00000085872	CHERP	Calcium homeostasis endoplasmic reticulum protein	19.23	19.06	18.88	18.52	20.23	19.43	18.63	18.03	19.5	19.63	19.75	19.99	18.72	19.23	18.85	18.48	-0.17816	-0.356319	-0.712641	0.996811	0.19433	-0.604309	-1.20303	0.12451	0.24832	0.48703	-0.7815	-0.26931	-0.650589	-1.02012
ENSG00000087086	FTL	Ferritin light chain	20.09	19.98	19.88	19.69	18.36	20.08	19.91	19.94	21.35	21.11	20.87	20.41	19.95	21.72	22.71	23.37	-0.107119	-0.210829	-0.395819	-1.73043	-0.0032692	-0.175949	-0.150928	-0.238819	-0.475679	-0.937491	-1.40292	0.365791	1.36338	2.02434
ENSG00000088256	GNA11	Guanine nucleotide-binding protein subunit alpha-11	22.57	22.52	22.48	22.38	22.59	22.11	22.03	22	22.2	22.3	22.39	22.58	20.73	20.29	19.83	19.47	-0.0412197	-0.0856705	-0.1894	0.0270901	-0.453331	-0.538151	-0.56838	0.0957107	0.19142	0.38283	-1.46695	-1.90747	-2.37392	-2.72851
ENSG00000099246	RAB18	Ras-related protein Rab-18	19.88	19.49	19.09	18.3	18.67	19.66	18.88	18.67	19.45	19.19	18.92	18.4	17.56	17.53	17.84	18.1	-0.39455	-0.790329	-1.58315	-1.21266	-0.21912	-0.99942	-1.21545	-0.262121	-0.525511	-1.05242	-1.88456	-1.92398	-1.61254	-1.34859
ENSG00000099942	CRKL	Crk-like protein	19.8	19.69	19.58	19.35	18.63	18.88	18.83	18.79	20.13	20.08	20.04	19.95	18.2	18.2	17.93	17.83	-0.1129	-0.227949	-0.457199	-1.17178	-0.927931	-0.97831	-1.01845	-0.0455589	-0.0906506	-0.178509	-1.92679	-1.92859	-2.19429	-2.29392
ENSG00000100664	EIF5	Eukaryotic translation initiation factor 5	23.11	23.13	23.16	23.21	23.02	23.48	23.68	23.83	23.72	23.75	23.78	23.84	23.8	23.94	24.15	24.31	0.0215282	0.0441894	0.0965595	-0.0911007	0.36339	0.570269	0.71802	0.0309506	0.0612698	0.1185	0.0820103	0.223709	0.432449	0.596319
ENSG00000100911	PSME2	Proteasome activator complex subunit 2	22.85	22.81	22.77	22.68	22.43	22.37	22.54	22.65	23.53	23.51	23.49	23.46	22.05	22.3	22.59	22.79	-0.0434093	-0.08675	-0.17392	-0.42886	-0.486198	-0.313148	-0.205549	-0.0199909	-0.0392399	-0.0719509	-1.47693	-1.22838	-0.943901	-0.739981
ENSG00000101160	CTSZ	Cathepsin Z	21	20.83	20.65	20.3	20.04	20.04	20.04	20.04	21.29	21.08	20.87	20.46	19.78	18.87	17.96	17.27	-0.176851	-0.353581	-0.706282	-0.960642	-0.95895	-0.95895	-0.95895	-0.2094	-0.418949	-0.83787	-1.51659	-2.4253	-3.33597	-4.01896
ENSG00000101811	CSTF2	Cleavage stimulation factor subunit 2	23.04	22.62	22.19	21.33	21.88	21.15	20.9	20.75	22.48	22.57	22.66	22.84	21.46	21.91	22.49	22.93	-0.425112	-0.851412	-1.70874	-1.16045	-1.89337	-2.13818	-2.29083	0.0869808	0.174761	0.35556	-1.0242	-0.571999	0.00521088	0.44264
ENSG00000101972	STAG2	Cohesin subunit SA-2	20.43	20.27	20.11	19.79	19.98	19.18	18.54	18.09	19.99	20.01	20.02	20.04	19.13	18.65	18.14	17.77	-0.158779	-0.319349	-0.643669	-0.4529	-1.25155	-1.89404	-2.34156	0.0156803	0.0300999	0.0478687	-0.85712	-1.3448	-1.84756	-2.22346
ENSG00000102103	PQBP1	Polyglutamine-binding protein 1	20.77	20.3	19.84	18.94	18.32	17.99	18.47	18.87	21.43	21.42	21.4	21.37	18.96	19.83	18.96	18.28	-0.465431	-0.928421	-1.83514	-2.45288	-2.77668	-2.30479	-1.89849	-0.0117798	-0.0252399	-0.0588703	-2.4692	-1.60142	-2.46596	-3.1512
ENSG00000104325	DECR1	2,4-dienoyl-CoA reductase, mitochondrial	20.99	20.78	20.57	20.14	21.65	20.94	20.42	20.01	20.06	20.21	20.37	20.67	18.73	19.03	19.21	19.33	-0.211559	-0.422831	-0.846809	0.65646	-0.0510197	-0.568989	-0.985661	0.15443	0.30792	0.606611	-1.33244	-1.03444	-0.853849	-0.72954
ENSG00000105618	PRPF31	U4/U6 small nuclear ribonucleoprotein Prp31	19.65	19.19	18.73	17.82	18.46	18.28	18.83	19.1	19.36	19.33	19.29	19.19	20	20.26	19.65	19.11	-0.460449	-0.91934	-1.83381	-1.19722	-1.37414	-0.82649	-0.552879	-0.0342598	-0.0729885	-0.174049	0.639351	0.902761	0.29281	-0.246698
ENSG00000105676	ARMC6	Armadillo repeat-containing protein 6	20.43	20.2	19.97	19.52	20.44	20.08	19.76	19.52	20.97	20.85	20.74	20.53	18.35	18.78	18.75	18.68	-0.22665	-0.453291	-0.90659	0.0135803	-0.35199	-0.670031	-0.90723	-0.112289	-0.224081	-0.43915	-2.61302	-2.1819	-2.21368	-2.28531
ENSG00000106153	CHCHD2P9	Putative coiled-coil-helix-coiled-coil-helix domain-containing protein CHCHD2P9, mitochondrial	21.67	21.51	21.34	21.03	19.87	20.95	21.16	21.24	21.66	21.34	21.03	20.4	19.49	20.29	20.81	21.16	-0.166761	-0.331491	-0.646791	-1.80443	-0.72891	-0.518	-0.429871	-0.316391	-0.632101	-1.2608	-2.17046	-1.37405	-0.85379	-0.501
ENSG00000107438	PDLIM1	PDZ and LIM domain protein 1	23.15	23.2	23.25	23.35	22.7	22.7	22.15	21.94	22.74	22.72	22.69	22.65	21.84	22.02	21.79	21.57	0.0506096	0.10099	0.199751	-0.453249	-0.45418	-1.0052	-1.21183	-0.0239487	-0.04743	-0.0907803	-0.89813	-0.716209	-0.949539	-1.16964
ENSG00000107862	GBF1	Golgi-specific brefeldin A-resistance guanine nucleotide exchange factor 1	19.17	19.24	19.3	19.42	18.67	18.84	19.53	20.11	20.5	20.51	20.53	20.57	18.91	19.26	19.61	19.87	0.0632706	0.126101	0.24712	-0.50046	-0.33379	0.352541	0.937941	0.0189915	0.0379715	0.0759201	-1.58867	-1.23615	-0.887098	-0.630299
ENSG00000107949	BCCIP	BRCA2 and CDKN1A-interacting protein	21.42	21	20.57	19.75	21	21.68	21.67	21.59	22.59	22.64	22.69	22.81	22.81	22.75	22.69	22.65	-0.42552	-0.848329	-1.67544	-0.418409	0.25555	0.247671	0.166681	0.0537701	0.108669	0.22369	0.225389	0.1611	0.10272	0.0622406
ENSG00000109332	UBE2D3	Ubiquitin-conjugating enzyme E2 D3	23.1	23.15	23.21	23.32	23.03	22.88	22.39	21.98	23.83	23.86	23.89	23.95	22.5	22.84	23.18	23.44	0.0520096	0.104719	0.214169	-0.0716114	-0.219511	-0.7136	-1.12374	0.02981	0.0596294	0.119249	-1.33592	-0.99382	-0.651381	-0.394491
ENSG00000109805	NCAPG	Condensin complex subunit 3	20.79	20.59	20.39	20.01	19.42	19.1	19.05	19.03	21.8	21.78	21.76	21.72	20.61	21.01	20.81	20.6	-0.200871	-0.39872	-0.780601	-1.3669	-1.68187	-1.73607	-1.75622	-0.0216904	-0.043581	-0.0846806	-1.18838	-0.789459	-0.98567	-1.19541
ENSG00000109861	CTSC	Dipeptidyl peptidase 1	20	19.91	19.82	19.66	19.63	19.21	18.42	17.8	20.23	20.29	20.35	20.45	18.55	18.53	18.79	19.01	-0.0936699	-0.183661	-0.337641	-0.37042	-0.79108	-1.58157	-2.20479	0.0609207	0.120081	0.229271	-1.67042	-1.6936	-1.43614	-1.21741
ENSG00000111799	COL12A1	Collagen alpha-1(XII) chain	22.76	22.51	22.25	21.73	21.04	20.66	20.26	19.94	23.11	22.84	22.56	22.02	20.77	20.99	21.13	21.23	-0.258539	-0.516689	-1.03057	-1.72746	-2.10218	-2.50848	-2.82015	-0.277	-0.552641	-1.09772	-2.34157	-2.12383	-1.98442	-1.88243
ENSG00000112739	PRPF4B	Serine/threonine-protein kinase PRP4 homolog	21.57	20.7	19.84	18.1	20.12	19.41	18.86	18.46	19.41	19.46	19.51	19.6	19.59	19.23	18.86	18.58	-0.87011	-1.73936	-3.47425	-1.45646	-2.16285	-2.71711	-3.11458	0.04809	0.0962086	0.192959	0.174459	-0.183691	-0.554371	-0.834631
ENSG00000113712	CSNK1A1	Casein kinase I isoform alpha	18.31	18.15	17.99	17.67	17.37	17.54	18.23	18.82	18.6	18.61	18.62	18.64	17.34	17.49	17.39	17.28	-0.157749	-0.316731	-0.6402	-0.943251	-0.7675	-0.0753593	0.50996	0.0109711	0.0205307	0.0375195	-1.26076	-1.10976	-1.21067	-1.3197
ENSG00000114209	PDCD10	Programmed cell death protein 10	18.7	19.06	19.43	20.12	19.08	19.14	19.4	19.6	20.93	20.78	20.62	20.32	19.52	20.34	20.44	20.66	0.365761	0.7278	1.42309	0.38402	0.44128	0.70068	0.897661	-0.15101	-0.30291	-0.608751	-1.40445	-0.585981	-0.484461	-0.265831
ENSG00000115641	FHL2	Four and a half LIM domains protein 2	22.4	22.33	22.26	22.12	21.92	21.25	21.02	20.89	22.31	22.25	22.2	22.1	22.01	21.97	21.71	21.5	-0.0694885	-0.139799	-0.287189	-0.48749	-1.15221	-1.38731	-1.51673	-0.0523701	-0.104012	-0.201691	-0.295361	-0.33913	-0.592091	-0.80353
ENSG00000117360	PRPF3	U4/U6 small nuclear ribonucleoprotein Prp3	21.3	21.36	21.41	21.51	21.18	22.13	22.3	22.36	21.07	20.94	20.81	20.54	18.86	19.05	19.62	20.05	0.0570812	0.112371	0.205381	-0.125599	0.827351	1.00016	1.05643	-0.12871	-0.25909	-0.53455	-2.20949	-2.01526	-1.44818	-1.02239
ENSG00000119596	YLPM1	YLP motif-containing protein 1	20.53	20.92	21.3	22.08	21.21	20.57	20.68	20.83	21.69	21.83	21.98	22.25	19.94	20.71	21.54	22.16	0.384569	0.77105	1.54375	0.674841	0.0423298	0.14887	0.29656	0.14431	0.2864	0.55999	-1.7509	-0.97526	-0.1476	0.47278
ENSG00000119912	IDE	Insulin-degrading enzyme	19.78	19.96	20.13	20.48	18.62	19.43	20.37	21.09	20.74	20.48	20.22	19.73	18.19	19.65	20.18	20.47	0.176901	0.35313	0.69767	-1.16009	-0.35025	0.595121	1.3144	-0.258551	-0.51372	-1.00315	-2.54392	-1.08733	-0.56259	-0.272409
ENSG00000119953	SMNDC1	Survival of motor neuron-related-splicing factor 30	20.27	19.59	18.91	17.55	20.14	20.06	20.66	21.18	19.4	19.21	19.02	18.65	18.14	17.78	17.84	17.81	-0.676859	-1.35572	-2.71444	-0.125339	-0.205259	0.395491	0.91136	-0.188381	-0.375681	-0.748732	-1.25417	-1.61252	-1.55923	-1.58347
ENSG00000123737	EXOSC9	Exosome complex component RRP45	20.93	20.86	20.79	20.64	21.14	20.58	20.69	20.83	21.27	21.14	21.01	20.75	20.81	20.56	20.41	20.32	-0.0731697	-0.145639	-0.290369	0.21203	-0.35626	-0.241699	-0.1003	-0.130989	-0.261869	-0.521971	-0.46006	-0.71105	-0.85594	-0.95277
ENSG00000124181	PLCG1	1-phosphatidylinositol 4,5-bisphosphate phosphodiesterase gamma-1	20.46	19.88	19.3	18.13	19.65	19.41	19.2	19.04	20.81	20.53	20.25	19.69	20.91	20.02	19.46	19.07	-0.583609	-1.16723	-2.33446	-0.812479	-1.05196	-1.26632	-1.42528	-0.28134	-0.56242	-1.12119	0.0973606	-0.78725	-1.35224	-1.73855
ENSG00000124228	DDX27	Probable ATP-dependent RNA helicase DDX27	22.43	22.19	21.95	21.47	21.46	21.49	21.6	21.69	21.23	21.24	21.25	21.28	21.39	20.79	20.56	20.34	-0.239861	-0.480471	-0.964769	-0.9737	-0.946461	-0.83366	-0.74201	0.01194	0.0246296	0.0524998	0.165661	-0.43627	-0.66264	-0.885969
ENSG00000124299	PEPD	Xaa-Pro dipeptidase	19.79	19.83	19.88	19.98	19.19	19.45	19.51	19.57	20.74	20.64	20.54	20.34	18.84	19.79	20.08	20.24	0.0479107	0.0964413	0.19272	-0.59684	-0.335998	-0.27417	-0.217468	-0.10306	-0.205069	-0.399029	-1.90111	-0.95796	-0.66663	-0.50667
ENSG00000124541	RRP36	Ribosomal RNA processing protein 36 homolog	21.96	21.96	21.95	21.91	21.61	20.66	20.53	20.52	19.82	19.47	19.12	18.42	19.74	19.84	19.27	18.8	-0.00205994	-0.00860977	-0.052	-0.35214	-1.30068	-1.43507	-1.44533	-0.349798	-0.697899	-1.39941	-0.0775585	0.0177917	-0.543678	-1.02154
ENSG00000124610	HIST1H1A	Histone H1.1	20.81	20.51	20.21	19.62	20.11	20.94	21.92	22.67	20.97	21.05	21.13	21.29	20.36	20.47	20.26	20.08	-0.29998	-0.599541	-1.18903	-0.69455	0.13559	1.1142	1.8599	0.0782204	0.157499	0.320379	-0.613821	-0.496141	-0.7071	-0.89146
ENSG00000125304	TM9SF2	Transmembrane 9 superfamily member 2	22.48	22.24	22.01	21.55	20.99	21.1	21.75	22.3	22.34	22.41	22.47	22.6	21.32	20.87	20.44	20.11	-0.235161	-0.4692	-0.932001	-1.48827	-1.37528	-0.731461	-0.175781	0.0635796	0.127291	0.25638	-1.0295	-1.4722	-1.90791	-2.23378
ENSG00000125450	NUP85	Nuclear pore complex protein Nup85	20.95	20.37	19.78	18.62	19.79	19.13	18.64	18.3	20.41	20.4	20.38	20.36	19.46	19.8	20.02	20.18	-0.582241	-1.16521	-2.33206	-1.15943	-1.82014	-2.30798	-2.65121	-0.01404	-0.0268307	-0.0518398	-0.952061	-0.60701	-0.385231	-0.228531
ENSG00000125676	THOC2	THO complex subunit 2	19	18.77	18.55	18.09	20.29	19.27	19.24	19.31	19.2	19.11	19.01	18.83	18.28	19.01	18.93	18.98	-0.223909	-0.4499	-0.9083	1.29149	0.26984	0.237249	0.30946	-0.0932903	-0.1861	-0.37307	-0.917921	-0.18655	-0.271551	-0.22002
ENSG00000125995	ROMO1	Reactive oxygen species modulator 1	20.03	19.88	19.72	19.41	19.1	18.83	19.32	19.72	19.3	19.33	19.36	19.42	17.79	18.22	18.65	18.97	-0.15629	-0.312929	-0.626009	-0.932129	-1.19784	-0.708839	-0.3102	0.0279903	0.0562706	0.11556	-1.50798	-1.08133	-0.652399	-0.330688
ENSG00000126247	CAPNS1	Calpain small subunit 1	23.38	23.44	23.5	23.6	23.59	23.25	23	22.82	24.3	24.25	24.2	24.11	22.7	22.96	22.98	22.97	0.0560703	0.11142	0.218201	0.211109	-0.12977	-0.38035	-0.560591	-0.047739	-0.0946884	-0.18396	-1.59612	-1.33969	-1.31772	-1.32678
ENSG00000126883	NUP214	Nuclear pore complex protein Nup214	22.21	21.41	20.61	19.02	20.74	20.31	20.23	20.2	21.65	21.6	21.56	21.45	21.17	20.58	20.44	20.37	-0.798079	-1.59824	-3.19134	-1.46743	-1.90012	-1.97731	-2.00839	-0.0464897	-0.0948296	-0.203899	-0.482809	-1.07224	-1.21404	-1.27918
ENSG00000127603	MACF1	Microtubule-actin cross-linking factor 1, isoforms 1/2/3/5	20.23	19.7	19.16	18.11	20.69	19.69	18.86	18.24	18.79	18.9	19.01	19.22	17.88	18.49	18.52	18.64	-0.535261	-1.06833	-2.12302	0.461128	-0.541161	-1.37617	-1.98902	0.10972	0.21892	0.431999	-0.91778	-0.30069	-0.274151	-0.1565
ENSG00000127824	TUBA4A	Tubulin alpha-4A chain	24.59	24.65	24.71	24.84	24.65	24.73	24.84	24.92	25.28	25.33	25.37	25.47	25.11	25.13	25.14	25.15	0.0609112	0.122351	0.249472	0.0644512	0.148272	0.251301	0.331282	0.0466804	0.0930805	0.185541	-0.174429	-0.155119	-0.144079	-0.13571
ENSG00000129460	NGDN	Neuroguidin	19.27	19.21	19.15	19.03	19.5	19.47	19.53	19.59	18.8	18.75	18.7	18.61	19.81	19.87	19.25	18.79	-0.0588207	-0.11834	-0.24111	0.232349	0.19492	0.254641	0.31369	-0.0468788	-0.0939999	-0.19236	1.01513	1.07051	0.448641	-0.0044899
ENSG00000130303	BST2	Bone marrow stromal antigen 2	22.58	21.57	20.56	18.55	20.51	20.61	20.85	21.01	22.18	21.92	21.66	21.14	20.75	20.98	21.46	21.85	-1.00977	-2.01948	-4.03831	-2.06962	-1.97769	-1.73817	-1.57372	-0.26309	-0.5252	-1.04376	-1.43029	-1.20015	-0.7215	-0.33589
ENSG00000130638	ATXN10	Ataxin-10	24.28	24.25	24.22	24.15	23.71	23.19	23.01	22.83	24.19	24.16	24.13	24.09	23.06	23.14	23.28	23.38	-0.0342102	-0.0682812	-0.13563	-0.57095	-1.09229	-1.27498	-1.45799	-0.0259094	-0.0514793	-0.0982494	-1.12286	-1.04945	-0.90803	-0.802179
ENSG00000130939	UBE4B	Ubiquitin conjugation factor E4 B	18.19	18.32	18.45	18.72	19.56	19.36	19.14	18.99	20.46	20.59	20.72	20.97	19.18	19.54	19.66	19.72	0.1306	0.262449	0.525099	1.37123	1.16688	0.95347	0.795729	0.13035	0.25951	0.511421	-1.27593	-0.920349	-0.801359	-0.735189
ENSG00000131016	AKAP12	A-kinase anchor protein 12	20.71	20.37	20.02	19.35	18.93	19.51	20.02	20.39	21.06	20.92	20.78	20.5	19.07	19.6	19.75	19.83	-0.341391	-0.68185	-1.3525	-1.77775	-1.19257	-0.68955	-0.31278	-0.142158	-0.282999	-0.5576	-1.98351	-1.46	-1.30521	-1.23135
ENSG00000131876	SNRPA1	U2 small nuclear ribonucleoprotein A	22.74	22.6	22.47	22.19	22.74	22.3	22.28	22.29	22.62	22.62	22.63	22.65	21.21	22.13	23.05	23.75	-0.138649	-0.277889	-0.554668	-0.000488281	-0.448049	-0.464239	-0.452848	0.00893021	0.0179005	0.0374489	-1.40823	-0.48579	0.43812	1.13105
ENSG00000132002	DNAJB1	DnaJ homolog subfamily B member 1	22.24	22.15	22.05	21.86	22.25	21.59	21.18	20.85	22.31	22.31	22.3	22.3	21.28	21.41	21.47	21.5	-0.0966206	-0.19347	-0.388701	0.00971031	-0.65543	-1.06617	-1.39534	-0.00564957	-0.0104198	-0.0130291	-1.03022	-0.902409	-0.84742	-0.81204
ENSG00000132475	H3F3A	Histone H3.3	25.01	24.96	24.92	24.82	24.79	24.91	24.73	24.57	23.96	24.14	24.32	24.68	25.65	24.92	24.11	23.5	-0.0461998	-0.0937805	-0.195579	-0.218081	-0.0995007	-0.2785	-0.43763	0.17852	0.35713	0.713471	1.6857	0.956289	0.14724	-0.46188
ENSG00000132589	FLOT2	Flotillin-2	20.08	19.46	18.84	17.6	16.71	17.47	18.08	18.52	19.6	19.44	19.27	18.95	16.82	17.27	17.63	17.89	-0.620899	-1.24027	-2.47847	-3.3758	-2.61585	-2.00131	-1.56271	-0.163799	-0.32674	-0.652041	-2.78538	-2.33513	-1.97221	-1.70819
ENSG00000132646	PCNA	Proliferating cell nuclear antigen	24.39	24.48	24.57	24.74	24.27	24.04	23.9	23.8	24.54	24.46	24.38	24.23	24.23	24.18	24.33	24.46	0.086031	0.171961	0.344091	-0.121609	-0.359549	-0.498949	-0.599449	-0.0765209	-0.152651	-0.30213	-0.30612	-0.355501	-0.20409	-0.07794
ENSG00000132716	DCAF8	DDB1- and CUL4-associated factor 8	18.07	18.58	19.08	20.1	20.08	19.96	19.91	19.85	20.83	21.02	21.21	21.62	18.41	19.33	19.86	20.22	0.50581	1.01211	2.02678	2.00551	1.89384	1.83721	1.7797	0.19319	0.389099	0.797939	-2.41179	-1.49904	-0.96788	-0.602442
ENSG00000134765	DSC1	Desmocollin-1	18.8	19.1	19.39	19.98	19.25	19.96	19.13	18.48	20.7	20.7	20.71	20.71	18.52	18.5	18	17.61	0.29525	0.588499	1.17367	0.45084	1.15994	0.327709	-0.318901	0.00351906	0.00559998	0.00643921	-2.17617	-2.19991	-2.69733	-3.08532
ENSG00000135821	GLUL	Glutamine synthetase	23.25	23.22	23.18	23.11	22.55	22.5	21.73	21.08	23.2	23.08	22.96	22.73	21.62	21.79	21.96	22.08	-0.0367508	-0.0727501	-0.1432	-0.706961	-0.751871	-1.52106	-2.17416	-0.11866	-0.23756	-0.47563	-1.58071	-1.41648	-1.24663	-1.11896
ENSG00000136231	IGF2BP3	Insulin-like growth factor 2 mRNA-binding protein 3	23.12	23.2	23.28	23.43	23.03	22.8	22.57	22.41	23.15	23.04	22.93	22.7	22.42	22.5	22.8	23.04	0.0782986	0.156599	0.313189	-0.0885906	-0.32477	-0.5462	-0.70949	-0.111712	-0.22365	-0.447001	-0.733952	-0.649462	-0.351811	-0.10721
ENSG00000136261	BZW2	Basic leucine zipper and W2 domain-containing protein 2	22.28	22	21.72	21.17	21.63	21.01	20.74	20.57	22.48	22.5	22.52	22.55	20.82	21.14	21.37	21.53	-0.280401	-0.55896	-1.10535	-0.643341	-1.26655	-1.53664	-1.7022	0.017271	0.0346298	0.0715599	-1.65854	-1.3369	-1.11007	-0.952499
ENSG00000138594	TMOD3	Tropomodulin-3	23.23	23.3	23.38	23.53	23.13	22.86	22.85	22.86	23.19	23.15	23.11	23.04	22.15	22.36	22.49	22.58	0.075861	0.15189	0.305731	-0.092659	-0.36581	-0.37858	-0.36249	-0.0386696	-0.077261	-0.15312	-1.03719	-0.835871	-0.704441	-0.611921
ENSG00000138777	PPA2	Inorganic pyrophosphatase 2, mitochondrial	18.75	18.86	18.97	19.21	18.82	19.83	19.44	19.28	19.54	19.52	19.5	19.45	18.37	19.33	18.67	18.36	0.10677	0.21722	0.45517	0.0669994	1.072	0.682529	0.52887	-0.0174599	-0.0362797	-0.0817795	-1.16486	-0.20219	-0.86739	-1.18046
ENSG00000138796	HADH	Hydroxyacyl-coenzyme A dehydrogenase, mitochondrial	21.88	21.92	21.97	22.08	21.5	22.04	22.32	22.51	22.84	22.85	22.85	22.84	22.76	22.87	22.68	22.51	0.0485897	0.0980701	0.202259	-0.37315	0.160311	0.446699	0.637831	0.00147057	0.00242996	5.91e-05	-0.0887203	0.0289707	-0.159269	-0.333059
ENSG00000140395	WDR61	WD repeat-containing protein 61	19.05	19.36	19.67	20.29	20.48	20.27	19.82	19.46	21.71	21.6	21.5	21.28	19.85	20.42	20.9	21.25	0.313459	0.62656	1.24719	1.43408	1.22555	0.773291	0.41194	-0.107391	-0.214771	-0.42976	-1.86099	-1.29628	-0.814001	-0.459641
ENSG00000140525	FANCI	Fanconi anemia group I protein	19.71	19.62	19.52	19.32	19.28	19.35	19.23	19.12	20.33	20.22	20.12	19.91	18.86	19.32	19.77	20.12	-0.0982895	-0.19717	-0.393188	-0.4377	-0.36653	-0.485069	-0.58938	-0.104752	-0.21002	-0.42275	-1.47314	-1.00881	-0.556301	-0.207562
ENSG00000142655	PEX14	Peroxisomal membrane protein PEX14	19.81	19.95	20.08	20.32	20.45	20.53	20.04	19.61	18.77	18.83	18.89	19.01	17.87	18.54	19.19	19.69	0.134119	0.26548	0.508839	0.638279	0.71995	0.22839	-0.201771	0.061491	0.121971	0.23505	-0.900639	-0.233509	0.424742	0.91671
ENSG00000143401	ANP32E	Acidic leucine-rich nuclear phosphoprotein 32 family member E	23.51	23.5	23.5	23.51	22.98	22.77	22.63	22.54	23.7	23.67	23.64	23.58	23.53	23.48	23.51	23.53	-0.00105858	-0.00140953	0.00374985	-0.527389	-0.73321	-0.8753	-0.96928	-0.0299397	-0.0602303	-0.120489	-0.171839	-0.217169	-0.188799	-0.16736
ENSG00000143416	SELENBP1	Selenium-binding protein 1	22.45	22.45	22.44	22.44	21.62	21.07	20.68	20.4	22.28	22.31	22.34	22.4	21.11	21.37	21.6	21.76	-0.00505829	-0.00958824	-0.0146694	-0.834059	-1.38295	-1.77629	-2.05411	0.0307102	0.0613804	0.122561	-1.16523	-0.90638	-0.67977	-0.51302
ENSG00000146112	PPP1R18	Phostensin	20.67	20.85	21.03	21.39	20.5	20.59	21.12	21.56	21.61	21.61	21.61	21.62	20.24	20.85	20.6	20.44	0.17783	0.35667	0.715179	-0.16814	-0.0824013	0.44928	0.889771	-0.00203133	-0.000900269	0.0162296	-1.36334	-0.758532	-1.00661	-1.17007
ENSG00000146676	PURB	Transcriptional activator protein Pur-beta	20.97	20.36	19.75	18.53	18.22	18.8	19.58	20.17	20.1	19.76	19.42	18.73	19.23	19.64	20.13	20.51	-0.610519	-1.22104	-2.44208	-2.7537	-2.16472	-1.39092	-0.800459	-0.34045	-0.68214	-1.37217	-0.868502	-0.456461	0.0317287	0.411709
ENSG00000146858	ZC3HAV1L	Zinc finger CCCH-type antiviral protein 1-like	20.04	20.12	20.2	20.34	20.64	20.18	20.35	20.53	19	19.1	19.2	19.39	17.36	17.88	18.43	18.85	0.0839386	0.164379	0.30394	0.60191	0.14863	0.312929	0.494759	0.0971088	0.194229	0.38846	-1.63959	-1.12533	-0.56982	-0.15003
ENSG00000152642	GPD1L	Glycerol-3-phosphate dehydrogenase 1-like protein	20.07	20.15	20.24	20.4	20.11	20.33	19.74	19.24	19.82	19.59	19.36	18.9	17.81	18.08	18.4	18.66	0.0822506	0.16584	0.33301	0.0401497	0.25514	-0.33522	-0.828319	-0.233011	-0.465071	-0.924841	-2.01305	-1.74586	-1.41694	-1.16343
ENSG00000153071	DAB2	Disabled homolog 2	22.9	22.94	22.98	23.05	22.67	22.13	21.64	21.28	23.18	23.14	23.11	23.05	21.43	21.49	21.68	21.81	0.0395698	0.0788898	0.156179	-0.22957	-0.766081	-1.25737	-1.62112	-0.0332699	-0.065979	-0.12603	-1.74485	-1.68249	-1.50082	-1.36469
ENSG00000153904	DDAH1	N(G),N(G)-dimethylarginine dimethylaminohydrolase 1	21.33	21.45	21.56	21.8	21.22	21.21	20.68	20.48	20.94	20.93	20.92	20.9	20.49	20.54	20.73	20.87	0.11836	0.23731	0.476721	-0.112249	-0.11446	-0.649029	-0.849499	-0.0134392	-0.0257683	-0.0412197	-0.4508	-0.39753	-0.212379	-0.072649
ENSG00000159176	CSRP1	Cysteine and glycine-rich protein 1	26.55	26.48	26.41	26.27	26.44	26.44	26.71	26.81	25.59	25.54	25.5	25.42	25.67	25.7	25.61	25.53	-0.0687904	-0.137911	-0.27807	-0.116451	-0.115	0.15333	0.25395	-0.0426693	-0.0850105	-0.171289	0.08605	0.11274	0.0231094	-0.0534706
ENSG00000159348	CYB5R1	NADH-cytochrome b5 reductase 1	20.48	20.44	20.4	20.31	20.7	20.7	20.76	20.82	19.74	19.68	19.63	19.52	19.02	20.49	20.77	21.14	-0.0401993	-0.0804386	-0.16157	0.22019	0.22065	0.286621	0.342611	-0.054451	-0.10824	-0.21275	-0.71275	0.7588	1.03052	1.40482
ENSG00000162614	NEXN	Nexilin	20.75	20.74	20.72	20.71	20.02	19.78	18.93	18.23	19.29	19.55	19.81	20.32	18.75	18.5	18.26	18.09	-0.0117397	-0.0234299	-0.04286	-0.7311	-0.967421	-1.81481	-2.51673	0.25864	0.516989	1.03325	-0.54207	-0.784401	-1.02352	-1.20286
ENSG00000162819	BROX	BRO1 domain-containing protein BROX	22.35	22.24	22.13	21.92	22.08	22.04	21.81	21.62	20.97	20.9	20.84	20.72	20.51	20.97	21.55	21.98	-0.105591	-0.212051	-0.42527	-0.26218	-0.30443	-0.532101	-0.72665	-0.0623817	-0.124682	-0.249331	-0.460281	0.00321007	0.584209	1.00887
ENSG00000162851	TFB2M	Dimethyladenosine transferase 2, mitochondrial	18.46	18.43	18.41	18.36	19.07	18.88	19.14	19.38	18.09	18.27	18.46	18.83	17.27	17.64	17.35	17.04	-0.0258598	-0.0511093	-0.0925903	0.614321	0.419071	0.680891	0.92186	0.187651	0.374121	0.745291	-0.821749	-0.442919	-0.73633	-1.04428
ENSG00000163453	IGFBP7	Insulin-like growth factor-binding protein 7	21.45	20.73	20.01	18.58	19	20.42	20.02	19.53	21.79	21.25	20.72	19.65	19.2	19.97	20.55	20.96	-0.719759	-1.43907	-2.86495	-2.44686	-1.02407	-1.42678	-1.92018	-0.53421	-1.06798	-2.13364	-2.5848	-1.81611	-1.23839	-0.822191
ENSG00000163558	PRKCI	Protein kinase C iota type	22.58	22.41	22.24	21.9	21.63	19.79	22.05	23.17	23.52	23.62	23.72	23.92	20.89	21.22	21.64	21.96	-0.168381	-0.336441	-0.67704	-0.94762	-2.78668	-0.534481	0.589369	0.09828	0.197119	0.39768	-2.63245	-2.29803	-1.88543	-1.56494
ENSG00000163882	POLR2H	DNA-directed RNA polymerases I, II, and III subunit RPABC3	18.06	17.71	17.36	16.68	17.76	17.49	17.39	17.33	18.16	18.03	17.89	17.62	17.01	18.06	17.91	17.74	-0.346312	-0.691832	-1.37615	-0.299721	-0.566801	-0.662581	-0.728722	-0.133221	-0.26622	-0.538471	-1.15056	-0.103401	-0.254681	-0.42103
ENSG00000163956	LRPAP1	Alpha-2-macroglobulin receptor-associated protein	20.77	20.65	20.53	20.31	19.32	18.47	18.8	19.17	20.91	21.05	21.19	21.46	19.27	20.17	19.89	19.59	-0.122271	-0.241871	-0.45834	-1.45136	-2.29977	-1.97128	-1.60257	0.14319	0.28475	0.558641	-1.63194	-0.733679	-1.0166	-1.313
ENSG00000165458	INPPL1	Phosphatidylinositol 3,4,5-trisphosphate 5-phosphatase 2	19.55	19.43	19.31	19.09	20.37	20.18	19.73	19.38	21.2	21.01	20.82	20.45	18.27	18.75	18.95	19.08	-0.120871	-0.239691	-0.46105	0.816139	0.62257	0.17964	-0.177679	-0.18944	-0.37812	-0.75226	-2.92967	-2.45385	-2.25164	-2.12543
ENSG00000166986	MARS	Methionine--tRNA ligase, cytoplasmic	24.14	24.08	24.02	23.89	23.62	23.25	23.32	23.3	24.25	24.2	24.15	24.06	23.91	23.98	24.24	24.45	-0.062891	-0.12546	-0.248831	-0.526051	-0.890261	-0.82605	-0.8389	-0.0487194	-0.0974197	-0.193998	-0.346498	-0.273609	-0.0148582	0.200151
ENSG00000167110	GOLGA2	Golgin subfamily A member 2	21.67	21.65	21.62	21.57	22.17	21.84	21.61	21.45	21.65	21.32	20.99	20.32	19.06	20.35	20.3	20.15	-0.0274105	-0.0547791	-0.10894	0.49638	0.16181	-0.0619602	-0.22057	-0.328501	-0.658951	-1.32705	-2.58913	-1.2997	-1.34756	-1.50416
ENSG00000167862	ICT1	Peptidyl-tRNA hydrolase ICT1, mitochondrial	20.21	20.22	20.22	20.25	19.63	19.47	19.25	19.08	19.37	19.39	19.42	19.49	20.33	19.53	19.67	19.63	0.00734901	0.0163899	0.0441894	-0.579592	-0.737822	-0.95689	-1.12731	0.029499	0.0594807	0.121849	0.96789	0.16534	0.300751	0.269579
ENSG00000168496	FEN1	Flap endonuclease 1	23.96	24.05	24.13	24.3	23.86	23.91	23.83	23.77	24.57	24.57	24.56	24.55	24.14	24.09	23.95	23.85	0.0864601	0.1721	0.339811	-0.0983582	-0.0506191	-0.13007	-0.191889	-0.00504112	-0.00999069	-0.0197411	-0.433531	-0.47967	-0.624889	-0.71958
ENSG00000168610	STAT3	Signal transducer and activator of transcription 3	22.35	22.29	22.24	22.12	21.6	21.79	21.78	21.76	23.36	23.38	23.39	23.41	21.62	21.82	22.01	22.15	-0.0545101	-0.10957	-0.22442	-0.752319	-0.55932	-0.56667	-0.59289	0.0112095	0.02215	0.04566	-1.74826	-1.54224	-1.35432	-1.21757
ENSG00000168924	LETM1	LETM1 and EF-hand domain-containing protein 1, mitochondrial	22.84	22.86	22.87	22.89	23.04	22.56	22.7	22.86	22.67	22.71	22.76	22.87	22.93	22.13	22.14	22.03	0.018671	0.0352802	0.0567513	0.20142	-0.275339	-0.141849	0.0246296	0.049221	0.0988808	0.200361	0.267641	-0.53846	-0.527609	-0.63512
ENSG00000169032	MAP2K1	Dual specificity mitogen-activated protein kinase kinase 1	22.74	22.7	22.66	22.58	21.89	22.38	22.88	23.25	21.24	21.26	21.28	21.34	20.78	21.98	22.99	23.73	-0.0383205	-0.0766602	-0.15348	-0.850201	-0.35643	0.14188	0.51638	0.0240212	0.0482902	0.0996704	-0.455999	0.74395	1.75881	2.49695
ENSG00000170558	CDH2	Cadherin-2	21.39	21.23	21.07	20.74	20.4	20.48	20.59	20.68	21.39	21.29	21.2	21	21.45	21.15	20.87	20.66	-0.163969	-0.3283	-0.658409	-0.99243	-0.917801	-0.80405	-0.71249	-0.0963612	-0.192621	-0.38496	0.0661888	-0.237202	-0.520641	-0.729431
ENSG00000171634	BPTF	Nucleosome-remodeling factor subunit BPTF	25.05	25.11	25.17	25.28	25.55	24.86	24.73	24.63	23.77	23.87	23.97	24.14	25.43	25.42	24.87	24.41	0.0626011	0.12233	0.227051	0.50139	-0.18581	-0.319729	-0.421949	0.10179	0.20002	0.37492	1.66661	1.64996	1.10476	0.63777
ENSG00000172239	PAIP1	Polyadenylate-binding protein-interacting protein 1	21.12	20.84	20.57	20.05	20.77	21.37	21.18	21	22.19	22.02	21.86	21.53	19.83	20.04	20.26	20.43	-0.27243	-0.54213	-1.06995	-0.35029	0.252769	0.0640697	-0.119139	-0.16436	-0.3283	-0.65444	-2.3519	-2.14706	-1.92795	-1.76159
ENSG00000172572	PDE3A	cGMP-inhibited 3,5-cyclic phosphodiesterase A	20.83	21.1	21.37	21.9	21.14	20.68	20.49	20.37	21.86	21.81	21.76	21.66	20.62	20.84	20.85	20.84	0.27117	0.541029	1.07414	0.314199	-0.14542	-0.33864	-0.459471	-0.0503502	-0.101101	-0.201681	-1.24432	-1.02242	-1.00967	-1.02034
ENSG00000172660	TAF15	TATA-binding protein-associated factor 2N	22.81	22.76	22.71	22.62	22.26	21.86	22.21	22.51	23.52	23.49	23.47	23.41	23.07	22.92	22.63	22.42	-0.0488186	-0.0970993	-0.188398	-0.55315	-0.95344	-0.606899	-0.306148	-0.0255604	-0.0522594	-0.11339	-0.4517	-0.60491	-0.885489	-1.09926
ENSG00000172893	DHCR7	7-dehydrocholesterol reductase	18.16	18.58	19	19.84	20.09	18.9	19	19.22	18.31	18.34	18.37	18.45	19.05	18.54	18.81	19.11	0.41564	0.83313	1.67283	1.92382	0.73299	0.834961	1.05684	0.0309887	0.0650291	0.14385	0.7404	0.227039	0.502949	0.7987
ENSG00000173757	STAT5B	Signal transducer and activator of transcription 5B	19.24	19.02	18.79	18.33	20.97	20.72	21.24	21.7	21.39	21.16	20.94	20.48	18.66	18.71	18.68	18.65	-0.2239	-0.44779	-0.910021	1.73585	1.4786	1.99978	2.45907	-0.227449	-0.45458	-0.907419	-2.73028	-2.68479	-2.70912	-2.73717
ENSG00000174780	SRP72	Signal recognition particle 72 kDa protein	22.41	22.2	21.99	21.58	20.75	21.25	21.52	21.71	22.57	22.54	22.52	22.46	21.51	21.69	21.5	21.41	-0.21176	-0.422491	-0.836861	-1.66422	-1.16824	-0.894609	-0.707741	-0.0280609	-0.05616	-0.11182	-1.06557	-0.885521	-1.07541	-1.16513
ENSG00000175029	CTBP2	C-terminal-binding protein 2	18.78	18.97	19.14	19.5	19.21	17.95	18.91	19.31	19.7	19.3	18.9	18.1	17.74	19.04	19.58	19.89	0.18025	0.359711	0.714899	0.425671	-0.83263	0.124729	0.526051	-0.40126	-0.801361	-1.5999	-1.96661	-0.662321	-0.12641	0.190479
ENSG00000175130	MARCKSL1	MARCKS-related protein	21.38	21.39	21.4	21.43	21.08	20.79	20.06	19.49	20.71	20.63	20.56	20.41	20.17	19.83	19.91	20	0.00963974	0.0194607	0.0424099	-0.304621	-0.59252	-1.32182	-1.88778	-0.0755005	-0.15114	-0.297911	-0.539431	-0.874121	-0.799021	-0.708712
ENSG00000175220	ARHGAP1	Rho GTPase-activating protein 1	21.51	21.33	21.15	20.79	20.62	20.56	20.09	19.79	22.07	22.07	22.07	22.07	20.6	20.7	21.02	21.23	-0.17663	-0.354311	-0.71587	-0.888571	-0.945391	-1.41906	-1.71509	0.000839233	0.00126076	0.00111961	-1.47065	-1.37393	-1.05199	-0.84515
ENSG00000175445	LPL	Lipoprotein lipase	20.45	20.58	20.72	20.97	21	20.96	21.24	21.39	21.58	21.54	21.5	21.43	20.76	20.67	20.67	20.68	0.132341	0.265261	0.52346	0.54705	0.513521	0.78965	0.942202	-0.0390301	-0.0780106	-0.155439	-0.820179	-0.912929	-0.91408	-0.89978
ENSG00000176890	TYMS	Thymidylate synthase	22.43	22.58	22.72	23.02	21.76	21.02	20.52	20.17	23.04	23	22.97	22.9	21.35	21.51	21.83	22.05	0.146589	0.29394	0.593029	-0.66761	-1.40746	-1.90971	-2.25997	-0.03545	-0.0706291	-0.139589	-1.68324	-1.52448	-1.20669	-0.990931
ENSG00000177646	ACAD9	Acyl-CoA dehydrogenase family member 9, mitochondrial	21	21.17	21.35	21.68	21.25	21.52	21.73	21.88	20.34	20.47	20.6	20.86	19.71	20.2	20.1	19.97	0.1712	0.342411	0.681511	0.24301	0.517391	0.72595	0.87224	0.129549	0.259859	0.518879	-0.633381	-0.145269	-0.245571	-0.37705
ENSG00000178695	KCTD12	BTB/POZ domain-containing protein KCTD12	21.12	21.27	21.42	21.73	21.58	21.5	20.98	20.65	20.78	20.71	20.64	20.5	20.77	20.64	20.64	20.67	0.153419	0.306969	0.61408	0.46756	0.384449	-0.13868	-0.46829	-0.0702782	-0.140079	-0.277599	-0.00946999	-0.144058	-0.134619	-0.112848
ENSG00000179409	GEMIN4	Gem-associated protein 4	18.1	18.42	18.74	19.38	17.28	17.84	18.45	18.92	19.46	19.62	19.79	20.13	18.8	19.03	19.23	19.37	0.32135	0.642139	1.28118	-0.816761	-0.259951	0.352129	0.8193	0.169079	0.33815	0.676199	-0.6541	-0.428461	-0.228451	-0.0834408
ENSG00000182481	KPNA2	Importin subunit alpha-2	25.03	24.91	24.78	24.54	24.32	24.1	23.63	23.32	25.43	25.33	25.22	25	24.57	24.54	24.2	23.92	-0.124908	-0.249849	-0.49947	-0.717859	-0.939428	-1.40295	-1.71618	-0.108141	-0.216421	-0.43194	-0.865702	-0.897881	-1.23062	-1.51436
ENSG00000182919	C11orf54	Ester hydrolase C11orf54	19.63	19.45	19.27	18.89	18.36	19.48	20.6	21.44	20.78	20.52	20.26	19.75	19.16	19.92	20.56	21.02	-0.176821	-0.355021	-0.73354	-1.2702	-0.147381	0.970671	1.81588	-0.264818	-0.52615	-1.02927	-1.61952	-0.862169	-0.22336	0.238491
ENSG00000183291	SEPT15	15 kDa selenoprotein	19.34	19.26	19.17	19.01	18.86	18.65	18.5	18.4	17.68	17.87	18.05	18.38	17.35	16.56	16.14	15.85	-0.0850487	-0.16972	-0.334349	-0.48045	-0.68956	-0.839279	-0.94363	0.184439	0.36384	0.699799	-0.328772	-1.12294	-1.54209	-1.82753
ENSG00000184357	HIST1H1B	Histone H1.5	26.96	27.02	27.08	27.19	27.3	27.15	27.03	26.94	26.76	26.86	26.97	27.18	27.05	26.84	26.7	26.59	0.05863	0.1171	0.235399	0.33704	0.19146	0.0675087	-0.0225811	0.10663	0.21327	0.42654	0.296051	0.084671	-0.0546188	-0.1693
ENSG00000186184	POLR1D	DNA-directed RNA polymerases I and III subunit RPAC2	19.02	18.44	17.86	16.69	16.43	17.27	17.87	18.29	19.85	19.71	19.57	19.3	19.17	18.64	18.59	18.6	-0.58123	-1.16288	-2.32952	-2.59202	-1.74537	-1.14643	-0.728489	-0.137489	-0.275021	-0.55057	-0.6794	-1.2086	-1.25734	-1.24662
ENSG00000189159	HN1	Hematological and neurological expressed 1 protein	24.64	24.64	24.63	24.63	24.18	24.21	23.99	23.8	24.63	24.63	24.63	24.63	24.4	24.21	24.08	23.99	-0.00590897	-0.0112	-0.0169392	-0.46578	-0.43511	-0.650799	-0.840849	-4.01e-05	-8.01e-05	-0.000198364	-0.22756	-0.424149	-0.548449	-0.643259
ENSG00000196510	ANAPC7	Anaphase-promoting complex subunit 7	19.97	19.81	19.64	19.28	19.16	18.6	18.55	18.54	19.9	19.87	19.83	19.77	19	19	19.01	19.02	-0.162161	-0.32935	-0.69062	-0.80282	-1.36488	-1.42207	-1.42439	-0.0368385	-0.0723286	-0.136728	-0.899929	-0.902559	-0.89332	-0.886929
ENSG00000196975	ANXA4	Annexin A4	20.47	20.34	20.21	19.94	20.19	20.06	19.64	19.31	19.89	20.05	20.2	20.52	19.38	19.78	20.18	20.48	-0.131289	-0.2628	-0.531919	-0.28274	-0.408359	-0.834059	-1.15615	0.15568	0.311399	0.623011	-0.511511	-0.11618	0.28635	0.586649
ENSG00000197879	MYO1C	Unconventional myosin-Ic	25.25	25.26	25.28	25.3	25.31	25.01	25.07	25.15	24.53	24.54	24.54	24.55	25.14	24.68	24.27	23.96	0.0132198	0.0256596	0.0453205	0.0580406	-0.235969	-0.18343	-0.10354	0.00477028	0.00953102	0.0190601	0.608212	0.150511	-0.264	-0.56868
ENSG00000198231	DDX42	ATP-dependent RNA helicase DDX42	21.43	21.46	21.49	21.55	21.03	20.34	20.48	20.65	22.18	22.03	21.88	21.57	21.23	21.38	20.89	20.57	0.0277901	0.0567799	0.115419	-0.40749	-1.0985	-0.954762	-0.782002	-0.15291	-0.305321	-0.613791	-0.956741	-0.804972	-1.29133	-1.61418
ENSG00000198959	TGM2	Protein-glutamine gamma-glutamyltransferase 2	21.95	21.92	21.9	21.85	21.1	20.84	20.29	19.86	21.87	21.86	21.86	21.86	20.78	20.8	20.73	20.66	-0.0264301	-0.0518608	-0.0986805	-0.85356	-1.10758	-1.65971	-2.09104	-0.00811005	-0.0146904	-0.0160599	-1.09433	-1.069	-1.14638	-1.21226
ENSG00000204590	GNL1	Guanine nucleotide-binding protein-like 1	21.4	21.25	21.11	20.81	20.29	20.5	20.15	19.85	20.88	20.84	20.79	20.69	21.78	21.78	21.71	21.69	-0.143951	-0.28965	-0.59021	-1.10385	-0.89719	-1.24669	-1.54592	-0.0477505	-0.0962009	-0.196051	0.898041	0.90045	0.828449	0.801451
ENSG00000204843	DCTN1	Dynactin subunit 1	21.58	21.68	21.78	21.97	21.16	21.16	21.31	21.44	21.82	21.85	21.89	21.96	21.38	21.49	21.58	21.64	0.0984917	0.19758	0.395151	-0.42313	-0.420599	-0.267408	-0.140558	0.0342598	0.0683784	0.136108	-0.43445	-0.324631	-0.240711	-0.17979
ENSG00000205937	RNPS1	RNA-binding protein with serine-rich domain 1	20.91	21.08	21.25	21.58	20.76	20.52	20.73	20.9	21.85	21.83	21.81	21.78	21.66	21.48	21.16	20.92	0.170261	0.338991	0.664431	-0.149609	-0.391369	-0.18153	-0.00986862	-0.02351	-0.0443001	-0.0746708	-0.18821	-0.372141	-0.687889	-0.929119
ENSG00000228716	DHFR	Dihydrofolate reductase	21.92	21.79	21.68	21.44	21.14	20.3	19.8	19.37	21.13	21.25	21.38	21.65	20.88	21.04	21.25	21.41	-0.12027	-0.240068	-0.47534	-0.774158	-1.61441	-2.11682	-2.54639	0.129438	0.25919	0.521109	-0.244451	-0.0805702	0.12801	0.28833
ENSG00000002549	LAP3	Cytosol aminopeptidase	22.96	22.96	22.96	22.97	22.5	22.73	22.53	22.39	22.94	22.93	22.91	22.87	22.79	22.91	23.02	23.1	0.00234032	0.00471115	0.01157	-0.456419	-0.222599	-0.423409	-0.563559	-0.0188713	-0.0377312	-0.07547	-0.149641	-0.0385914	0.07411	0.15896
ENSG00000002834	LASP1	LIM and SH3 domain protein 1	25.77	25.64	25.5	25.24	25.6	25.64	25.29	25.02	25.09	25.1	25.12	25.14	25.33	25.15	25.14	25.11	-0.13484	-0.26906	-0.530701	-0.168091	-0.12767	-0.483601	-0.74612	0.0146294	0.0285893	0.0552998	0.24246	0.0641003	0.0508995	0.0177097
ENSG00000010244	ZNF207	Zinc finger protein 207	22.4	22.38	22.35	22.31	22.62	22.67	22.41	22.18	22.6	22.57	22.53	22.46	22.05	21.97	21.87	21.79	-0.0233498	-0.0461388	-0.0900002	0.221479	0.27544	0.0116901	-0.216009	-0.03615	-0.0723	-0.144611	-0.55599	-0.630961	-0.73048	-0.808781
ENSG00000018510	AGPS	Alkyldihydroxyacetonephosphate synthase, peroxisomal	23.44	23.43	23.42	23.4	23.68	23.58	23.7	23.77	23.39	23.3	23.2	23.02	23.44	23.32	22.79	22.45	-0.0120106	-0.0240097	-0.0479603	0.239439	0.132959	0.258169	0.32202	-0.0941811	-0.18775	-0.37462	0.0534096	-0.0697994	-0.598751	-0.93779
ENSG00000029993	HMGB3	High mobility group protein B3	23.49	23.45	23.42	23.34	23.48	23.59	23.68	23.74	23.09	23.14	23.19	23.3	23.48	23.17	22.88	22.67	-0.0368805	-0.0738106	-0.148199	-0.00980949	0.10133	0.189609	0.251961	0.0535297	0.10705	0.214109	0.39727	0.0871296	-0.201981	-0.414921
ENSG00000030582	GRN	Granulins	17.68	17.79	17.89	18.08	18.28	17.53	17.41	17.4	18.46	18.35	18.24	18.04	19.26	18.35	19.18	19.99	0.102991	0.20377	0.39607	0.598581	-0.152569	-0.27186	-0.279879	-0.10705	-0.213831	-0.416971	0.79958	-0.10836	0.724279	1.53286
ENSG00000064703	DDX20	Probable ATP-dependent RNA helicase DDX20	19.74	19.53	19.32	18.91	19.32	19.31	19.53	19.7	21.83	21.8	21.76	21.69	20.72	20.87	20.48	20.14	-0.21047	-0.420141	-0.83053	-0.415821	-0.42668	-0.203341	-0.0371304	-0.0371018	-0.0746002	-0.14888	-1.1141	-0.96421	-1.35925	-1.6997
ENSG00000069345	DNAJA2	DnaJ homolog subfamily A member 2	22	22.03	22.06	22.12	21.72	21.74	21.79	21.82	22.03	21.96	21.9	21.77	21.4	22.02	22.63	23.09	0.03055	0.0609989	0.121439	-0.283501	-0.258661	-0.213221	-0.17725	-0.0641213	-0.128422	-0.257341	-0.625591	-0.00930023	0.606409	1.06819
ENSG00000073578	SDHA	Succinate dehydrogenase [ubiquinone] flavoprotein subunit, mitochondrial	24.76	24.79	24.81	24.85	24.69	24.71	24.92	25.1	24.44	24.5	24.55	24.66	24.51	24.51	24.35	24.25	0.0216999	0.0434112	0.0862312	-0.0700703	-0.0546989	0.1595	0.330971	0.0548687	0.109459	0.215818	0.068079	0.0658684	-0.090971	-0.18605
ENSG00000075624	ACTB	Actin, cytoplasmic 1	25.18	25.18	25.19	25.2	25.52	25.33	25.13	24.99	26.33	26.35	26.38	26.42	26.72	26.53	26.39	26.29	0.00496101	0.0104408	0.0226898	0.33695	0.15135	-0.047039	-0.19241	0.0250797	0.0497704	0.0949593	0.39673	0.19964	0.0644302	-0.0321999
ENSG00000076554	PrLZ	Tumor protein D52	24.38	24.25	24.11	23.84	24.13	24.05	23.94	23.85	23.65	23.66	23.67	23.69	23.35	23.48	23.64	23.75	-0.13678	-0.273211	-0.54316	-0.251869	-0.332041	-0.448931	-0.53685	0.01087	0.0217915	0.0442104	-0.293249	-0.16321	-0.00915909	0.106901
ENSG00000085491	SLC25A24	Calcium-binding mitochondrial carrier protein SCaMC-1	21.24	21.5	21.77	22.3	22.54	22.19	22.28	22.4	21.12	21.17	21.21	21.3	21.88	21.98	22.05	22.1	0.26412	0.529049	1.05981	1.29943	0.949709	1.04276	1.15947	0.0446396	0.0892391	0.178259	0.756599	0.85495	0.927078	0.979778
ENSG00000086062	B4GALT1	Beta-1,4-galactosyltransferase 1	22.96	22.93	22.9	22.82	22.65	22.38	22.53	22.69	22.37	22.34	22.32	22.27	22.08	21.89	21.59	21.36	-0.0298214	-0.0615807	-0.139311	-0.311111	-0.58054	-0.42766	-0.2673	-0.0247288	-0.0491505	-0.0966988	-0.282021	-0.47736	-0.77418	-1.00722
ENSG00000087111	PIGS	GPI transamidase component PIG-S	20.74	20.72	20.7	20.67	20.24	20.25	20.28	20.29	20	20.13	20.26	20.51	19.92	19.34	19.14	19.02	-0.0196705	-0.0398292	-0.0724792	-0.49917	-0.490601	-0.460939	-0.44945	0.126808	0.254459	0.507429	-0.0813503	-0.663872	-0.86836	-0.98929
ENSG00000088986	DYNLL1	Dynein light chain 1, cytoplasmic	23.96	24.04	24.11	24.26	23.85	23.83	23.94	24.02	24.23	24.23	24.23	24.23	24.4	24.38	24.45	24.51	0.0735493	0.14752	0.298109	-0.114931	-0.128361	-0.0175896	0.0534	-0.000841141	-0.00127029	0.000959396	0.172409	0.14448	0.215509	0.278139
ENSG00000092841	MYL6		26.6	26.65	26.71	26.81	26.76	26.8	26.62	26.47	26.88	26.86	26.84	26.8	26.71	26.58	26.52	26.48	0.0510311	0.101952	0.202721	0.16	0.19454	0.0139599	-0.13307	-0.0201283	-0.0402393	-0.0806599	-0.174028	-0.297918	-0.361109	-0.40197
ENSG00000095002	MSH2	DNA mismatch repair protein Msh2	19.41	18.93	18.46	17.5	17.65	18.36	18.81	19.11	17.87	18.11	18.35	18.83	18.87	18.68	18.61	18.57	-0.47468	-0.948711	-1.90252	-1.75127	-1.04089	-0.59795	-0.298882	0.238861	0.477711	0.955421	0.997431	0.81052	0.74069	0.701351
ENSG00000099783	HNRNPM	Heterogeneous nuclear ribonucleoprotein M	25.59	25.64	25.69	25.79	25.68	25.69	25.91	26.08	26.1	26.13	26.16	26.23	25.97	26.26	25.94	25.79	0.0496597	0.0996704	0.199249	0.0860195	0.0919399	0.31242	0.48632	0.0326691	0.0655804	0.1313	-0.123011	0.161751	-0.153851	-0.306101
ENSG00000100075	SLC25A1	Tricarboxylate transport protein, mitochondrial	21.2	21.42	21.63	22.04	21.61	21.46	21.96	22.42	20.67	20.89	21.11	21.55	21.41	21.1	21.33	21.57	0.218079	0.432789	0.837728	0.41519	0.257559	0.765999	1.21818	0.21983	0.440241	0.88072	0.73785	0.428869	0.662359	0.89669
ENSG00000100401	RANGAP1	Ran GTPase-activating protein 1	24.19	24.12	24.05	23.91	23.7	23.61	23.43	23.29	24.42	24.43	24.43	24.44	23.55	23.47	23.34	23.25	-0.0699902	-0.14027	-0.280731	-0.482941	-0.572521	-0.756681	-0.894831	0.00463104	0.00975037	0.0208301	-0.8736	-0.95005	-1.0817	-1.17431
ENSG00000100442	FKBP3	Peptidyl-prolyl cis-trans isomerase FKBP3	23.2	23.31	23.41	23.63	22.73	22.52	22.19	21.95	23.27	23.32	23.38	23.5	23.13	23.2	23.48	23.69	0.10532	0.21068	0.422001	-0.471449	-0.685659	-1.01715	-1.25196	0.0580196	0.115961	0.232811	-0.133129	-0.0612602	0.21114	0.42795
ENSG00000100714	MTHFD1	C-1-tetrahydrofolate synthase, cytoplasmic	26.56	26.64	26.73	26.91	26.48	26.52	26.31	26.12	26.46	26.53	26.61	26.77	26.41	26.45	26.47	26.49	0.0888386	0.177109	0.350769	-0.0732899	-0.0343304	-0.247841	-0.43511	0.0776596	0.15501	0.31028	-0.050909	-0.00946999	0.0166912	0.0345001
ENSG00000101856	PGRMC1	Membrane-associated progesterone receptor component 1	23.6	23.48	23.36	23.12	23.23	23.23	23.6	23.91	23.5	23.57	23.65	23.8	23.14	23.4	23.38	23.35	-0.12195	-0.24407	-0.486931	-0.37657	-0.370359	-0.00375938	0.306349	0.0739307	0.147821	0.295151	-0.361919	-0.10183	-0.125278	-0.154308
ENSG00000101986	ABCD1	ATP-binding cassette sub-family D member 1	20.05	20.07	20.09	20.13	19.27	18.76	18.82	18.9	19.28	18.92	18.56	17.83	18.12	18.46	18.63	18.74	0.0209408	0.0413895	0.0787907	-0.77669	-1.28706	-1.23339	-1.1459	-0.35607	-0.714239	-1.44275	-1.15817	-0.813099	-0.64662	-0.53772
ENSG00000102309	PIN4	Peptidyl-prolyl cis-trans isomerase NIMA-interacting 4	19.53	19.73	19.94	20.35	19.55	18.66	19.34	20	19.45	19.29	19.14	18.81	19.05	17.89	17.8	17.82	0.202351	0.407579	0.821909	0.0174694	-0.872711	-0.19076	0.46686	-0.15181	-0.306959	-0.63275	-0.39337	-1.55505	-1.6477	-1.62507
ENSG00000103187	COTL1	Coactosin-like protein	23.69	23.68	23.67	23.65	23.72	23.88	23.78	23.69	24	23.96	23.92	23.85	23.8	23.84	23.83	23.82	-0.00994873	-0.0202885	-0.0420399	0.0298004	0.189671	0.0950909	-0.00117874	-0.0379009	-0.0757198	-0.14966	-0.204701	-0.157909	-0.16856	-0.18136
ENSG00000103363	TCEB2	Transcription elongation factor B polypeptide 2	22.23	22.21	22.19	22.14	21.89	21.88	21.87	21.87	22.54	22.47	22.4	22.25	21.48	21.46	21.77	22.03	-0.0233288	-0.0463905	-0.0908089	-0.34169	-0.350849	-0.35965	-0.36626	-0.0716515	-0.143681	-0.288151	-1.05599	-1.08102	-0.769241	-0.506891
ENSG00000104356	POP1	Ribonucleases P/MRP protein subunit POP1	25.22	25.04	24.88	24.54	25.05	24.94	24.84	24.76	24.15	24.21	24.27	24.39	24.84	24.74	24.65	24.58	-0.170561	-0.340191	-0.67473	-0.16704	-0.27984	-0.379011	-0.452841	0.0591793	0.118731	0.237459	0.68043	0.585859	0.4951	0.42663
ENSG00000106211	HSPB1	Heat shock protein beta-1	28.31	28.22	28.13	27.96	28.18	27.93	27.68	27.49	28.39	28.33	28.27	28.15	27.98	27.97	27.88	27.81	-0.0888004	-0.177511	-0.354542	-0.13405	-0.38286	-0.631781	-0.81834	-0.0588798	-0.118191	-0.23702	-0.40118	-0.417141	-0.50247	-0.571861
ENSG00000108064	TFAM	Transcription factor A, mitochondrial	20.89	21.05	21.22	21.55	21.24	21.07	21.24	21.42	19.75	19.78	19.8	19.84	21.12	21.02	20.99	20.98	0.16399	0.328369	0.660358	0.356129	0.18261	0.35722	0.52862	0.02878	0.0556107	0.0949802	1.37137	1.27018	1.24262	1.2325
ENSG00000108578	BLMH	Bleomycin hydrolase	21.96	22.12	22.29	22.61	21.8	21.94	21.37	21.05	22.7	22.76	22.83	22.96	22.52	22.51	22.63	22.73	0.162661	0.32526	0.65019	-0.15774	-0.0244503	-0.589729	-0.914421	0.0617809	0.12483	0.25791	-0.18581	-0.193991	-0.0721302	0.0307694
ENSG00000109107	ALDOC	Fructose-bisphosphate aldolase C	19.21	19.44	19.67	20.13	18.6	19.15	19.34	19.47	20.33	20.07	19.81	19.31	20.6	20.07	19.18	18.45	0.23288	0.464689	0.92676	-0.607241	-0.0544415	0.1385	0.261509	-0.263109	-0.523169	-1.021	0.2666	-0.265209	-1.15113	-1.88181
ENSG00000112992	NNT	NAD(P) transhydrogenase, mitochondrial	23.89	23.85	23.81	23.73	24.04	23.97	24	24.04	23.4	23.41	23.42	23.44	23.66	23.56	23.51	23.48	-0.0402985	-0.08074	-0.16128	0.145151	0.0721302	0.11055	0.148821	0.0108891	0.0223885	0.0442791	0.266779	0.16765	0.115358	0.0798893
ENSG00000113048	MRPS27	28S ribosomal protein S27, mitochondrial	19.16	19.5	19.84	20.52	19.51	20.1	20.69	21.13	19.9	20.04	20.18	20.46	20.71	20.42	20.17	19.99	0.33983	0.679651	1.35931	0.349371	0.93136	1.52266	1.96702	0.139681	0.27977	0.56436	0.807871	0.51848	0.266192	0.0901203
ENSG00000113068	PFDN1	Prefoldin subunit 1	21.55	21.72	21.89	22.21	20.98	21.05	20.64	20.29	21.09	21.22	21.36	21.64	21.24	21.32	21.42	21.49	0.1686	0.334711	0.6532	-0.57781	-0.497999	-0.91383	-1.26255	0.13796	0.276241	0.55662	0.152491	0.233431	0.33004	0.40222
ENSG00000113368	LMNB1	Lamin-B1	26.27	26.2	26.12	25.97	26.35	26.14	26.04	25.98	25.92	25.99	26.07	26.22	25.99	25.82	25.61	25.46	-0.075489	-0.1513	-0.30315	0.0711803	-0.13913	-0.2353	-0.296289	0.0753307	0.150709	0.302549	0.0767803	-0.102221	-0.30558	-0.461201
ENSG00000114353	GNAI2	Guanine nucleotide-binding protein G(i) subunit alpha-2	23.88	23.91	23.94	24	23.93	23.97	24.05	24.11	23.43	23.51	23.6	23.76	23.96	23.85	23.77	23.72	0.0311203	0.0624504	0.126221	0.0569191	0.0979099	0.170469	0.22937	0.0833607	0.16667	0.331181	0.53026	0.419272	0.3426	0.290812
ENSG00000115365	LANCL1	LanC-like protein 1	22.74	22.75	22.76	22.78	21.72	22.16	22.03	21.86	23.09	23.07	23.06	23.03	22.37	22.47	22.56	22.63	0.00828934	0.017519	0.0404797	-1.01866	-0.58259	-0.712841	-0.8745	-0.0157509	-0.03092	-0.0566196	-0.714109	-0.617941	-0.526461	-0.459051
ENSG00000116171	SCP2	Non-specific lipid-transfer protein	23.19	23.07	22.95	22.72	22.28	22.43	22.54	22.61	22.28	22.23	22.18	22.08	22.05	21.83	21.74	21.69	-0.11669	-0.232771	-0.46184	-0.90555	-0.752871	-0.648189	-0.577021	-0.0495911	-0.0983601	-0.19507	-0.2274	-0.44367	-0.53203	-0.588202
ENSG00000116752	BCAS2	Pre-mRNA-splicing factor SPF27	20.88	20.94	21	21.12	21.37	21.05	21.18	21.27	20.98	20.9	20.83	20.69	20.19	20.18	19.9	19.73	0.0615387	0.12163	0.242249	0.491468	0.16831	0.299139	0.390299	-0.0733414	-0.146471	-0.291571	-0.792871	-0.797461	-1.0791	-1.25068
ENSG00000117632	STMN1	Stathmin	25.02	24.96	24.91	24.81	24.95	24.74	24.76	24.79	24.38	24.4	24.42	24.46	24.66	24.35	24.28	24.25	-0.0524311	-0.10433	-0.203859	-0.061491	-0.275381	-0.25613	-0.224951	0.0197296	0.0390797	0.0781498	0.27825	-0.0349197	-0.10256	-0.133671
ENSG00000119396	RAB14	Ras-related protein Rab-14	24.61	24.62	24.64	24.67	24.42	24.41	24.52	24.62	24.15	24.1	24.06	23.97	24.17	24.14	24.16	24.18	0.0144005	0.0285397	0.0564003	-0.18726	-0.200729	-0.0858498	0.0125599	-0.0440788	-0.0882797	-0.17713	0.0237007	-0.00185966	0.0190811	0.0387897
ENSG00000120438	TCP1	T-complex protein 1 subunit alpha	26.01	25.99	25.96	25.92	26.07	26.07	25.82	25.72	26.13	26.14	26.15	26.17	26.02	26.05	26.22	26.34	-0.024231	-0.0484295	-0.0967693	0.0598507	0.0602303	-0.196831	-0.29323	0.0101604	0.0202904	0.042141	-0.10524	-0.0739593	0.0960312	0.20977
ENSG00000120802	TMPO	Lamina-associated polypeptide 2, isoform alpha	23.62	23.62	23.61	23.61	24.04	23.73	23.42	23.19	23.42	23.49	23.56	23.7	23.88	23.54	23.2	22.95	0.0001297	-0.000711441	-0.00742149	0.425718	0.11236	-0.197102	-0.42593	0.0699101	0.140379	0.28166	0.460779	0.124239	-0.217581	-0.47055
ENSG00000122545	SEPT7	Septin-7	23.93	24.02	24.1	24.26	24.2	23.96	23.77	23.64	23.86	23.88	23.9	23.94	24.13	23.87	23.59	23.37	0.0824394	0.16474	0.32715	0.268	0.0281296	-0.15978	-0.28972	0.0199795	0.0399609	0.0799103	0.272871	0.00877953	-0.273251	-0.487459
ENSG00000122873	CISD1	CDGSH iron-sulfur domain-containing protein 1	20.24	20.15	20.06	19.89	18.64	19.92	20.07	20.05	21.81	21.92	22.02	22.23	22.18	22.36	22.07	21.84	-0.0870113	-0.17482	-0.34482	-1.60367	-0.31855	-0.17362	-0.186892	0.10434	0.209351	0.41819	0.36981	0.54114	0.25874	0.0299511
ENSG00000123064	DDX54	ATP-dependent RNA helicase DDX54	19.26	19.21	19.16	19.07	19.87	19.31	19.54	19.6	20.28	20.19	20.1	19.92	20.26	19.39	20.1	20.41	-0.0488205	-0.0975304	-0.189901	0.60972	0.0461197	0.275209	0.338299	-0.0899601	-0.179199	-0.356399	-0.0181599	-0.888821	-0.17975	0.13129
ENSG00000123416	TUBA1B	Tubulin alpha-1B chain	29.7	29.66	29.61	29.53	29.69	29.68	29.7	29.71	30	30.04	30.08	30.16	29.94	30.07	30.09	30.1	-0.0450401	-0.0897598	-0.176701	-0.0144596	-0.0222607	-0.00479126	0.0085392	0.0395012	0.0788517	0.15777	-0.0552197	0.0703106	0.0925007	0.0981216
ENSG00000124529	HIST1H4A	Histone H4	29.98	30.03	30.08	30.18	30.48	30.14	30.04	29.94	29.25	29.37	29.49	29.73	30.33	30.35	30.13	29.98	0.0484714	0.0969505	0.193911	0.5007	0.159761	0.0616512	-0.0463696	0.121691	0.243071	0.482189	1.08386	1.10135	0.87965	0.72616
ENSG00000124575	HIST1H1D	Histone H1.3	28.11	28.14	28.17	28.23	28.47	28.43	28.28	28.2	27.85	27.94	28.02	28.2	27.97	27.89	27.81	27.74	0.030941	0.0617809	0.12331	0.36669	0.31921	0.17326	0.0950012	0.0847683	0.170429	0.34688	0.11134	0.0350285	-0.04673	-0.110062
ENSG00000124635	HIST1H2BJ	Histone H2B type 1-J	26.44	26.4	26.37	26.3	26.68	26.7	26.71	26.71	25.6	25.62	25.65	25.7	26.06	26.03	25.98	25.94	-0.03405	-0.0680904	-0.136059	0.246561	0.26401	0.26857	0.26989	0.0255108	0.0507107	0.0984001	0.45834	0.433971	0.38043	0.345751
ENSG00000128245	YWHAH	14-3-3 protein eta	24.83	24.75	24.67	24.51	24.97	24.84	24.7	24.59	24.36	24.32	24.28	24.19	24.19	24.22	24.08	23.96	-0.0825806	-0.16514	-0.328529	0.13785	0.00814056	-0.133669	-0.24196	-0.0437717	-0.0877705	-0.175251	-0.173761	-0.13957	-0.28718	-0.40732
ENSG00000128567	PODXL	Podocalyxin	22.81	23	23.18	23.56	23.09	23.09	23.36	23.54	22.93	23.08	23.23	23.53	23.15	22.91	22.67	22.49	0.189482	0.379311	0.758322	0.283001	0.279442	0.55525	0.7362	0.15094	0.301809	0.60255	0.21835	-0.02318	-0.262739	-0.44241
ENSG00000128591	FLNC	Filamin-C	21.55	21.72	21.9	22.24	21.37	21.14	20.92	20.76	21.35	21.24	21.12	20.9	20.53	20.55	20.63	20.7	0.171681	0.343571	0.688141	-0.180479	-0.41543	-0.63101	-0.789829	-0.111349	-0.22307	-0.444309	-0.81344	-0.799439	-0.713469	-0.648079
ENSG00000130309	GLT25D1	Procollagen galactosyltransferase 1	22.82	22.72	22.61	22.41	22.85	22.38	22.44	22.53	22.37	22.44	22.5	22.62	22.22	22.16	22.01	21.9	-0.104969	-0.20879	-0.407848	0.0348301	-0.437368	-0.37707	-0.286449	0.0643806	0.12789	0.251089	-0.150011	-0.20882	-0.36701	-0.476931
ENSG00000130635	COL5A1	Collagen alpha-1(V) chain	22.16	22.03	21.9	21.64	21.3	20.74	20.63	20.57	22.15	22.09	22.03	21.91	21.94	20.68	20.29	20.04	-0.127441	-0.25527	-0.5135	-0.852421	-1.41596	-1.52703	-1.58536	-0.0598106	-0.11945	-0.24015	-0.205021	-1.46884	-1.85645	-2.1125
ENSG00000132688	NES	Nestin	19.13	19.44	19.74	20.35	19.37	18.61	18.58	18.64	19.38	19.09	18.79	18.19	18.53	17.67	17.68	17.78	0.305111	0.610229	1.22047	0.232941	-0.527109	-0.554859	-0.496269	-0.29406	-0.590561	-1.19501	-0.84977	-1.70951	-1.70385	-1.60537
ENSG00000137710	RDX	Radixin	25.3	25.25	25.21	25.11	25.2	25.22	24.91	24.73	24.72	24.72	24.72	24.73	24.7	24.6	24.48	24.39	-0.0485611	-0.0971298	-0.194031	-0.09972	-0.0783997	-0.38876	-0.575359	0.000339508	0.00119972	0.00736999	-0.0219498	-0.12178	-0.240421	-0.331121
ENSG00000139343	SNRPF	Small nuclear ribonucleoprotein F	21.65	21.85	22.05	22.45	21.32	21.55	21.53	21.49	22.42	22.48	22.55	22.69	22.97	22.84	22.75	22.68	0.20005	0.40029	0.797289	-0.32723	-0.0981998	-0.119551	-0.159679	0.0690994	0.1383	0.27622	0.55516	0.42592	0.332159	0.264601
ENSG00000141378	PTRH2	Peptidyl-tRNA hydrolase 2, mitochondrial	21.88	21.91	21.95	22.01	21.4	21.82	22.31	22.66	21.64	21.69	21.73	21.83	22.46	22.42	22.19	22.01	0.034729	0.0694084	0.138519	-0.47216	-0.0522804	0.431068	0.784698	0.04356	0.0887794	0.188	0.81843	0.774849	0.545269	0.363199
ENSG00000143641	GALNT2	Polypeptide N-acetylgalactosaminyltransferase 2	24.76	24.84	24.92	25.07	24.48	24.24	24.13	24.05	24.7	24.66	24.63	24.56	24.06	23.64	23.48	23.37	0.0810299	0.16069	0.311781	-0.276089	-0.51375	-0.62929	-0.70154	-0.0335999	-0.0665913	-0.132111	-0.636421	-1.05344	-1.22118	-1.32195
ENSG00000145833	DDX46	Probable ATP-dependent RNA helicase DDX46	22.15	22.22	22.29	22.42	22.29	22.31	22.11	21.94	22.68	22.57	22.47	22.25	22.69	22.88	22.49	22.18	0.0708904	0.140591	0.27236	0.13673	0.162661	-0.0351391	-0.206711	-0.106449	-0.2122	-0.423649	0.00720978	0.204941	-0.191439	-0.495539
ENSG00000147684	NDUFB9	NADH dehydrogenase [ubiquinone] 1 beta subcomplex subunit 9	20.25	20.43	20.61	20.94	20.15	20.35	20.86	21.28	18.9	19.35	19.79	20.7	19.69	19.46	19.35	19.27	0.178369	0.353779	0.68541	-0.10264	0.0942287	0.61198	1.02609	0.44507	0.89189	1.79274	0.78952	0.560921	0.44385	0.36405
ENSG00000148175	STOM	Erythrocyte band 7 integral membrane protein	22.5	22.41	22.32	22.14	22.18	22.08	22.36	22.62	22.97	22.94	22.9	22.84	22.32	21.99	21.79	21.65	-0.086029	-0.173029	-0.35314	-0.31254	-0.419119	-0.132731	0.1245	-0.03088	-0.0620499	-0.127741	-0.65024	-0.97945	-1.17906	-1.31166
ENSG00000148303	RPL7A	60S ribosomal protein L7a	26.81	26.84	26.86	26.91	26.85	27.14	27.1	27.12	26.7	26.68	26.66	26.62	26.78	26.83	26.84	26.85	0.0231991	0.0464191	0.0936794	0.034359	0.32214	0.28731	0.304378	-0.0216408	-0.0431309	-0.0855198	0.0726299	0.126629	0.140499	0.14768
ENSG00000149273	RPS3	40S ribosomal protein S3	26.32	26.37	26.41	26.5	26.49	26.54	26.59	26.63	26.56	26.54	26.52	26.49	26.8	26.76	26.78	26.8	0.0460491	0.0921097	0.184269	0.169869	0.220138	0.27068	0.30859	-0.0200596	-0.0396385	-0.0755997	0.235111	0.196072	0.21553	0.23583
ENSG00000150782	IL18	Interleukin-18	22.51	22.14	21.76	21.02	21.54	21.83	21.75	21.75	22.49	22.24	22	21.52	20.74	21.2	21.52	21.74	-0.37151	-0.743589	-1.49095	-0.966309	-0.68099	-0.755669	-0.760939	-0.2421	-0.48481	-0.971031	-1.74424	-1.28649	-0.970091	-0.745081
ENSG00000151729	SLC25A4	ADP/ATP translocase 1	21.45	21.44	21.44	21.43	21.66	21.42	21.5	21.58	20.51	20.67	20.84	21.16	20.81	21.09	20.63	20.22	-0.00527	-0.01091	-0.0218811	0.212999	-0.0224114	0.051899	0.131908	0.161749	0.324289	0.65107	0.29921	0.579849	0.12162	-0.291321
ENSG00000151923	TIAL1	Nucleolysin TIAR	18.12	18.54	18.96	19.79	17.81	18.55	19.55	20.32	20.94	20.8	20.66	20.37	20.43	19.85	19.62	19.49	0.41971	0.839691	1.67694	-0.303709	0.43667	1.43343	2.20345	-0.138701	-0.278311	-0.563551	-0.510509	-1.08765	-1.31726	-1.44795
ENSG00000152767	FARP1	FERM, RhoGEF and pleckstrin domain-containing protein 1	20.36	20.32	20.28	20.2	20.72	20.49	20.3	20.16	20.73	20.78	20.83	20.95	21.45	20.55	20.07	19.78	-0.03862	-0.0773315	-0.155882	0.355518	0.12731	-0.0648708	-0.202671	0.0526505	0.106522	0.22027	0.726221	-0.18268	-0.65498	-0.950199
ENSG00000152952	PLOD2	Procollagen-lysine,2-oxoglutarate 5-dioxygenase 2	22.62	22.53	22.43	22.23	21.58	20.65	21.75	22.33	22.4	22.32	22.24	22.08	21.57	21.14	20.59	20.19	-0.0966396	-0.193479	-0.39045	-1.0434	-1.97428	-0.87727	-0.28867	-0.0815983	-0.162489	-0.32403	-0.831638	-1.25556	-1.81105	-2.20644
ENSG00000155130	MARCKS	Myristoylated alanine-rich C-kinase substrate	24.89	24.75	24.61	24.33	24.98	24.76	24.52	24.34	24.7	24.52	24.34	23.98	24.23	23.8	23.69	23.6	-0.139999	-0.28006	-0.559879	0.0912609	-0.13102	-0.36602	-0.544239	-0.18009	-0.360579	-0.720949	-0.469009	-0.906858	-1.01659	-1.10338
ENSG00000156531	PHF6	PHD finger protein 6	19.02	19.46	19.9	20.78	17.84	18.44	18.9	19.23	21.15	21.18	21.2	21.27	20.96	20.61	20.45	20.34	0.44029	0.88051	1.76026	-1.18068	-0.583021	-0.12891	0.20376	0.0251198	0.0524902	0.121271	-0.191219	-0.537409	-0.70278	-0.81349
ENSG00000158373	HIST2H2BF	Histone H2B	28.83	28.89	28.95	29.06	29.11	29.21	29.46	29.66	28.61	28.76	28.9	29.18	29.92	29.94	29.89	29.86	0.0602398	0.119739	0.235661	0.28426	0.3834	0.63003	0.827681	0.144051	0.287392	0.569222	1.3066	1.32701	1.28116	1.24169
ENSG00000158710	TAGLN2	Transgelin-2	27.27	27.3	27.34	27.4	27.37	27.14	26.85	26.62	27.08	27.15	27.23	27.38	27.03	26.96	26.89	26.83	0.0330105	0.0662804	0.132711	0.0938015	-0.12973	-0.420689	-0.648649	0.0757294	0.15147	0.303959	-0.0468311	-0.11603	-0.19017	-0.24637
ENSG00000158864	NDUFS2	NADH dehydrogenase [ubiquinone] iron-sulfur protein 2, mitochondrial	20.47	20.4	20.33	20.18	20.55	19.94	20.47	20.7	19.38	19.66	19.94	20.49	19.62	19.35	19.8	20.03	-0.0731392	-0.14621	-0.291658	0.0791416	-0.533239	-0.00664902	0.227081	0.276161	0.552311	1.10447	0.231611	-0.02952	0.411621	0.6434
ENSG00000160789	LMNA	Prelamin-A/C	25.11	25.01	24.9	24.7	23.71	24.31	24.73	25.04	25.16	25.26	25.36	25.56	25.48	25.21	24.91	24.7	-0.101559	-0.202959	-0.405048	-1.39509	-0.80192	-0.374609	-0.0717297	0.0984402	0.19717	0.39542	0.31616	0.0413914	-0.25268	-0.460779
ENSG00000161547	SRSF2	Serine/arginine-rich splicing factor 2	21.71	22.2	22.69	23.67	23.41	23.27	23.21	23.18	24.21	24.15	24.08	23.93	23.92	23.83	23.67	23.55	0.48922	0.97879	1.95949	1.69981	1.56437	1.50319	1.47025	-0.0678596	-0.136499	-0.27949	-0.294229	-0.386129	-0.5452	-0.665091
ENSG00000162222	TTC9C	Tetratricopeptide repeat protein 9C	19.42	19.71	20	20.58	18.55	18.72	19.2	19.56	19.39	19.57	19.74	20.1	19.99	19.21	18.8	18.54	0.289942	0.578781	1.15125	-0.871979	-0.70533	-0.221668	0.1373	0.177509	0.354919	0.712429	0.604	-0.179571	-0.586262	-0.85272
ENSG00000163682	RPL9	60S ribosomal protein L9	25.14	25.15	25.15	25.17	25.32	25.26	25.21	25.18	25.41	25.4	25.39	25.38	25.21	25.62	25.59	25.53	0.00794029	0.0155697	0.0286102	0.18462	0.11939	0.0730209	0.0396709	-0.0109596	-0.0213089	-0.0384789	-0.20093	0.207069	0.172689	0.111811
ENSG00000164051	CCDC51	Coiled-coil domain-containing protein 51	20.44	20.3	20.15	19.87	20.19	19.98	20.73	21.16	20.51	20.37	20.22	19.95	20.47	20.2	20.17	20.18	-0.14362	-0.28717	-0.57357	-0.251471	-0.45771	0.29174	0.717909	-0.14579	-0.289228	-0.561709	-0.0461197	-0.31135	-0.341249	-0.336578
ENSG00000164104	HMGB2	High mobility group protein B2	25.57	25.52	25.48	25.38	25.51	25.19	24.72	24.36	25.73	25.73	25.74	25.75	25.17	24.81	24.6	24.45	-0.0461311	-0.0924301	-0.184311	-0.05793	-0.373652	-0.843941	-1.20306	0.0026989	0.00624847	0.0189095	-0.558651	-0.925901	-1.13464	-1.27714
ENSG00000164548	TRA2A	Transformer-2 protein homolog alpha	20.27	20.32	20.37	20.47	20.88	20.87	20.65	20.51	20.2	20.22	20.24	20.27	20.68	19.5	19.71	19.67	0.0501404	0.0998802	0.199221	0.60907	0.60021	0.374111	0.237371	0.0174999	0.0343208	0.0644302	0.481609	-0.704239	-0.490931	-0.531031
ENSG00000164754	RAD21	Double-strand-break repair protein rad21 homolog	21.45	21.57	21.69	21.93	22.07	21.95	21.88	21.83	21.63	21.72	21.81	22	21.8	21.24	20.89	20.65	0.119509	0.239128	0.479738	0.620399	0.496939	0.429319	0.38147	0.094389	0.188099	0.37147	0.170639	-0.38307	-0.73366	-0.977251
ENSG00000165704	HPRT1	Hypoxanthine-guanine phosphoribosyltransferase	23.85	23.86	23.88	23.91	23.93	23.81	23.73	23.68	24.31	24.32	24.32	24.33	23.86	23.86	23.84	23.82	0.0139198	0.0278702	0.0561504	0.0797501	-0.0405598	-0.118391	-0.17153	0.00489998	0.00973892	0.0192299	-0.45591	-0.450481	-0.472811	-0.493771
ENSG00000165912	PACSIN3	Protein kinase C and casein kinase substrate in neurons protein 3	20.8	20.98	21.16	21.51	21.56	21.35	21.26	21.22	21.65	21.76	21.87	22.1	21.79	20.4	21.34	21.72	0.17943	0.357639	0.70713	0.76111	0.553509	0.46381	0.416081	0.10882	0.21866	0.44409	0.134232	-1.24911	-0.309469	0.069231
ENSG00000166197	NOLC1	Nucleolar and coiled-body phosphoprotein 1	24.39	24.29	24.2	24.01	24.3	24.02	24.04	24.09	23.99	24.06	24.13	24.27	24.72	24.33	23.91	23.6	-0.0956097	-0.191549	-0.38197	-0.0904198	-0.36813	-0.349491	-0.30345	0.0715198	0.142971	0.285542	0.738771	0.34012	-0.0714397	-0.381929
ENSG00000166508	MCM7	DNA replication licensing factor MCM7	24.54	24.46	24.38	24.22	24.14	24.17	24.19	24.21	24.5	24.47	24.45	24.4	24.19	24.43	24.22	24.13	-0.0811195	-0.162239	-0.324329	-0.40324	-0.37561	-0.352049	-0.335119	-0.0239105	-0.0481415	-0.0990009	-0.31089	-0.0622101	-0.27466	-0.368462
ENSG00000166582	CENPV	Centromere protein V	19.3	19.47	19.64	19.97	19.65	18.34	18.06	17.89	17.04	17.19	17.34	17.62	17.82	16.81	16.68	16.61	0.172041	0.342319	0.666281	0.34837	-0.95829	-1.24159	-1.40482	0.14971	0.297211	0.57427	0.776569	-0.230101	-0.367689	-0.435669
ENSG00000169288	MRPL1	39S ribosomal protein L1, mitochondrial	20.07	20.11	20.15	20.24	20.1	20.44	20.75	20.98	19.24	19.29	19.34	19.44	19.53	19.4	19.28	19.18	0.0428791	0.0856304	0.16958	0.0355492	0.37714	0.68392	0.911119	0.0509396	0.10133	0.20262	0.286291	0.1574	0.0350609	-0.0644188
ENSG00000169446	MMGT1	Membrane magnesium transporter 1	20.79	20.76	20.74	20.69	18.7	19.59	20.26	20.75	19.95	20.06	20.17	20.39	20.79	20	19.8	19.56	-0.0238609	-0.0475407	-0.09412	-2.08231	-1.19828	-0.5254	-0.0316792	0.11018	0.220369	0.440168	0.84544	0.0570583	-0.14526	-0.38039
ENSG00000169641	LUZP1	Leucine zipper protein 1	18.99	19.26	19.53	20.03	19.65	19.58	19.41	19.26	20.64	20.56	20.48	20.33	19.6	19.07	18.77	18.55	0.2715	0.53776	1.0404	0.65963	0.589041	0.41765	0.2708	-0.0794697	-0.158661	-0.31583	-1.04471	-1.57363	-1.87599	-2.0962
ENSG00000170266	GLB1	Beta-galactosidase	20.65	20.61	20.58	20.52	19.04	19.52	19.66	19.73	20.93	20.76	20.59	20.25	19.72	19.48	19.22	19.03	-0.035429	-0.0701504	-0.132269	-1.60945	-1.13243	-0.99126	-0.9191	-0.169081	-0.338141	-0.67602	-1.2073	-1.45272	-1.70885	-1.90256
ENSG00000171262	FAM98B	Protein FAM98B	20.05	20.32	20.59	21.12	20.53	20.38	20.13	19.95	20.8	20.75	20.7	20.6	20.27	20.27	20.27	20.27	0.271109	0.54122	1.07099	0.483629	0.327589	0.08288	-0.101381	-0.0491905	-0.0981998	-0.195431	-0.528629	-0.52865	-0.52865	-0.52865
ENSG00000171793	CTPS	CTP synthase 1	24.71	24.71	24.71	24.71	24.59	24.78	24.69	24.59	25.23	25.2	25.18	25.13	24.94	25.01	25.08	25.12	-0.00270081	-0.00439072	-0.00271988	-0.12249	0.0670204	-0.0244999	-0.11838	-0.0246887	-0.0493889	-0.0987892	-0.291109	-0.217459	-0.15171	-0.10372
ENSG00000173660	UQCRH	Cytochrome b-c1 complex subunit 6, mitochondrial	24.52	24.12	23.72	22.93	22.96	22.96	23.35	23.68	23.54	23.43	23.32	23.1	22.61	22.55	22.58	22.61	-0.39599	-0.79244	-1.584	-1.55828	-1.55672	-1.16978	-0.8398	-0.111769	-0.22332	-0.44368	-0.927938	-0.990009	-0.961498	-0.932789
ENSG00000173786	CNP	2,3-cyclic-nucleotide 3-phosphodiesterase	22.02	22.07	22.12	22.2	22.01	21.86	22.11	22.35	22.11	22.2	22.3	22.48	21.95	21.93	22.04	22.13	0.04953	0.0972195	0.182709	-0.011631	-0.155701	0.09478	0.32646	0.0933495	0.1873	0.37619	-0.158359	-0.178369	-0.0716305	0.0196495
ENSG00000174173	RG9MTD1	Mitochondrial ribonuclease P protein 1	21.09	21.1	21.12	21.15	21.43	20.99	21.03	21.04	21.3	21.21	21.13	20.96	21.6	21.21	21.05	20.96	0.0154114	0.0318203	0.0637207	0.343651	-0.0987892	-0.0569496	-0.0416985	-0.0866203	-0.17263	-0.344261	0.29777	-0.0864105	-0.245981	-0.34061
ENSG00000174238	PITPNA	Phosphatidylinositol transfer protein alpha isoform	19.24	19.36	19.48	19.71	17.98	18.6	18.94	19.15	19.67	19.76	19.84	20.01	20.54	19.38	19.91	20.32	0.120628	0.239399	0.467899	-1.2678	-0.64327	-0.308621	-0.0913601	0.0817089	0.16523	0.331999	0.869089	-0.28998	0.239189	0.64793
ENSG00000175183	CSRP2	Cysteine and glycine-rich protein 2	23.31	23.19	23.08	22.86	22.85	22.33	21.94	21.66	23.34	23.35	23.37	23.39	23.13	22.66	22.08	21.64	-0.11371	-0.226521	-0.44742	-0.450901	-0.97147	-1.36314	-1.64609	0.0121613	0.0242615	0.047821	-0.215269	-0.684629	-1.26142	-1.70463
ENSG00000175334	BANF1	Barrier-to-autointegration factor	24.21	24.28	24.35	24.49	24.48	24.48	24.39	24.32	24.6	24.7	24.8	25.01	25.06	25.02	24.89	24.8	0.0699787	0.140089	0.27844	0.269329	0.267969	0.18473	0.114861	0.102371	0.20447	0.40934	0.4634	0.419691	0.293791	0.199451
ENSG00000176788	BASP1	Brain acid soluble protein 1	28.05	28.05	28.05	28.06	28.16	28.12	28.19	28.27	27.4	27.4	27.4	27.42	27.67	27.31	27.35	27.38	0.00265884	0.00527	0.0110302	0.11532	0.0700989	0.14821	0.220859	0.00367928	0.00806999	0.0209999	0.276829	-0.0879707	-0.0450401	-0.0145512
ENSG00000176974	SHMT1	Serine hydroxymethyltransferase, cytosolic	21.23	21.21	21.2	21.17	21.72	21.54	21.12	20.77	21.54	21.36	21.18	20.83	20.05	20.4	20.61	20.76	-0.0163002	-0.0325489	-0.058979	0.49057	0.313931	-0.111649	-0.459009	-0.177919	-0.35503	-0.703699	-1.48353	-1.13936	-0.925859	-0.77935
ENSG00000177889	UBE2N	Ubiquitin-conjugating enzyme E2 N	24.02	23.89	23.76	23.5	23.77	23.61	23.53	23.46	23.89	23.92	23.95	24.02	23.39	23.28	23.25	23.23	-0.130819	-0.261068	-0.517119	-0.254669	-0.40753	-0.4949	-0.56007	0.0326099	0.064909	0.130009	-0.49279	-0.6084	-0.63553	-0.65625
ENSG00000178921	PFAS	Phosphoribosylformylglycinamidine synthase	25.51	25.52	25.52	25.52	25.28	25.24	25.06	24.92	25.92	25.88	25.84	25.77	25.21	25.17	25.24	25.29	0.00222969	0.00434113	0.010191	-0.23164	-0.276449	-0.45813	-0.594589	-0.0366402	-0.0731316	-0.14551	-0.701761	-0.74238	-0.67577	-0.62698
ENSG00000181061	HIGD1A	HIG1 domain family member 1A	19.01	19.21	19.41	19.8	18.07	19.8	18.46	17.67	17.93	18.11	18.3	18.66	20.15	20.26	19.39	18.71	0.199621	0.397692	0.783121	-0.94191	0.785271	-0.555079	-1.34102	0.182369	0.3668	0.73502	2.21781	2.33137	1.45608	0.779499
ENSG00000182611	HIST2H2AA3	Histone H2A type 2-A	29.52	29.49	29.46	29.41	29.68	29.82	29.96	30.07	28.83	29.04	29.25	29.68	29.82	29.87	29.73	29.62	-0.0283489	-0.0566902	-0.113369	0.15942	0.29781	0.43906	0.545401	0.212509	0.42498	0.847568	0.992819	1.04429	0.899229	0.792099
ENSG00000184009	ACTG1	Actin, cytoplasmic 2	31.54	31.58	31.61	31.68	31.85	31.6	31.49	31.39	31.82	31.91	32.01	32.19	32.31	32.12	32.08	32.05	0.0335503	0.0673103	0.135851	0.301769	0.06007	-0.0513706	-0.15583	0.0930309	0.186201	0.372919	0.494322	0.304892	0.257563	0.23107
ENSG00000185238	PRMT3	Protein arginine N-methyltransferase 3	18.17	18.15	18.12	18.05	18.45	17.85	18.07	18.23	17.92	18.22	18.51	19.11	17.41	17.5	17.58	17.64	-0.0279007	-0.0575409	-0.128231	0.278189	-0.326391	-0.104601	0.060009	0.29594	0.5921	1.18549	-0.51029	-0.42495	-0.34454	-0.28586
ENSG00000189091	SF3B3	Splicing factor 3B subunit 3	24.04	24.13	24.22	24.4	23.99	23.93	23.68	23.46	23.75	23.67	23.58	23.4	23.36	23.19	22.81	22.56	0.0891094	0.1786	0.359089	-0.0518208	-0.11208	-0.36544	-0.58106	-0.0880013	-0.17598	-0.352051	-0.3944	-0.5651	-0.9424	-1.19593
ENSG00000197713	RPE	Ribulose-phosphate 3-epimerase	21.09	21.02	20.95	20.83	20.17	20.5	20.84	21.08	21.71	21.74	21.78	21.84	21.04	21.07	21.58	21.98	-0.0713711	-0.140431	-0.26263	-0.91637	-0.58596	-0.251902	-0.00465012	0.0352707	0.0695496	0.13077	-0.666201	-0.633011	-0.121201	0.27651
ENSG00000205531	NAP1L4	Nucleosome assembly protein 1-like 4	24.21	24.11	24.02	23.83	23.47	23.81	23.91	23.96	24.28	24.27	24.26	24.23	23.9	24	24.04	24.06	-0.0960007	-0.191879	-0.38097	-0.74021	-0.39607	-0.298071	-0.25058	-0.0115509	-0.0229111	-0.0430012	-0.380791	-0.278261	-0.23641	-0.218931
ENSG00000205542	TMSB4X	Thymosin beta-4	27.55	27.52	27.49	27.43	27.48	27.54	27.6	27.65	27.18	27.07	26.96	26.74	26.66	26.52	26.45	26.41	-0.0297985	-0.0595798	-0.11904	-0.0677395	-0.0124092	0.0502415	0.099041	-0.11006	-0.22032	-0.4396	-0.518951	-0.659451	-0.724321	-0.765671
ENSG00000213079	SCAF8	Protein SCAF8	19.58	19.34	19.11	18.67	19.97	19.56	19.7	19.87	19.12	18.87	18.61	18.1	18.4	18.34	18.38	18.41	-0.23246	-0.462681	-0.907381	0.392279	-0.0215797	0.125399	0.29752	-0.253889	-0.50779	-1.02069	-0.724499	-0.77788	-0.74667	-0.710079
ENSG00000213145	CRIP1	Cysteine-rich protein 1	25.5	25.56	25.62	25.74	24.69	24.46	23.95	23.53	24.73	24.64	24.55	24.37	24.37	24.33	24.38	24.42	0.0597096	0.118879	0.232389	-0.814631	-1.04259	-1.55955	-1.97718	-0.09062	-0.181471	-0.36409	-0.3636	-0.39724	-0.34783	-0.30821
ENSG00000239306	RBM14	RNA-binding protein 14	23.66	23.64	23.62	23.57	23.64	23.67	23.52	23.39	23.63	23.65	23.67	23.71	23.71	23.47	23.26	23.11	-0.0212498	-0.0427895	-0.0871487	-0.0156002	0.00863075	-0.137749	-0.265709	0.0196495	0.0393601	0.0769997	0.0771694	-0.160801	-0.36953	-0.52277
ENSG00000247596	TWF2	Twinfilin-2	22.25	22.25	22.25	22.26	21.14	21.15	21.19	21.23	22.75	22.61	22.48	22.21	22.08	21.91	22.14	22.35	0.00123978	0.00292969	0.0120792	-1.11439	-1.1037	-1.06663	-1.02512	-0.13479	-0.270109	-0.53957	-0.66666	-0.833799	-0.608969	-0.399719
ENSG00000253729	PRKDC	DNA-dependent protein kinase catalytic subunit	27.08	27.11	27.15	27.21	27.35	27.37	27.58	27.75	27.05	27.06	27.08	27.11	27.36	27.4	27.33	27.27	0.0348606	0.0693092	0.134621	0.27269	0.2889	0.4986	0.6765	0.01367	0.0279713	0.0565414	0.312262	0.34993	0.27429	0.217401
ENSG00000259494	MRPL46	39S ribosomal protein L46, mitochondrial	20.53	20.48	20.43	20.32	20.69	20.21	20.31	20.45	20.7	20.84	20.99	21.28	20.59	20.57	20.51	20.46	-0.0538998	-0.10706	-0.21336	0.158711	-0.31896	-0.22613	-0.0864201	0.14398	0.28771	0.57535	-0.115349	-0.128239	-0.192079	-0.23881
ENSG00000006451	RALA	Ras-related protein Ral-A	19.63	19.65	19.68	19.74	19.36	19.27	19.84	20.33	20.98	20.93	20.87	20.76	21.34	20.62	20	19.53	0.0209713	0.0441017	0.107672	-0.2717	-0.362049	0.209021	0.696651	-0.0565605	-0.112139	-0.2229	0.35206	-0.35968	-0.988899	-1.45455
ENSG00000021776	AQR	Intron-binding protein aquarius	21.93	21.73	21.53	21.13	21.74	21.78	21.8	21.79	22.48	22.47	22.46	22.44	21.12	21.8	21.72	21.61	-0.203371	-0.406261	-0.805281	-0.1945	-0.149931	-0.132792	-0.14464	-0.00856972	-0.0170212	-0.0366402	-1.35457	-0.678391	-0.754101	-0.870791
ENSG00000029725	RABEP1	Rab GTPase-binding effector protein 1	17.27	17.11	16.95	16.64	17.9	17.5	17.63	17.81	16.92	17.27	17.61	18.29	17.09	17.63	18.1	18.44	-0.15855	-0.316469	-0.62759	0.631969	0.226709	0.36426	0.53574	0.349338	0.695669	1.37515	0.173929	0.707039	1.18192	1.52675
ENSG00000041357	PSMA4	Proteasome subunit alpha type-4	24.03	24.03	24.03	24.02	24.04	23.91	23.75	23.62	24.25	24.18	24.1	23.95	23.95	23.78	23.79	23.82	-0.00268936	-0.00499916	-0.00704002	0.00372124	-0.11911	-0.2838	-0.411758	-0.0745697	-0.148741	-0.29529	-0.29767	-0.473921	-0.46253	-0.43075
ENSG00000049449	RCN1	Reticulocalbin-1	23.41	23.31	23.21	23	22.75	23.54	24.08	24.45	23.32	23.36	23.41	23.49	23.66	23.82	24	24.14	-0.103951	-0.207871	-0.415522	-0.6665	0.128019	0.6619	1.03892	0.0444794	0.0888996	0.177439	0.341919	0.50219	0.68193	0.819269
ENSG00000065183	WDR3	WD repeat-containing protein 3	19.71	19.85	19.99	20.27	20.32	20.02	20.4	20.76	19.87	19.74	19.61	19.35	20.84	20.75	20.21	19.8	0.144699	0.28767	0.56089	0.61426	0.30925	0.6886	1.04994	-0.128689	-0.257589	-0.517799	0.97393	0.883251	0.34292	-0.0721188
ENSG00000065268	WDR18	WD repeat-containing protein 18	20.01	19.95	19.89	19.77	21.13	21.13	21.17	21.2	20.78	20.75	20.71	20.65	20.62	20.68	20.56	20.45	-0.0588913	-0.11767	-0.23476	1.12212	1.12325	1.1616	1.19758	-0.0342903	-0.0678005	-0.129	-0.16588	-0.104271	-0.22328	-0.335411
ENSG00000066926	FECH	Ferrochelatase, mitochondrial	19.44	19.55	19.67	19.89	20.28	19.34	20.52	21.1	19.63	19.58	19.54	19.44	19.02	19.42	18.76	18.41	0.11224	0.22439	0.44927	0.842499	-0.10508	1.0761	1.66271	-0.0460186	-0.0917702	-0.18405	-0.605389	-0.20495	-0.86936	-1.21604
ENSG00000067369	TP53BP1	Tumor suppressor p53-binding protein 1	20.45	19.86	19.27	18.1	19.99	19.76	19.73	19.73	21.33	21.34	21.36	21.4	21.11	21.21	21.32	21.39	-0.586021	-1.17401	-2.34831	-0.454611	-0.688011	-0.71368	-0.71632	0.0170097	0.0343208	0.0701904	-0.21549	-0.11315	-0.00930977	0.0686912
ENSG00000068366	ACSL4	Long-chain-fatty-acid--CoA ligase 4	19.29	19.43	19.57	19.86	19.65	19.93	20.16	20.33	18.94	19.11	19.28	19.61	18.5	19.43	18.93	18.41	0.14319	0.285931	0.568899	0.36132	0.64237	0.874781	1.0421	0.169369	0.33705	0.670429	-0.44528	0.487879	-0.0127697	-0.535141
ENSG00000072274	TFRC	Transferrin receptor protein 1	25.08	25.09	25.11	25.14	25.34	25.43	25.83	26.13	25.66	25.66	25.66	25.66	25.97	25.88	25.84	25.82	0.0145798	0.0290089	0.0554504	0.259609	0.35206	0.74576	1.04658	-0.000478745	-0.00053978	0.00154114	0.310591	0.2127	0.177811	0.157412
ENSG00000072506	HSD17B10	3-hydroxyacyl-CoA dehydrogenase type-2	24.3	24.34	24.39	24.48	24.52	24.87	25.19	25.43	24.25	24.25	24.25	24.26	25.07	24.91	24.76	24.65	0.0437508	0.0881405	0.178881	0.220989	0.57449	0.89567	1.128	0.00202942	0.00461006	0.0101604	0.82608	0.669081	0.5138	0.401001
ENSG00000074201	CLNS1A	Methylosome subunit pICln	20.55	20.52	20.5	20.44	20.59	20.6	20.48	20.41	20.43	20.16	19.89	19.34	20.24	20.16	20.17	20.18	-0.0212402	-0.0452499	-0.105761	0.0485992	0.0542202	-0.0632916	-0.14068	-0.273619	-0.54719	-1.09367	-0.197189	-0.269749	-0.267988	-0.252739
ENSG00000074696	PTPLAD1	3-hydroxyacyl-CoA dehydratase 3	20.83	20.62	20.4	19.97	20.85	21.19	21.32	21.45	20.12	20.13	20.15	20.17	20.64	20.38	19.99	19.7	-0.214611	-0.42951	-0.861071	0.0187988	0.360809	0.490929	0.61829	0.0116005	0.0232906	0.0440617	0.521872	0.262541	-0.13032	-0.423519
ENSG00000075415	SLC25A3	Phosphate carrier protein, mitochondrial	24.67	24.72	24.78	24.88	25.5	25.6	25.79	25.95	24.89	24.85	24.81	24.74	25.6	25.53	25.41	25.31	0.0514488	0.10306	0.208229	0.824509	0.92795	1.11937	1.2757	-0.0372906	-0.0747299	-0.15192	0.71064	0.64362	0.51947	0.42494
ENSG00000078668	VDAC3	Voltage-dependent anion-selective channel protein 3	22.82	22.94	23.05	23.26	23.58	23.28	23.61	23.91	22.51	22.52	22.53	22.56	22.98	23.06	22.88	22.72	0.113501	0.225769	0.439409	0.75894	0.463049	0.78705	1.0848	0.0119686	0.0244198	0.0499191	0.475029	0.555109	0.370569	0.21496
ENSG00000080824	HSP90AA1	Heat shock protein HSP 90-alpha	29.13	29.12	29.11	29.08	29.16	29.09	29.03	28.98	29.31	29.32	29.32	29.33	29.4	29.33	29.4	29.46	-0.01227	-0.0243397	-0.0476494	0.0344009	-0.0398998	-0.10426	-0.15201	0.00469017	0.00921059	0.0185795	0.0852699	0.0181999	0.0864811	0.14448
ENSG00000084073	ZMPSTE24	CAAX prenyl protease 1 homolog	18.31	18.57	18.84	19.38	19.17	19.86	20.72	21.36	19.85	19.67	19.49	19.12	18.5	18.51	18.17	17.99	0.268311	0.536621	1.07324	0.860371	1.55704	2.41279	3.05351	-0.18046	-0.361511	-0.73625	-1.35521	-1.34265	-1.68211	-1.85967
ENSG00000086200	IPO11	Importin-11	18.48	18.07	17.66	16.84	18.64	18.65	18.59	18.58	19.98	19.84	19.71	19.44	18.24	18.47	18.12	17.8	-0.409521	-0.819231	-1.63962	0.157021	0.163559	0.11203	0.0927105	-0.13846	-0.275219	-0.538479	-1.74349	-1.51606	-1.86178	-2.18247
ENSG00000099624	ATP5D	ATP synthase subunit delta, mitochondrial	22.56	22.73	22.9	23.26	22.92	23.1	23.18	23.23	22.81	22.83	22.84	22.87	23.83	23.68	23.51	23.38	0.17429	0.349131	0.70319	0.363409	0.544189	0.62744	0.671379	0.0132999	0.0267887	0.0545082	1.01327	0.861158	0.69277	0.564329
ENSG00000100216	TOMM22	Mitochondrial import receptor subunit TOM22 homolog	20.78	20.77	20.76	20.71	20.69	21.75	21.75	21.64	22.66	22.78	22.89	23.11	23.18	22.46	21.66	21.05	-0.00959015	-0.0226898	-0.0714703	-0.0852299	0.9755	0.971941	0.862761	0.11583	0.230558	0.45459	0.51606	-0.203541	-1.00319	-1.61024
ENSG00000100591	AHSA1	Activator of 90 kDa heat shock protein ATPase homolog 1	22.76	22.81	22.87	22.97	22.78	22.82	22.77	22.73	23.18	23.14	23.09	23	22.78	22.63	22.65	22.68	0.0518589	0.10372	0.207439	0.0196304	0.0564804	0.00902939	-0.035511	-0.0434704	-0.0867996	-0.17647	-0.401619	-0.55085	-0.529339	-0.49839
ENSG00000100650	SRSF5	Serine/arginine-rich splicing factor 5	18.16	18.16	18.16	18.16	20.04	20.12	20.35	20.53	18.88	18.74	18.59	18.28	19.45	19.37	18.72	18.31	0	0	0	1.87732	1.95627	2.18377	2.37092	-0.14517	-0.29278	-0.60273	0.5655	0.490789	-0.158421	-0.57638
ENSG00000100749	VRK1	Serine/threonine-protein kinase VRK1	21.82	21.64	21.46	21.11	21.59	20.61	20.53	20.56	19.38	19.6	19.82	20.23	19.26	19.66	19.66	19.66	-0.17507	-0.351301	-0.703621	-0.230631	-1.20299	-1.28667	-1.25111	0.218531	0.435539	0.85236	-0.116119	0.275579	0.27626	0.275391
ENSG00000101161	PRPF6	Pre-mRNA-processing factor 6	22	21.77	21.54	21.09	22.38	22.3	22.49	22.67	21.71	21.78	21.84	21.97	21.86	22.37	22.28	22.3	-0.229672	-0.45891	-0.91147	0.374559	0.292028	0.490509	0.669439	0.0645695	0.129189	0.259619	0.149849	0.65065	0.569059	0.58889
ENSG00000103769	RAB11B	Ras-related protein Rab-11B	22.88	23.16	23.45	24.02	24.12	24.25	24.34	24.4	23.43	23.43	23.42	23.41	24.11	23.89	23.83	23.8	0.285252	0.570921	1.14394	1.24425	1.37015	1.45823	1.5212	-0.00399017	-0.00806999	-0.0173302	0.676771	0.46018	0.401201	0.369631
ENSG00000104738	MCM4	DNA replication licensing factor MCM4	24.17	24.11	24.06	23.95	24.17	24.03	23.98	23.95	24.36	24.26	24.17	23.97	23.45	23.95	23.83	23.67	-0.0546894	-0.109219	-0.220119	-0.00084877	-0.136709	-0.18437	-0.21357	-0.0963592	-0.193829	-0.394299	-0.91074	-0.409609	-0.534279	-0.6915
ENSG00000104980	TIMM44	Mitochondrial import inner membrane translocase subunit TIM44	21.65	21.48	21.3	20.97	21.54	21.69	22.07	22.38	21.21	21.22	21.23	21.25	21.33	21.67	21.52	21.36	-0.1765	-0.3507	-0.68265	-0.10759	0.0346489	0.416309	0.725569	0.0137596	0.0261097	0.0444794	0.119009	0.46703	0.317761	0.15202
ENSG00000105968	H2AFZ	Histone H2A.Z	25.46	25.44	25.43	25.41	25.76	26.01	26.23	26.4	24.87	25.07	25.28	25.7	26.21	25.97	25.66	25.44	-0.0122814	-0.0244103	-0.0495415	0.302568	0.54908	0.774509	0.94035	0.20521	0.411379	0.826698	1.33922	1.09589	0.79336	0.574589
ENSG00000107819	SFXN3	Sideroflexin-3	21.86	21.67	21.48	21.1	21.89	21.89	22.11	22.27	21.37	21.28	21.19	21.02	21.51	21.39	21.17	21.01	-0.190559	-0.380711	-0.761551	0.0353909	0.0300407	0.24756	0.415119	-0.0906792	-0.18017	-0.357	0.1373	0.0106392	-0.2085	-0.36801
ENSG00000108107	RPL28	60S ribosomal protein L28	24.66	24.72	24.77	24.88	24.94	24.98	25.14	25.26	23.88	24.06	24.24	24.61	24.89	24.87	24.82	24.79	0.0559216	0.110781	0.214972	0.278511	0.316511	0.473261	0.600351	0.181961	0.36344	0.7241	1.0098	0.98774	0.94359	0.909311
ENSG00000108592	FTSJ3	Putative rRNA methyltransferase 3	21.98	21.65	21.32	20.66	22.1	21.98	22.12	22.25	22.04	22.06	22.09	22.14	22.7	22.42	22.21	22.06	-0.32947	-0.658939	-1.31787	0.123991	0.00694084	0.146801	0.277231	0.0262012	0.0524597	0.101221	0.66548	0.38678	0.17452	0.0253201
ENSG00000108826	MRPL27	39S ribosomal protein L27, mitochondrial	19.59	19.38	19.18	18.79	18.1	18.51	19.03	19.44	19.66	19.26	18.87	18.08	19.57	19.14	18.58	18.14	-0.20413	-0.405771	-0.79262	-1.48602	-1.07245	-0.55353	-0.15089	-0.394779	-0.789169	-1.5749	-0.08601	-0.515879	-1.08339	-1.51805
ENSG00000109475	RPL34	60S ribosomal protein L34	23.59	23.75	23.92	24.25	24.84	24.78	24.87	24.94	23.53	23.66	23.79	24.05	24.66	24.74	24.82	24.87	0.16828	0.335781	0.666271	1.25541	1.19797	1.28007	1.35532	0.130611	0.260651	0.518391	1.12137	1.20922	1.28195	1.33517
ENSG00000109519	GRPEL1	GrpE protein homolog 1, mitochondrial	21.98	22.12	22.27	22.58	22.57	22.41	22.26	22.15	21.6	21.66	21.72	21.84	22.14	22.71	22.65	22.55	0.14823	0.29756	0.603411	0.590311	0.43733	0.287861	0.172689	0.0598202	0.119421	0.235741	0.5401	1.11365	1.05141	0.946411
ENSG00000109854	HTATIP2	Oxidoreductase HTATIP2	20.23	20.08	19.94	19.64	20.49	20.4	20.41	20.44	19.88	20.02	20.15	20.42	19.45	19.85	19.88	19.85	-0.14575	-0.291511	-0.583012	0.26409	0.171139	0.18689	0.215469	0.134191	0.268751	0.53841	-0.433199	-0.0267487	-0.000308991	-0.0267601
ENSG00000110274	CEP164	Centrosomal protein of 164 kDa	21.86	21.72	21.58	21.3	21.26	21.92	23.05	23.84	20.99	20.69	20.39	19.79	20.04	20.64	20.93	21.2	-0.1399	-0.279289	-0.55253	-0.59268	0.0633698	1.1963	1.98205	-0.300421	-0.601261	-1.20509	-0.95858	-0.35598	-0.0663395	0.208069
ENSG00000110536	PTPMT1	Protein-tyrosine phosphatase mitochondrial 1	18.27	18.12	17.97	17.67	18.19	18.23	18.53	18.78	17.55	17.7	17.85	18.13	17.88	18.21	17.73	17.28	-0.149611	-0.299271	-0.599051	-0.0794907	-0.0320301	0.26737	0.51457	0.147901	0.294701	0.580101	0.326521	0.652981	0.172611	-0.276588
ENSG00000111711	GOLT1B	Vesicle transport protein GOT1B	17.61	17.56	17.51	17.4	18.05	18	18.48	18.86	17.5	17.68	17.87	18.26	18.75	18.65	18.75	18.85	-0.0506802	-0.10269	-0.212278	0.43832	0.38941	0.872372	1.24376	0.186522	0.37475	0.760961	1.24976	1.15499	1.2569	1.35104
ENSG00000112096	SOD2	Superoxide dismutase [Mn], mitochondrial	21.21	21.28	21.35	21.48	21.06	21.68	22.23	22.63	21.64	21.57	21.5	21.36	21.54	21.94	22.37	22.71	0.0664806	0.133129	0.265619	-0.154131	0.47011	1.01506	1.41222	-0.0721684	-0.144329	-0.28866	-0.100899	0.295542	0.73109	1.06333
ENSG00000112578	BYSL	Bystin	18.7	18.8	18.9	19.07	19.9	19.82	19.94	20.04	19.94	19.72	19.51	19.07	19.96	20.07	19.85	19.64	0.0985603	0.19482	0.37219	1.20275	1.11749	1.23825	1.33671	-0.21686	-0.433741	-0.867771	0.0173798	0.12727	-0.0930805	-0.295761
ENSG00000116221	MRPL37	39S ribosomal protein L37, mitochondrial	21.06	20.83	20.6	20.13	20.34	20.8	21.44	21.92	20.83	20.67	20.5	20.18	20.95	19.95	19.92	19.76	-0.23337	-0.466419	-0.92864	-0.72327	-0.263889	0.37389	0.859211	-0.16217	-0.32432	-0.648241	0.12117	-0.878561	-0.90638	-1.06637
ENSG00000117528	ABCD3	ATP-binding cassette sub-family D member 3	21.82	21.83	21.84	21.85	22.32	22.53	22.95	23.23	21.44	21.42	21.41	21.37	22.48	22.32	22.13	21.99	0.00831032	0.0162506	0.0304508	0.49444	0.712709	1.12951	1.41328	-0.0168209	-0.0336399	-0.0672798	1.04159	0.87888	0.689079	0.545879
ENSG00000119471	HSDL2	Hydroxysteroid dehydrogenase-like protein 2	22.95	23.06	23.18	23.39	23.35	23.13	23.35	23.57	22.49	22.51	22.52	22.54	22.75	22.57	22.52	22.49	0.114069	0.227129	0.446671	0.398489	0.177731	0.3978	0.61931	0.0137405	0.0271492	0.0494099	0.25243	0.0780792	0.022541	-0.00678062
ENSG00000123130	ACOT9	Acyl-coenzyme A thioesterase 9, mitochondrial	20.5	20.41	20.33	20.16	20.96	21.1	21.15	21.19	20.97	20.88	20.79	20.6	20.2	20.24	20.16	20.08	-0.0834484	-0.166939	-0.33416	0.459221	0.599791	0.656351	0.69478	-0.0939484	-0.187759	-0.376188	-0.772968	-0.731218	-0.81654	-0.893179
ENSG00000123297	TSFM	Elongation factor Ts, mitochondrial	19.9	19.72	19.55	19.21	19.75	20.5	20.92	21.19	19.16	19.37	19.57	19.99	19.9	19.74	19.44	19.2	-0.177519	-0.351789	-0.693529	-0.147389	0.600151	1.0183	1.29094	0.20804	0.414921	0.827101	0.7367	0.58033	0.27813	0.04006
ENSG00000124209	RAB31	Ras-related protein Rab-31	20.01	19.96	19.91	19.81	19.44	19.4	19.58	19.74	18.45	18.57	18.69	18.9	18.34	18.25	18.59	18.88	-0.0482292	-0.0966988	-0.194519	-0.571249	-0.60515	-0.42794	-0.272709	0.1183	0.233688	0.44899	-0.113741	-0.19816	0.138128	0.429409
ENSG00000125166	GOT2	Aspartate aminotransferase, mitochondrial	23.29	23.24	23.19	23.1	22.77	23.49	23.68	23.75	22.9	22.97	23.03	23.17	24.01	23.91	23.82	23.75	-0.049139	-0.0971489	-0.187429	-0.522089	0.20664	0.38792	0.4676	0.0655804	0.131479	0.264589	1.10815	1.00826	0.914949	0.845829
ENSG00000125743	SNRPD2	Small nuclear ribonucleoprotein Sm D2	23.88	23.94	24.01	24.14	24.55	24.03	24.23	24.46	24.52	24.49	24.46	24.41	24.11	24.03	23.92	23.85	0.0671101	0.13286	0.26009	0.67343	0.14996	0.356791	0.583901	-0.02668	-0.053381	-0.1068	-0.408041	-0.489721	-0.593882	-0.664002
ENSG00000125870	SNRPB2	U2 small nuclear ribonucleoprotein B	21.77	21.65	21.53	21.28	22.27	22.06	22.05	22.06	21.27	21.23	21.19	21.11	21.27	21.54	21.48	21.4	-0.11516	-0.232849	-0.48435	0.50658	0.29756	0.279381	0.2896	-0.039259	-0.0783005	-0.156811	0.00358963	0.269461	0.21154	0.132681
ENSG00000125912	NCLN	Nicalin	21.05	20.94	20.83	20.61	20.65	20.9	21.24	21.49	20.87	20.55	20.24	19.61	20	20.49	20.41	20.43	-0.11027	-0.220829	-0.43895	-0.397249	-0.14572	0.19582	0.44813	-0.314819	-0.629761	-1.25777	-0.86952	-0.371969	-0.453871	-0.434071
ENSG00000127884	ECHS1	Enoyl-CoA hydratase, mitochondrial	22.26	22.21	22.17	22.1	22.18	22.57	22.72	22.81	21.88	21.8	21.71	21.55	22.62	22.53	22.23	22.04	-0.0416489	-0.0820599	-0.155449	-0.07794	0.316231	0.464392	0.549231	-0.081749	-0.163549	-0.327339	0.741051	0.655352	0.356491	0.162521
ENSG00000128609	NDUFA5	NADH dehydrogenase [ubiquinone] 1 alpha subcomplex subunit 5	21.74	21.73	21.72	21.7	22.14	22.15	22.4	22.55	21.03	20.98	20.93	20.83	20.75	20.8	20.59	20.45	-0.00989914	-0.0194302	-0.0365791	0.399801	0.415781	0.66021	0.81086	-0.0480709	-0.0961704	-0.192631	-0.278891	-0.223619	-0.43738	-0.57481
ENSG00000128641	MYO1B	Unconventional myosin-Ib	19.66	20.06	20.47	21.27	21.11	20.86	21.24	21.49	19.99	20.15	20.32	20.65	21.06	20.19	20.19	20.26	0.401081	0.802071	1.60266	1.45168	1.19537	1.57712	1.82507	0.16613	0.332788	0.663189	1.07204	0.20204	0.207319	0.27795
ENSG00000129625	REEP5	Receptor expression-enhancing protein 5	20	20.3	20.6	21.19	22.45	21.97	21.93	21.95	20.52	20.64	20.75	20.98	21.05	21.09	21.18	21.25	0.299789	0.5984	1.19068	2.44752	1.96766	1.9301	1.95175	0.11163	0.22439	0.4559	0.52898	0.57048	0.656151	0.7237
ENSG00000130204	TOMM40	Mitochondrial import receptor subunit TOM40 homolog	22.56	22.58	22.6	22.64	23.43	23.66	24.1	24.4	23.09	23.1	23.12	23.14	24.31	24.03	23.78	23.6	0.0219498	0.04393	0.0881309	0.873362	1.10683	1.54633	1.84677	0.0138187	0.0277786	0.0549889	1.22317	0.93578	0.686279	0.50882
ENSG00000130414	NDUFA10	NADH dehydrogenase [ubiquinone] 1 alpha subcomplex subunit 10, mitochondrial	20.27	20.52	20.77	21.23	20.6	20.71	21.21	21.64	20.22	20.12	20.01	19.8	20.58	20.54	20.31	20.13	0.248859	0.49386	0.956249	0.32984	0.4307	0.937069	1.36413	-0.104891	-0.209461	-0.421141	0.359169	0.319859	0.0940895	-0.0921307
ENSG00000130810	PPAN-P2RY11	Suppressor of SWI4 1 homolog	21.28	20.73	20.17	19.06	19.6	19.55	19.4	19.28	20.39	20.32	20.26	20.14	20.19	19.77	19.45	19.22	-0.5543	-1.10906	-2.22037	-1.67921	-1.72685	-1.87539	-2.00424	-0.0626507	-0.12429	-0.248569	-0.19597	-0.61532	-0.93951	-1.16719
ENSG00000131828	PDHA1	Pyruvate dehydrogenase E1 component subunit alpha, somatic form, mitochondrial	23.04	23.18	23.33	23.61	23.48	23.02	23.2	23.39	23.32	23.19	23.05	22.79	23.39	22.92	22.61	22.39	0.147909	0.29388	0.576029	0.443859	-0.0171795	0.16135	0.349939	-0.13274	-0.264912	-0.530411	0.0689793	-0.401291	-0.713091	-0.934141
ENSG00000132305	IMMT	Mitochondrial inner membrane protein	24.97	24.94	24.9	24.84	25.04	24.87	25.04	25.16	24.24	24.31	24.39	24.53	24.81	24.61	24.32	24.12	-0.0340691	-0.0677795	-0.13109	0.069931	-0.10709	0.0643597	0.191671	0.0738296	0.147329	0.29077	0.57313	0.368891	0.083559	-0.117411
ENSG00000133119	RFC3	Replication factor C subunit 3	22.15	21.67	21.19	20.22	20.99	21.3	21.47	21.6	21.84	21.74	21.65	21.47	20.34	21.13	20.79	20.69	-0.480909	-0.962439	-1.92471	-1.16044	-0.853258	-0.67573	-0.552219	-0.0933094	-0.186069	-0.369261	-1.49367	-0.7071	-1.04562	-1.14286
ENSG00000134108	ARL8B	ADP-ribosylation factor-like protein 8B	20.8	20.92	21.04	21.27	20.79	21.33	21.7	21.95	21.52	21.34	21.17	20.83	21.26	21.43	21.62	21.78	0.115749	0.23135	0.461411	-0.00942993	0.525909	0.892679	1.14919	-0.171251	-0.342501	-0.684052	-0.259831	-0.08918	0.10882	0.26421
ENSG00000135972	MRPS9	28S ribosomal protein S9, mitochondrial	20.2	20.06	19.93	19.66	20.39	20.33	20.86	21.2	18.65	18.99	19.33	20.01	18.89	19.24	19.48	19.65	-0.132339	-0.265289	-0.533829	0.195681	0.13269	0.66308	1.00792	0.34305	0.685139	1.36224	0.241569	0.59128	0.83507	1.00075
ENSG00000136026	CKAP4	Cytoskeleton-associated protein 4	25.43	25.42	25.42	25.41	25.12	24.99	25.3	25.55	25.08	25.11	25.13	25.18	24.82	24.83	24.8	24.78	-0.0050106	-0.0100803	-0.01931	-0.30545	-0.440391	-0.129931	0.127199	0.0248909	0.0500908	0.0998402	-0.262409	-0.25362	-0.28335	-0.306009
ENSG00000136810	TXN	Thioredoxin	26.7	26.53	26.36	26.02	26.39	26.43	26.44	26.44	26.61	26.67	26.74	26.87	26.79	26.62	26.68	26.76	-0.170389	-0.340529	-0.679709	-0.312859	-0.2792	-0.26766	-0.2626	0.0650215	0.129881	0.259991	0.184212	0.0135307	0.0789604	0.153271
ENSG00000137133	HINT2	Histidine triad nucleotide-binding protein 2, mitochondrial	22.62	22.09	21.55	20.48	21.12	21.25	21.47	21.64	21.18	21.01	20.84	20.51	20.79	21.21	21	20.85	-0.535292	-1.07057	-2.14114	-1.5042	-1.3747	-1.15571	-0.980942	-0.165211	-0.33016	-0.662479	-0.383579	0.0317993	-0.175039	-0.32807
ENSG00000137776	SLTM	SAFB-like transcription modulator	20.43	20.06	19.68	18.94	20.37	20.88	21.12	21.28	20.43	20.48	20.53	20.63	20.29	20.11	20.1	20.07	-0.372679	-0.746199	-1.49049	-0.0622387	0.450312	0.69528	0.850021	0.0519695	0.104099	0.205318	-0.140902	-0.312441	-0.33176	-0.35569
ENSG00000139641	ESYT1	Extended synaptotagmin-1	23.63	23.65	23.68	23.71	23.9	23.65	23.65	23.68	22.98	23.01	23.05	23.11	23.19	23.01	22.86	22.74	0.02248	0.044241	0.0818405	0.263941	0.013731	0.0226898	0.0526104	0.0330391	0.0658607	0.128389	0.20653	0.0336704	-0.12529	-0.242941
ENSG00000140374	ETFA	Electron transfer flavoprotein subunit alpha, mitochondrial	22.62	22.59	22.55	22.49	22.41	22.71	23.07	23.31	22.43	22.44	22.44	22.45	22.75	22.96	22.97	22.95	-0.03619	-0.0704308	-0.132271	-0.218081	0.0895691	0.44569	0.68461	0.00489044	0.00926018	0.0139103	0.318821	0.527281	0.532082	0.512701
ENSG00000141456	PELP1	Proline-, glutamic acid- and leucine-rich protein 1	21.72	21.37	21.02	20.35	21.04	21.36	21.57	21.71	21.27	21.21	21.15	21.03	21.21	20.87	20.69	20.57	-0.350691	-0.698761	-1.37426	-0.677961	-0.36092	-0.15267	-0.0113316	-0.0604401	-0.12068	-0.236319	-0.0537891	-0.39563	-0.580799	-0.6938
ENSG00000141499	WRAP53	Telomerase Cajal body protein 1	18.91	19.22	19.54	20.18	19.7	19.97	20.75	21.38	21.04	20.91	20.78	20.51	21.3	20.86	20.77	20.74	0.310549	0.623329	1.26612	0.78804	1.0557	1.83815	2.46828	-0.128759	-0.25967	-0.533659	0.26177	-0.187691	-0.27652	-0.302999
ENSG00000143198	MGST3	Microsomal glutathione S-transferase 3	22.94	22.86	22.77	22.58	23.43	23.19	23.41	23.57	21.61	21.63	21.65	21.69	22.73	22.38	22.18	22.04	-0.0877705	-0.176741	-0.359411	0.48666	0.24865	0.46854	0.625889	0.0172691	0.0359497	0.0785999	1.12296	0.766909	0.566469	0.434679
ENSG00000145354	CISD2	CDGSH iron-sulfur domain-containing protein 2	21.18	21.23	21.28	21.38	21.5	21.56	22.06	22.48	20.1	20.2	20.31	20.52	21.14	21.21	20.39	19.72	0.0495205	0.0991707	0.19733	0.325741	0.38566	0.880442	1.29809	0.104319	0.20974	0.424229	1.03963	1.10718	0.288078	-0.376532
ENSG00000145912	NHP2	H/ACA ribonucleoprotein complex subunit 2	20.99	20.7	20.41	19.84	19.7	20.42	21.05	21.51	21.15	20.99	20.82	20.49	20.88	20.64	20.63	20.65	-0.28594	-0.57185	-1.1433	-1.28166	-0.56723	0.0621204	0.522949	-0.16732	-0.334169	-0.668381	-0.26862	-0.517309	-0.52474	-0.507431
ENSG00000146066	HIGD2A	HIG1 domain family member 2A	21.13	21.28	21.42	21.72	21.55	21.32	21.27	21.25	20.48	20.58	20.68	20.86	21.27	20.66	20.6	20.62	0.149611	0.299091	0.59655	0.41946	0.194551	0.140001	0.12491	0.10153	0.20047	0.38237	0.797121	0.17897	0.12426	0.14278
ENSG00000146223	RPL7L1	60S ribosomal protein L7-like 1	21.2	21.02	20.84	20.49	20.93	21.06	21.26	21.41	20.75	20.79	20.83	20.92	21.07	20.87	20.62	20.44	-0.176929	-0.35409	-0.71097	-0.269628	-0.139399	0.0575504	0.211361	0.0424309	0.0852604	0.172401	0.324732	0.126911	-0.122709	-0.302368
ENSG00000146648	EGFR	Epidermal growth factor receptor	18.85	18.55	18.26	17.66	17.17	18.05	18.52	18.87	20.7	20.63	20.55	20.41	19.89	20.04	19.82	19.71	-0.29377	-0.589159	-1.18386	-1.67443	-0.802959	-0.32387	0.0246105	-0.0741501	-0.147789	-0.29443	-0.81362	-0.66506	-0.87789	-0.988909
ENSG00000146729	GBAS	Protein NipSnap homolog 2	21.16	21	20.84	20.51	21.58	21.53	21.82	22.07	20.13	20.48	20.82	21.51	20.98	20.79	20.71	20.66	-0.16087	-0.321541	-0.645491	0.42091	0.36783	0.662529	0.912331	0.343981	0.68807	1.37755	0.8458	0.65378	0.572851	0.522741
ENSG00000148187	MRRF	Ribosome-recycling factor, mitochondrial	18.41	18.82	19.24	20.07	20.28	19.55	19.94	20.37	21.57	21.46	21.35	21.12	21.34	20.86	20.5	20.25	0.416868	0.833809	1.66191	1.87171	1.14503	1.53624	1.96028	-0.11397	-0.226749	-0.447269	-0.230511	-0.70997	-1.07129	-1.32062
ENSG00000149257	SERPINH1	Serpin H1	26.76	26.73	26.71	26.67	26.79	26.95	27.12	27.24	26.49	26.5	26.5	26.51	26.96	26.86	26.8	26.76	-0.0222111	-0.0443001	-0.0881901	0.0293007	0.19553	0.36039	0.483999	0.00607872	0.0121498	0.0234699	0.473949	0.36981	0.312769	0.274269
ENSG00000150768	DLAT	Dihydrolipoyllysine-residue acetyltransferase component of pyruvate dehydrogenase complex, mitochondrial	21.89	21.8	21.72	21.55	22.16	21.38	21.82	22.26	21.92	21.67	21.42	20.9	22.16	21.29	20.49	19.9	-0.0816784	-0.165249	-0.33935	0.27173	-0.504479	-0.0670986	0.375381	-0.25321	-0.50766	-1.02385	0.2339	-0.63484	-1.4292	-2.02596
ENSG00000156471	PTDSS1	Phosphatidylserine synthase 1	19.05	19.17	19.3	19.54	19.16	19.57	19.9	20.16	18.33	18.24	18.14	17.95	19.01	18.43	18.26	18.18	0.127449	0.253399	0.49572	0.110939	0.521139	0.85437	1.11559	-0.0957203	-0.190441	-0.381062	0.677648	0.0973702	-0.06843	-0.156481
ENSG00000156482	RPL30	60S ribosomal protein L30	24.6	24.57	24.54	24.49	24.6	24.56	24.43	24.33	24.47	24.39	24.3	24.13	25.09	25.1	25.1	25.1	-0.0289288	-0.0573597	-0.107809	-0.0058403	-0.0423088	-0.17243	-0.270819	-0.0858898	-0.171789	-0.343609	0.62105	0.623381	0.623381	0.623381
ENSG00000158825	CDA	Cytidine deaminase	22.38	22.02	21.66	20.95	22.06	22.11	21.97	21.83	22.76	22.78	22.8	22.84	21.8	22.06	21.82	21.59	-0.363201	-0.724081	-1.43074	-0.32341	-0.267201	-0.41567	-0.55131	0.0182915	0.0359917	0.0732708	-0.96521	-0.70274	-0.942259	-1.17492
ENSG00000159111	MRPL10	39S ribosomal protein L10, mitochondrial	20.54	20.16	19.78	19.02	20.53	20.48	20.66	20.75	20.05	20.22	20.38	20.7	20.35	20.09	19.93	19.8	-0.37911	-0.75848	-1.518	-0.00531959	-0.0573006	0.121979	0.216869	0.161961	0.32375	0.646629	0.294741	0.03195	-0.119999	-0.2497
ENSG00000162408	NOL9	Polynucleotide 5-hydroxyl-kinase NOL9	21.77	21.64	21.5	21.24	22.09	22.21	22.35	22.45	20.93	21	21.06	21.19	21.43	21.26	21.1	21.01	-0.132299	-0.26528	-0.53178	0.32283	0.442051	0.57609	0.67617	0.0682812	0.13629	0.26708	0.503681	0.330181	0.17528	0.0839996
ENSG00000163541	SUCLG1	Succinyl-CoA ligase [ADP/GDP-forming] subunit alpha, mitochondrial	21.09	21.41	21.72	22.34	22.24	22.44	22.63	22.78	20.53	20.56	20.58	20.64	21.82	21.7	21.51	21.36	0.31078	0.622929	1.24662	1.1435	1.34674	1.53911	1.68035	0.0248394	0.0500908	0.102329	1.29047	1.16442	0.97439	0.82543
ENSG00000165264	NDUFB6	NADH dehydrogenase [ubiquinone] 1 beta subcomplex subunit 6	20.06	20.22	20.39	20.73	20.72	20.72	20.51	20.32	19.77	19.42	19.08	18.38	19.16	19.49	19.57	19.62	0.164141	0.330051	0.673262	0.6674	0.66448	0.451351	0.267641	-0.347261	-0.694811	-1.38919	-0.61475	-0.281481	-0.20265	-0.14851
ENSG00000167721	TSR1	Pre-rRNA-processing protein TSR1 homolog	18.41	18.77	19.13	19.79	18.38	20.26	21.36	22.13	21.08	20.94	20.79	20.5	20.08	20.15	20.23	20.28	0.36532	0.72385	1.38538	-0.023859	1.84903	2.95225	3.72102	-0.144939	-0.289631	-0.57766	-1.00531	-0.930121	-0.85585	-0.80015
ENSG00000167996	FTH1	Ferritin heavy chain	22.88	22.84	22.8	22.72	22.75	23.49	24.06	24.49	23.43	23.37	23.31	23.19	23.74	24.42	24.94	25.31	-0.0419788	-0.0826187	-0.161558	-0.126749	0.608141	1.17862	1.6112	-0.0622292	-0.123699	-0.241329	0.30295	0.992359	1.50694	1.8743
ENSG00000168028	RPSA	40S ribosomal protein SA	27.08	27.07	27.07	27.06	27.1	27.14	27.06	26.99	27.31	27.3	27.29	27.27	27.12	27.16	27.22	27.26	-0.00658989	-0.0126591	-0.0211391	0.0237217	0.0574017	-0.0211391	-0.0913887	-0.00825882	-0.0165691	-0.0337391	-0.188669	-0.149109	-0.0908299	-0.0444794
ENSG00000168827	GFM1	Elongation factor G, mitochondrial	19.19	19.16	19.13	19.09	19.3	19.5	19.7	19.85	19.94	20.13	20.33	20.7	20.15	20.28	19.49	19.03	-0.0335102	-0.0626507	-0.0996609	0.10722	0.31357	0.51215	0.65637	0.19581	0.389351	0.76564	0.209242	0.337502	-0.447868	-0.906219
ENSG00000172354	GNB2	Guanine nucleotide-binding protein G(I)/G(S)/G(T) subunit beta-2	23.22	23.25	23.28	23.33	23.23	23.31	23.54	23.72	23.47	23.39	23.32	23.18	23.3	23.14	23.04	22.98	0.0282192	0.05583	0.109869	0.0100098	0.0875206	0.31554	0.50359	-0.0715313	-0.143251	-0.289581	-0.16753	-0.330811	-0.42206	-0.480961
ENSG00000172380	GNG12	Guanine nucleotide-binding protein G(I)/G(S)/G(O) subunit gamma-12	22.14	22.03	21.91	21.68	21.5	22.06	22.62	23.05	21.38	21.44	21.51	21.64	22.47	22.02	22.07	22.15	-0.11587	-0.231909	-0.46496	-0.64522	-0.0818195	0.4832	0.90926	0.0671597	0.1346	0.26663	1.09881	0.64967	0.692831	0.775721
ENSG00000173915	USMG5	Up-regulated during skeletal muscle growth protein 5	21.79	21.81	21.82	21.84	21.67	22.02	22.31	22.52	20.86	20.58	20.31	19.75	21.78	21.63	21.57	21.54	0.0108204	0.0216293	0.0431595	-0.12693	0.2243	0.51232	0.72352	-0.27718	-0.554239	-1.10693	0.916901	0.769131	0.710991	0.68095
ENSG00000177105	RHOG	Rho-related GTP-binding protein RhoG	20.75	21.03	21.31	21.86	21.55	21.46	21.35	21.27	20.7	20.83	20.95	21.21	21.61	21.47	21.26	21.1	0.27746	0.554451	1.10367	0.79681	0.704802	0.5965	0.5182	0.12776	0.25609	0.51326	0.911829	0.76993	0.56687	0.405899
ENSG00000177733	HNRNPA0	Heterogeneous nuclear ribonucleoprotein A0	23.77	23.8	23.82	23.87	24.54	24.14	24.16	24.23	24.02	24.06	24.11	24.2	23.77	24.08	23.82	23.62	0.0258503	0.0508499	0.0941715	0.77169	0.36467	0.39139	0.460581	0.0451202	0.0911408	0.184351	-0.250879	0.0653	-0.200701	-0.4
ENSG00000179085	DPM3	Dolichol-phosphate mannosyltransferase subunit 3	20.55	20.75	20.94	21.33	21.36	21.23	21.19	21.17	20.88	20.61	20.33	19.77	20.82	20.61	20.59	20.59	0.19524	0.38961	0.774319	0.80279	0.671099	0.63245	0.61834	-0.276981	-0.55401	-1.10829	-0.0633812	-0.274382	-0.29451	-0.291521
ENSG00000179335	CLK3	Dual specificity protein kinase CLK3	17.92	17.69	17.45	16.99	17.22	17.49	17.79	18.01	17.93	17.95	17.97	17.99	17.14	18.44	17.26	16.71	-0.23328	-0.466539	-0.932859	-0.704559	-0.42798	-0.133129	0.0905304	0.01544	0.0306702	0.056469	-0.799261	0.50898	-0.67898	-1.22323
ENSG00000182004	SNRPE	Small nuclear ribonucleoprotein E	20.58	20.65	20.72	20.84	21.46	21.34	21.2	21.11	22.05	22.09	22.13	22.2	22.61	22.8	22.11	21.72	0.0682297	0.134369	0.250919	0.87879	0.756969	0.62035	0.52059	0.0380611	0.0762005	0.149839	0.56023	0.742559	0.0541611	-0.338819
ENSG00000184076	UQCR10	Cytochrome b-c1 complex subunit 9	20.07	20.25	20.44	20.8	20.2	20.46	21.16	21.71	20.25	20.19	20.12	19.98	21.03	20.65	20.45	20.3	0.186899	0.372749	0.73588	0.131809	0.38986	1.08993	1.6486	-0.0689106	-0.137091	-0.275261	0.773699	0.398918	0.19525	0.0430298
ENSG00000184117	NIPSNAP1	Protein NipSnap homolog 1	22.17	21.81	21.45	20.73	21.62	20.76	21.02	21.29	20.75	20.88	21.01	21.24	21.04	20.95	20.58	20.29	-0.358099	-0.718029	-1.43756	-0.5525	-1.4097	-1.15207	-0.87624	0.127459	0.253059	0.489769	0.287788	0.195419	-0.167511	-0.464491
ENSG00000188976	NOC2L	Nucleolar complex protein 2 homolog	20.34	20.26	20.17	19.99	20.57	20.32	20.1	19.94	19.78	20.01	20.23	20.68	20.25	19.9	19.91	19.94	-0.08745	-0.17482	-0.34919	0.22772	-0.0244503	-0.24433	-0.405441	0.225441	0.451191	0.898991	0.46982	0.120451	0.124531	0.160219
ENSG00000196591	HDAC2	Histone deacetylase 2	20.4	20.31	20.22	20.02	19.6	20.35	20.59	20.78	22.91	22.82	22.72	22.53	22.4	22.09	22.21	22.33	-0.0895214	-0.181801	-0.377541	-0.804442	-0.054081	0.191469	0.37739	-0.0962295	-0.191721	-0.38205	-0.509651	-0.8197	-0.70808	-0.584141
ENSG00000197157	SND1	Staphylococcal nuclease domain-containing protein 1	25.96	25.91	25.85	25.75	25.69	25.95	26.2	26.39	25.93	25.89	25.84	25.75	25.74	25.97	25.98	25.97	-0.0521603	-0.104549	-0.21126	-0.26622	-0.00864983	0.243719	0.433069	-0.0449104	-0.0894795	-0.178839	-0.186859	0.0420704	0.0494404	0.0351906
ENSG00000198042	MAK16	Protein MAK16 homolog	20.7	20.52	20.33	19.95	20.94	20.73	20.67	20.66	20.1	20.12	20.15	20.2	20.17	20.17	19.91	19.73	-0.189732	-0.379292	-0.75634	0.23102	0.0226288	-0.03195	-0.0491104	0.0264301	0.0521889	0.0980892	0.0701485	0.0759792	-0.191271	-0.364561
ENSG00000198712	MT-CO2	Cytochrome c oxidase subunit 2	20.99	20.82	20.65	20.28	21.53	21.29	21.56	21.81	21.27	21.33	21.39	21.51	22.06	21.37	21.11	20.97	-0.173149	-0.348539	-0.71464	0.53784	0.29764	0.561991	0.815559	0.0607414	0.12208	0.24703	0.789002	0.10248	-0.15802	-0.298119
ENSG00000204316	MRPL38	39S ribosomal protein L38, mitochondrial	20.45	20.03	19.61	18.76	19.68	19.46	19.46	19.47	20.51	20.41	20.32	20.14	20.5	20.01	19.64	19.36	-0.42277	-0.846201	-1.69549	-0.77338	-0.98978	-0.99449	-0.97854	-0.0945206	-0.187929	-0.36801	-0.0112591	-0.49303	-0.871149	-1.14559
ENSG00000213585	VDAC1	Voltage-dependent anion-selective channel protein 1	26.4	26.4	26.4	26.4	26.61	26.76	27.07	27.31	26.12	26.17	26.21	26.29	27.01	26.93	26.82	26.74	-0.00103951	-0.00150871	0.00110054	0.205921	0.361551	0.663092	0.904781	0.0423393	0.0850296	0.17005	0.881029	0.800949	0.6945	0.61446
ENSG00000214026	MRPL23	39S ribosomal protein L23, mitochondrial	20.31	20.12	19.92	19.53	20.1	19.78	19.7	19.67	19.68	19.73	19.79	19.9	19.14	19.14	18.9	18.81	-0.19746	-0.393999	-0.780581	-0.21562	-0.53237	-0.610489	-0.640129	0.0568294	0.11289	0.22102	-0.53639	-0.53665	-0.775511	-0.86508
ENSG00000239672	NME1	Nucleoside diphosphate kinase A	22.74	22.58	22.41	22.08	22.13	22.09	21.86	21.69	22.11	21.66	21.21	20.32	21.58	21.01	20.57	20.24	-0.16461	-0.328369	-0.659859	-0.607429	-0.65456	-0.876459	-1.05075	-0.45006	-0.89876	-1.78577	-0.527651	-1.09207	-1.534	-1.86456
ENSG00000241685	ARPC1A	Actin-related protein 2/3 complex subunit 1A	22.03	21.98	21.93	21.83	22.23	22.16	22.05	21.96	22.07	22.03	22	21.91	21.54	21.5	21.46	21.43	-0.0511608	-0.10223	-0.20327	0.199949	0.123449	0.0143909	-0.0694504	-0.0340099	-0.0698795	-0.15152	-0.528089	-0.567079	-0.6029	-0.63208
ENSG00000241945	PWP2	Periodic tryptophan protein 2 homolog	21.7	21.59	21.47	21.24	21.34	21.53	21.91	22.18	21.23	21.14	21.06	20.89	21.49	21.48	21.31	21.19	-0.11186	-0.22459	-0.453501	-0.36005	-0.16724	0.215191	0.478479	-0.0855312	-0.17074	-0.34128	0.260769	0.25425	0.0857105	-0.0407696
ENSG00000006744	ELAC2	Zinc phosphodiesterase ELAC protein 2	20.19	20.38	20.56	20.9	20.16	19.42	18.86	18.46	21.22	21.22	21.23	21.24	19.89	20.58	20.66	20.73	0.185539	0.367559	0.71018	-0.0321503	-0.77104	-1.32979	-1.73856	0.00625038	0.0125599	0.0275803	-1.32383	-0.63088	-0.55945	-0.48444
ENSG00000025772	TOMM34	Mitochondrial import receptor subunit TOM34	21.38	21.15	20.9	20.41	20.57	19.53	18.45	17.65	21.46	21.6	21.75	22.03	20.41	20.41	20.45	20.47	-0.239649	-0.480969	-0.974909	-0.81008	-1.85029	-2.93285	-3.73944	0.14554	0.290401	0.578411	-1.04298	-1.04436	-1.00207	-0.98621
ENSG00000037042	TUBG1	Tubulin gamma-1 chain	20.26	20.44	20.63	21	21.15	20.25	19.44	18.85	22.53	22.51	22.48	22.43	20.7	21.32	21.34	21.33	0.1861	0.37195	0.744309	0.89093	-0.00296974	-0.812882	-1.40871	-0.0263901	-0.0522099	-0.10145	-1.83233	-1.2167	-1.19462	-1.20124
ENSG00000038382	TRIO	Triple functional domain protein	18.17	18.45	18.73	19.29	18.69	18.94	19.07	19.14	20.36	20.37	20.38	20.41	17.49	17.45	17.23	17.04	0.279461	0.55891	1.11782	0.512079	0.76877	0.89134	0.968861	0.0106907	0.0218906	0.0503902	-2.8694	-2.90711	-3.12553	-3.31522
ENSG00000065000	AP3D1	AP-3 complex subunit delta-1	18.88	18.79	18.69	18.49	16.81	18.3	18.17	17.9	20.1	20.02	19.94	19.8	18.81	19.02	19.17	19.28	-0.0975494	-0.19726	-0.393539	-2.07033	-0.57962	-0.71125	-0.98349	-0.0791302	-0.157171	-0.304331	-1.28712	-1.0844	-0.93446	-0.82637
ENSG00000072210	ALDH3A2	Fatty aldehyde dehydrogenase	23.17	23.2	23.23	23.28	23.23	23.24	23.59	23.89	23.28	23.26	23.24	23.2	23.5	23.59	23.71	23.8	0.0288887	0.05723	0.112148	0.0622196	0.0649986	0.418669	0.715778	-0.0214195	-0.0428791	-0.0861702	0.2174	0.30798	0.42588	0.51804
ENSG00000080603	SRCAP	Helicase SRCAP	23.53	23.51	23.48	23.4	24.48	23.55	23.41	23.38	21.89	22.44	22.97	24.01	17.35	19.37	20.53	21.25	-0.0264492	-0.0559692	-0.1343	0.950701	0.0177708	-0.122129	-0.1518	0.545101	1.08318	2.11933	-4.53736	-2.51597	-1.35646	-0.64299
ENSG00000084652	TXLNA	Alpha-taxilin	22.02	21.95	21.87	21.73	20.78	21.91	22.11	22.17	22.15	22.06	21.98	21.83	18.87	20.19	20.41	20.46	-0.0763893	-0.15098	-0.29281	-1.24435	-0.11808	0.0901909	0.147301	-0.0833092	-0.165489	-0.319239	-3.27236	-1.95754	-1.73362	-1.68228
ENSG00000092929	UNC13D	Protein unc-13 homolog D	17.83	17.94	18.06	18.29	17.67	17.27	17.41	17.53	20.7	20.46	20.22	19.75	17.96	18.5	18.08	17.77	0.117001	0.234661	0.461391	-0.15806	-0.557079	-0.417438	-0.299879	-0.239552	-0.478291	-0.95034	-2.74082	-2.20362	-2.62051	-2.93527
ENSG00000093000	NUP50	Nuclear pore complex protein Nup50	21.57	21.77	21.96	22.36	21.03	19.11	18.24	17.43	22.53	22.41	22.28	22.04	20.14	20.3	20.51	20.66	0.19924	0.397509	0.789339	-0.540781	-2.46051	-3.33165	-4.13472	-0.12174	-0.2435	-0.48502	-2.38456	-2.22693	-2.02186	-1.86428
ENSG00000095906	NUBP2	Cytosolic Fe-S cluster assembly factor NUBP2	21.04	21.01	20.99	20.96	20.42	20.08	19.76	19.52	21.51	21.66	21.8	22.08	19.77	19.92	19.97	20	-0.0203896	-0.0409107	-0.0767803	-0.61784	-0.956881	-1.27901	-1.51751	0.141899	0.283091	0.562361	-1.74147	-1.59558	-1.54139	-1.51387
ENSG00000099812	C19orf21	Uncharacterized protein C19orf21	21.93	22.01	22.1	22.26	22.22	21.09	20.36	19.86	21.96	22.04	22.12	22.29	22.41	21.28	20.51	19.97	0.0856304	0.1705	0.334221	0.29147	-0.842791	-1.56474	-2.07179	0.079649	0.160049	0.328749	0.449268	-0.67478	-1.44855	-1.98902
ENSG00000099956	SMARCB1		20.56	20.63	20.7	20.84	20.63	19.33	19.2	18.91	20.95	20.99	21.02	21.1	20.43	19.52	18.45	17.65	0.0702896	0.13979	0.27783	0.0725098	-1.23026	-1.36049	-1.64824	0.0368595	0.0742397	0.149941	-0.51705	-1.42884	-2.49475	-3.29866
ENSG00000100242	UNC84B	SUN domain-containing protein 2	21.42	21.34	21.26	21.1	20.84	18.88	18.84	18.54	20.47	20.48	20.49	20.5	19.77	19.07	18.39	17.91	-0.0771999	-0.15519	-0.315229	-0.5812	-2.53554	-2.57563	-2.8801	0.00745964	0.0144196	0.0236397	-0.706341	-1.39919	-2.07772	-2.56046
ENSG00000100883	SRP54	Signal recognition particle 54 kDa protein	18.6	18.58	18.56	18.49	17.23	17.9	18.25	18.49	19.98	19.82	19.67	19.34	17.69	17.32	17.64	17.77	-0.0189991	-0.0412693	-0.108269	-1.37391	-0.699018	-0.348429	-0.109329	-0.15897	-0.31885	-0.645189	-2.29631	-2.66377	-2.34565	-2.21681
ENSG00000101126	ADNP	Activity-dependent neuroprotector homeobox protein	21.5	21.41	21.31	21.09	21.36	20.15	19.14	18.41	21.61	21.63	21.66	21.72	21.19	20.31	19.75	19.34	-0.0957394	-0.194849	-0.409599	-0.14908	-1.35358	-2.36177	-3.09741	0.0233498	0.0485496	0.107531	-0.4221	-1.2972	-1.86514	-2.26698
ENSG00000101146	RAE1	mRNA export factor	21.68	21.81	21.94	22.18	21.9	21.57	20.82	20.21	21.92	21.84	21.75	21.58	21.91	21.4	21.04	20.75	0.128101	0.25445	0.49535	0.220541	-0.110409	-0.8633	-1.47193	-0.0845795	-0.168959	-0.33909	-0.0121498	-0.524239	-0.88184	-1.17287
ENSG00000101191	DIDO1	Death-inducer obliterator 1	20.15	20.12	20.1	20.03	21.13	19.66	18.56	17.77	21.41	21.27	21.14	20.88	19.95	19.13	18.24	17.58	-0.026329	-0.0543995	-0.121479	0.97995	-0.494469	-1.59458	-2.38299	-0.13232	-0.264631	-0.529119	-1.46185	-2.27485	-3.17096	-3.83116
ENSG00000101346	POFUT1	GDP-fucose protein O-fucosyltransferase 1	21.6	21.46	21.32	21.05	21.42	19.64	18.94	18.26	20.33	20.41	20.48	20.65	20.02	19.63	19.65	19.72	-0.136829	-0.27326	-0.5441	-0.17802	-1.95696	-2.65852	-3.33875	0.07691	0.15588	0.324791	-0.306959	-0.7034	-0.68112	-0.606339
ENSG00000102178	UBL4A	Ubiquitin-like protein 4A	18.68	18.73	18.77	18.83	18.93	16.78	16.69	16.31	18.88	18.95	19.02	19.16	17.6	17.93	18.22	18.42	0.044611	0.0864601	0.15295	0.252251	-1.90488	-1.98847	-2.3736	0.0695591	0.139759	0.28484	-1.27763	-0.94169	-0.65942	-0.457441
ENSG00000103275	UBE2I	SUMO-conjugating enzyme UBC9	21.94	22.07	22.21	22.48	22.1	22.11	21.85	21.62	21.98	22.05	22.12	22.25	22.07	21.66	21.83	22.02	0.136389	0.27272	0.544479	0.165489	0.1684	-0.0923595	-0.321741	0.0664997	0.13287	0.26746	0.0883789	-0.324091	-0.154661	0.0344086
ENSG00000104067	TJP1	Tight junction protein ZO-1	20.51	20.83	21.14	21.78	19.53	20.18	19.6	19.03	20.85	20.99	21.13	21.42	19.51	20.2	20.9	21.42	0.31558	0.63303	1.27319	-0.983389	-0.32651	-0.91152	-1.47826	0.142569	0.285009	0.5704	-1.33275	-0.642222	0.0513992	0.571619
ENSG00000104524	PYCRL	Pyrroline-5-carboxylate reductase 3	19.54	19.69	19.85	20.16	19.5	18.87	18.44	18.09	20.29	20.46	20.64	20.98	19.23	19.54	20.19	20.69	0.15617	0.31237	0.62512	-0.0420895	-0.66252	-1.09848	-1.45174	0.17721	0.35297	0.69487	-1.05292	-0.741291	-0.0954208	0.40877
ENSG00000104805	NUCB1	Nucleobindin-1	22.35	22.09	21.82	21.28	18.83	19.05	19.6	20.04	22.1	22.03	21.95	21.81	19.25	20.02	20.21	20.32	-0.26807	-0.53616	-1.07035	-3.51956	-3.30082	-2.75544	-2.31887	-0.0744991	-0.148519	-0.291639	-2.85114	-2.07745	-1.88705	-1.77868
ENSG00000105939	ZC3HAV1	Zinc finger CCCH-type antiviral protein 1	21.78	21.88	21.98	22.17	22.21	21.25	20.65	20.23	21.95	21.94	21.92	21.89	21.1	20.68	20.35	20.09	0.0992203	0.196829	0.384049	0.425569	-0.534691	-1.13659	-1.55412	-0.0150394	-0.0301495	-0.0606804	-0.852049	-1.27775	-1.60356	-1.86218
ENSG00000106628	POLD2	DNA polymerase delta subunit 2	20.05	20.25	20.44	20.84	19.69	19.62	19.48	19.36	20.51	20.63	20.76	21.01	18.94	19.15	19.17	19.17	0.197941	0.39612	0.79269	-0.35429	-0.42816	-0.56922	-0.68527	0.125139	0.24997	0.50127	-1.56808	-1.35336	-1.33627	-1.3419
ENSG00000108256	NUFIP2	Nuclear fragile X mental retardation-interacting protein 2	19.63	19.69	19.76	19.88	20.7	19.92	19.49	19.21	20.11	20.33	20.56	21.01	17.24	18.43	18.62	18.64	0.0613289	0.12244	0.242189	1.06936	0.29178	-0.138321	-0.42382	0.221911	0.445591	0.897341	-2.87349	-1.68375	-1.49144	-1.47255
ENSG00000116030	SUMO1	Small ubiquitin-related modifier 1	21.5	21.66	21.83	22.16	19.63	20.55	20.78	20.9	22.11	22	21.89	21.68	20.67	20.47	20.1	19.8	0.166611	0.332871	0.66136	-1.86838	-0.94882	-0.716749	-0.59561	-0.106319	-0.212971	-0.425091	-1.43661	-1.6317	-2.00315	-2.30089
ENSG00000116478	HDAC1	Histone deacetylase 1	18.52	18.94	19.36	20.18	19.21	19.3	19.1	18.9	20.91	20.85	20.78	20.65	17.23	17.33	17.22	17.11	0.422239	0.84169	1.66263	0.693569	0.7862	0.579861	0.382561	-0.0676804	-0.134701	-0.268791	-3.6866	-3.58672	-3.69748	-3.80614
ENSG00000116747	TROVE2	60 kDa SS-A/Ro ribonucleoprotein	21.34	21.47	21.6	21.86	21.56	20.08	19.47	18.88	22.6	22.55	22.5	22.41	21.45	21.69	21.84	21.94	0.13369	0.26618	0.52216	0.222109	-1.26025	-1.8657	-2.45467	-0.0483303	-0.096199	-0.189259	-1.15101	-0.90815	-0.761509	-0.6605
ENSG00000117676	RPS6KA1	Ribosomal protein S6 kinase alpha-1	22.11	22.08	22.04	21.99	21.59	21.22	20.65	20.2	22.01	21.95	21.9	21.78	20.2	21.39	21.23	21.31	-0.0349293	-0.06847	-0.12723	-0.520929	-0.892988	-1.46786	-1.91582	-0.0555801	-0.11134	-0.222139	-1.80608	-0.615999	-0.774719	-0.70067
ENSG00000117707	PROX1	Prospero homeobox protein 1	24.17	24.73	25.29	26.42	22.18	23.94	23.59	23.1	25.74	25.38	25.02	24.29	22.24	23.25	23.09	22.91	0.55975	1.11838	2.24906	-1.99394	-0.22727	-0.584539	-1.07644	-0.360889	-0.723799	-1.44777	-3.50214	-2.49416	-2.65142	-2.83755
ENSG00000119718	EIF2B2	Translation initiation factor eIF-2B subunit beta	20.59	20.46	20.34	20.09	19.12	18.79	19.01	19.25	20.15	20.28	20.41	20.68	18.1	18.1	18.97	19.3	-0.12619	-0.251501	-0.493731	-1.46921	-1.79827	-1.57842	-1.34036	0.133551	0.26718	0.535921	-2.04237	-2.04632	-1.17266	-0.84503
ENSG00000119812	FAM98A	Protein FAM98A	17.95	18.54	19.13	20.3	18.06	18.3	18.24	18.15	19.89	19.47	19.04	18.2	17.62	17.63	17.94	18.06	0.5902	1.1801	2.34937	0.10294	0.34144	0.282711	0.193691	-0.42363	-0.846489	-1.68891	-2.26713	-2.26442	-1.95053	-1.83283
ENSG00000124275	MTRR	Methionine synthase reductase	22.33	21.95	21.58	20.82	23.69	21.89	20.01	18.6	23.45	23.47	23.49	23.53	23.47	22.76	22.5	22.24	-0.378359	-0.756609	-1.51147	1.35627	-0.442989	-2.31859	-3.73314	0.0187607	0.0375404	0.0755005	0.0184002	-0.685829	-0.94766	-1.20706
ENSG00000124588	NQO2	Ribosyldihydronicotinamide dehydrogenase [quinone]	20.68	20.26	19.84	19.02	19.96	19.37	19.22	19.05	18.87	19.07	19.26	19.65	18.57	19.03	19.78	20.37	-0.42136	-0.840471	-1.66544	-0.7225	-1.31461	-1.46036	-1.63624	0.194639	0.38928	0.77857	-0.30258	0.159559	0.911249	1.49405
ENSG00000125144	MT2A	Metallothionein-2	23.65	23.65	23.65	23.66	23.23	22.36	21.24	20.34	23.44	23.65	23.87	24.31	23.33	23.45	23.33	23.22	-0.000308991	0.000490189	0.00953102	-0.412088	-1.2892	-2.40709	-3.30224	0.216749	0.433479	0.874279	-0.1092	0.0188999	-0.10471	-0.2183
ENSG00000125844	RRBP1	Ribosome-binding protein 1	23.12	22.96	22.8	22.46	20.27	20.93	21.66	22.21	23.51	23.24	22.97	22.43	19.36	20.82	21.29	21.69	-0.162981	-0.326712	-0.65867	-2.85576	-2.19682	-1.46557	-0.911341	-0.271912	-0.542721	-1.08041	-4.15214	-2.68641	-2.21565	-1.82067
ENSG00000127955	GNAI1	Guanine nucleotide-binding protein G(i) subunit alpha-1	19.04	19.15	19.27	19.5	18.94	18.18	17.65	17.28	19.13	18.99	18.85	18.58	16.48	16.41	16.3	16.22	0.112669	0.225908	0.457829	-0.0995407	-0.861521	-1.39226	-1.76432	-0.1364	-0.272791	-0.545721	-2.65021	-2.71501	-2.83125	-2.91103
ENSG00000128534	NAA38	N-alpha-acetyltransferase 38, NatC auxiliary subunit	18.29	18.57	18.85	19.36	19.06	19.1	18.4	17.78	19.64	19.67	19.7	19.77	18.14	18.51	18.6	18.64	0.27965	0.55348	1.06246	0.76198	0.80677	0.102699	-0.50956	0.0307007	0.0631008	0.136332	-1.5012	-1.1305	-1.04267	-1.00327
ENSG00000129116	PALLD	Palladin	24.35	24.37	24.39	24.44	24	23.56	23.02	22.6	24.7	24.69	24.67	24.64	24.49	24.49	23	22.44	0.02318	0.0461502	0.0911598	-0.343569	-0.784328	-1.32939	-1.74868	-0.0156498	-0.0311699	-0.0619602	-0.21422	-0.21439	-1.70173	-2.25948
ENSG00000130816	DNMT1	DNA (cytosine-5)-methyltransferase 1	22.63	22.59	22.54	22.43	21.86	20.41	19.89	19.63	21.91	21.91	21.9	21.89	21.28	20.27	19.62	19.17	-0.0451603	-0.0928192	-0.201361	-0.769831	-2.22372	-2.74034	-3.00274	-0.00572968	-0.0105705	-0.0205898	-0.636011	-1.64537	-2.29698	-2.74343
ENSG00000131100	ATP6V1E1	V-type proton ATPase subunit E 1	20.57	19.94	19.32	18.06	14.72	16.25	15.92	16.01	21.09	20.36	19.62	18.15	17.88	18.34	18.5	18.59	-0.62932	-1.25749	-2.51388	-5.85414	-4.32117	-4.64897	-4.56064	-0.733339	-1.46867	-2.94663	-3.21742	-2.75208	-2.58843	-2.49917
ENSG00000132357	CARD6	Caspase recruitment domain-containing protein 6	19.13	19.23	19.33	19.52	18.72	18.72	18.72	18.72	18.61	18.52	18.43	18.25	20.83	20.48	20.29	20.15	0.0988712	0.197691	0.39513	-0.41062	-0.412489	-0.412489	-0.412489	-0.0892792	-0.17831	-0.3535	2.22345	1.87832	1.68256	1.54507
ENSG00000132591	ERAL1	GTPase Era, mitochondrial	18.91	19.41	19.91	20.89	20.95	20.23	18.57	17.24	19.4	19.48	19.56	19.71	19.37	19.24	18.95	18.71	0.495779	0.991098	1.97165	2.039	1.31034	-0.34124	-1.67512	0.0772591	0.154699	0.31193	-0.0339699	-0.16773	-0.45566	-0.69067
ENSG00000133265	HSPBP1	Hsp70-binding protein 1	19.9	19.84	19.79	19.68	20.57	19.61	18.8	18.23	21.88	21.9	21.91	21.95	20.37	20.48	20.61	20.72	-0.0576801	-0.11371	-0.222811	0.665619	-0.294241	-1.10455	-1.67537	0.01651	0.0332794	0.0683498	-1.51278	-1.39712	-1.26402	-1.16148
ENSG00000134056	MRPS36	28S ribosomal protein S36, mitochondrial	21.19	21.08	20.97	20.76	20.76	20.07	19.7	19.47	20.96	20.96	20.95	20.93	19.1	18.86	19.08	19.25	-0.110741	-0.220119	-0.42709	-0.432291	-1.12021	-1.49064	-1.72372	-0.00664902	-0.0143395	-0.0335999	-1.86731	-2.10793	-1.88222	-1.71471
ENSG00000135655	USP15	Ubiquitin carboxyl-terminal hydrolase 15	19.53	19.84	20.14	20.74	18.96	18.87	18.58	18.37	20.39	20.48	20.57	20.77	19.32	19.56	19.5	19.42	0.302391	0.60479	1.20957	-0.57461	-0.66691	-0.951029	-1.16445	0.0916405	0.184339	0.378651	-1.06645	-0.82266	-0.888071	-0.96904
ENSG00000135720	DYNC1LI2	Cytoplasmic dynein 1 light intermediate chain 2	19.98	20.29	20.6	21.2	19.76	19.62	19.09	18.66	19.33	19.44	19.55	19.76	17.98	18.51	18.41	18.26	0.31296	0.62336	1.22354	-0.22027	-0.351191	-0.88516	-1.31559	0.11244	0.22315	0.433861	-1.35182	-0.820229	-0.923038	-1.0731
ENSG00000136205	TNS3	Tensin-3	20.04	19.95	19.86	19.67	17.12	19.63	20.33	21	21.1	21.06	21.01	20.92	18.69	18.63	18.2	17.84	-0.0922108	-0.18445	-0.36902	-2.9169	-0.414841	0.285879	0.95459	-0.0420914	-0.0852413	-0.173922	-2.40604	-2.47033	-2.90246	-3.25445
ENSG00000136448	NMT1	Glycylpeptide N-tetradecanoyltransferase 1	22.1	22.2	22.3	22.5	21.86	21.65	21.36	21.16	22.48	22.44	22.41	22.33	20.22	20.55	20.51	20.56	0.103449	0.20566	0.4079	-0.237329	-0.450781	-0.738531	-0.93676	-0.0348797	-0.0700893	-0.141048	-2.2591	-1.92757	-1.96197	-1.91738
ENSG00000136950	ARPC5L	Actin-related protein 2/3 complex subunit 5-like protein	20.78	20.94	21.09	21.39	21.24	20.95	21.06	21.17	21.48	21.58	21.67	21.86	19.77	20.27	20.55	20.74	0.158468	0.314379	0.61072	0.461239	0.17071	0.279959	0.397459	0.0967102	0.1933	0.384831	-1.70523	-1.20857	-0.92654	-0.74122
ENSG00000137073	UBAP2	Ubiquitin-associated protein 2	21.56	21.59	21.62	21.68	21	21	18.08	16.98	22.31	22.12	21.94	21.59	20.78	20.06	19.78	19.57	0.0296802	0.0589294	0.11799	-0.554451	-0.55467	-3.48127	-4.57875	-0.180769	-0.361549	-0.71895	-1.52446	-2.24207	-2.52054	-2.73823
ENSG00000137337	MDC1	Mediator of DNA damage checkpoint protein 1	24.66	24.62	24.58	24.51	24.7	23.8	23.11	22.61	23.39	23.53	23.66	23.95	22.75	23.36	23.96	24.38	-0.0420494	-0.0832405	-0.156731	0.0388699	-0.85718	-1.54721	-2.04796	0.13468	0.271921	0.560391	-0.643949	-0.0317802	0.562601	0.9849
ENSG00000138801	PAPSS1	Bifunctional 3-phosphoadenosine 5-phosphosulfate synthase 1	21.88	21.95	22.02	22.17	21.72	21.33	20.09	19.07	22.56	22.61	22.66	22.76	21.35	21.62	21.68	21.71	0.0729504	0.14686	0.29401	-0.153879	-0.541189	-1.78184	-2.80597	0.0494003	0.0989704	0.201759	-1.20549	-0.94046	-0.88299	-0.851431
ENSG00000138802	SEC24B	Protein transport protein Sec24B	18.09	18.57	19.05	19.96	19.47	18.59	17.58	16.81	18.26	18.1	17.93	17.62	17.46	16.84	16.38	16.05	0.48152	0.9566	1.86436	1.37758	0.495869	-0.51568	-1.27605	-0.16205	-0.32243	-0.63587	-0.79781	-1.41738	-1.87724	-2.21236
ENSG00000140650	PMM2	Phosphomannomutase 2	19.89	20.01	20.13	20.38	21.25	19.82	19.11	18.67	20.77	20.79	20.81	20.87	18.95	19.09	18.31	17.69	0.119761	0.240879	0.48855	1.35884	-0.0693703	-0.775351	-1.21245	0.0185413	0.0393601	0.0954018	-1.82385	-1.67817	-2.45971	-3.07813
ENSG00000143179	UCK2	Uridine-cytidine kinase 2	19.44	19.78	20.12	20.78	18.11	18.11	18.36	18.56	22.06	21.98	21.91	21.77	20.67	20.03	19.8	19.66	0.34165	0.681438	1.34172	-1.33337	-1.33164	-1.08227	-0.876591	-0.0723	-0.14414	-0.285841	-1.384	-2.02333	-2.25861	-2.39947
ENSG00000144224	UBXN4	UBX domain-containing protein 4	18.79	19	19.22	19.66	19.77	18.86	18.02	17.4	19.22	19.33	19.45	19.7	16.89	16.89	17.96	18.89	0.21797	0.43642	0.87513	0.98045	0.0683804	-0.76873	-1.38445	0.11417	0.231138	0.479559	-2.32985	-2.33398	-1.2642	-0.335121
ENSG00000149115	TNKS1BP1	182 kDa tankyrase-1-binding protein	20.84	20.83	20.82	20.8	19.81	19.39	19.44	19.4	20.95	20.7	20.45	19.95	18.81	19.1	19.45	19.72	-0.010601	-0.0212002	-0.0426617	-1.02682	-1.45253	-1.40532	-1.43745	-0.246941	-0.494652	-0.99226	-2.13959	-1.84833	-1.49515	-1.2284
ENSG00000149782	PLCB3	1-phosphatidylinositol 4,5-bisphosphate phosphodiesterase beta-3	19.46	19.63	19.79	20.1	20.67	19.98	19.17	18.56	20.84	20.81	20.79	20.74	18.97	18.94	19.03	19.12	0.162229	0.323099	0.63517	1.20683	0.51153	-0.295021	-0.900721	-0.0220509	-0.04492	-0.09445	-1.86807	-1.89903	-1.80276	-1.7154
ENSG00000150593	PDCD4	Programmed cell death protein 4	23.42	23.39	23.35	23.27	22.58	22.39	21.44	20.76	24.16	23.96	23.76	23.35	22.08	22.43	22.64	22.78	-0.0369892	-0.0745487	-0.15415	-0.841179	-1.03573	-1.98662	-2.66632	-0.203911	-0.408241	-0.81642	-2.08872	-1.7294	-1.52505	-1.38484
ENSG00000150961	SEC24D	Protein transport protein Sec24D	20.51	20.58	20.64	20.78	20.59	20.96	21.06	21.18	21.22	21.15	21.07	20.91	19.28	19.28	19.28	19.28	0.0680599	0.136339	0.274139	0.0799999	0.450008	0.553928	0.66989	-0.0773602	-0.155001	-0.31189	-1.94115	-1.94142	-1.94142	-1.94142
ENSG00000151632	AKR1C2	Aldo-keto reductase family 1 member C2	26.34	26.37	26.39	26.43	26.2	26.17	26.14	26.11	26.42	26.36	26.31	26.2	25.68	25.91	26.36	26.72	0.0208492	0.0417805	0.0836105	-0.143539	-0.17238	-0.206261	-0.2309	-0.0542011	-0.10853	-0.21673	-0.73873	-0.507721	-0.0598602	0.30113
ENSG00000153207	AHCTF1	Protein ELYS	18.56	18.98	19.4	20.23	20.9	20.27	19.73	19.34	19.5	19.84	20.18	20.85	18.54	18.35	19	19.59	0.4181	0.836182	1.67236	2.34226	1.7085	1.16943	0.778131	0.337879	0.67622	1.35114	-0.961821	-1.15297	-0.50321	0.0913906
ENSG00000155959	VBP1	Prefoldin subunit 3	20.43	20.75	21.06	21.7	21.33	20.77	19.67	18.77	22.2	22.28	22.37	22.54	20.76	21.07	21.3	21.45	0.318541	0.63603	1.26651	0.904141	0.341332	-0.76362	-1.65412	0.0840206	0.16884	0.342491	-1.44067	-1.12459	-0.901529	-0.748569
ENSG00000163002	NUP35	Nucleoporin NUP53	21.02	21.08	21.15	21.28	21.28	20.16	19.12	18.34	21.42	21.4	21.38	21.33	20.67	20.67	19.35	18.86	0.0640297	0.127779	0.254841	0.258499	-0.861521	-1.90486	-2.6789	-0.0187817	-0.0381508	-0.0805206	-0.748831	-0.74843	-2.06032	-2.55228
ENSG00000164904	ALDH7A1	Alpha-aminoadipic semialdehyde dehydrogenase	23.25	23.23	23.21	23.16	22.73	22.17	21.55	21.07	23.33	23.39	23.45	23.56	22.41	22.49	22.6	22.69	-0.0193195	-0.0392704	-0.0843296	-0.520271	-1.07536	-1.69699	-2.17085	0.0556812	0.111801	0.224871	-0.92264	-0.848599	-0.731939	-0.640039
ENSG00000166741	NNMT	Nicotinamide N-methyltransferase	21.41	21.5	21.58	21.75	21.39	20.99	20.41	19.96	22.54	22.46	22.38	22.22	20.94	21.34	21.44	21.48	0.0860596	0.172241	0.34169	-0.0165691	-0.421139	-1.0011	-1.4494	-0.0826111	-0.164051	-0.318031	-1.59978	-1.19858	-1.10503	-1.06233
ENSG00000168264	IRF2BP2	Interferon regulatory factor 2-binding protein 2	19.16	19.18	19.19	19.21	18.83	18.24	18.22	18.27	20.86	20.58	20.3	19.73	18.38	19.48	19.04	18.56	0.0127697	0.0263996	0.0501995	-0.333429	-0.926729	-0.946421	-0.89064	-0.28385	-0.566479	-1.13271	-2.48663	-1.38491	-1.82716	-2.30676
ENSG00000168906	MAT2A	S-adenosylmethionine synthase isoform type-2	23.86	23.91	23.96	24.07	24	23.92	23.53	23.27	23.95	23.94	23.92	23.89	24.22	23.88	23.94	23.99	0.0507202	0.101599	0.2066	0.13776	0.055809	-0.33395	-0.586151	-0.0158615	-0.0319309	-0.0635605	0.27117	-0.0683804	-0.0105209	0.0358486
ENSG00000170473	WIBG	Partner of Y14 and mago	20.98	21.07	21.17	21.37	21.03	19.77	19.03	18.4	20.79	20.82	20.85	20.92	20.28	19.81	20.39	20.67	0.0975208	0.195011	0.38975	0.0527706	-1.20911	-1.94558	-2.57204	0.0336609	0.0666199	0.133202	-0.503199	-0.976519	-0.398479	-0.11199
ENSG00000172172	MRPL13	39S ribosomal protein L13, mitochondrial	20.98	21.01	21.05	21.12	21.33	21.33	19.1	18.26	20.37	20.48	20.58	20.79	20.42	20.22	20.1	20.02	0.0342693	0.0686092	0.13695	0.352369	0.352079	-1.88151	-2.71911	0.10552	0.21105	0.42211	0.0522404	-0.152361	-0.27084	-0.3487
ENSG00000173801	JUP	Junction plakoglobin	21.78	21.86	21.94	22.08	21.01	20.01	20.3	20.62	22.24	22.14	22.04	21.83	20.47	20.4	20.57	20.71	0.0785694	0.156061	0.302271	-0.773951	-1.77269	-1.48458	-1.15648	-0.101801	-0.2036	-0.408901	-1.76924	-1.83694	-1.6737	-1.52588
ENSG00000175054	ATR	Serine/threonine-protein kinase ATR	21.94	21.36	20.78	19.61	19.13	18.88	18.64	18.45	18.88	19.34	19.8	20.74	19.22	19.23	19.66	20.04	-0.580421	-1.16099	-2.32575	-2.81063	-3.05444	-3.30029	-3.48873	0.460621	0.92395	1.86421	0.33572	0.34589	0.778061	1.15923
ENSG00000175467	SART1	U4/U6.U5 tri-snRNP-associated protein 1	20.26	19.97	19.68	19.09	20.43	19.79	18.74	18.01	20.27	20.33	20.38	20.48	17.69	18.19	18.32	18.37	-0.293621	-0.587132	-1.17271	0.171829	-0.46751	-1.52163	-2.25301	0.0514584	0.103769	0.20743	-2.58648	-2.08563	-1.95139	-1.9016
ENSG00000177425	PAWR	PRKC apoptosis WT1 regulator protein	22.29	22.27	22.25	22.21	21.01	20.81	20.36	20.02	22.82	22.77	22.72	22.63	22.41	22.05	21.65	21.36	-0.0232696	-0.0447693	-0.0793896	-1.28313	-1.47805	-1.92752	-2.27194	-0.0470886	-0.094099	-0.186899	-0.403278	-0.769669	-1.16295	-1.46118
ENSG00000178425	NT5DC1	5-nucleotidase domain-containing protein 1	19.04	18.91	18.78	18.53	17.28	17.55	17.84	18.06	20.12	20.2	20.27	20.44	15.88	16.9	17.95	18.74	-0.126251	-0.25276	-0.506771	-1.75336	-1.48506	-1.1967	-0.97887	0.0745182	0.150909	0.317339	-4.23614	-3.21951	-2.17094	-1.37996
ENSG00000179295	PTPN11	Tyrosine-protein phosphatase non-receptor type 11	19.95	19.72	19.49	19.02	19.13	19.46	18.93	18.44	20.59	20.49	20.39	20.19	16.11	17.19	17.91	18.42	-0.225611	-0.4541	-0.923801	-0.81756	-0.48448	-1.02079	-1.51148	-0.100119	-0.19924	-0.39711	-4.47639	-3.40159	-2.67586	-2.17462
ENSG00000180370	PAK2	Serine/threonine-protein kinase PAK 2	22.69	22.75	22.81	22.93	22.67	22.67	21.1	20.51	22.73	22.71	22.69	22.65	22.43	22.24	22.32	22.39	0.0592499	0.1182	0.238312	-0.0196495	-0.0199699	-1.59549	-2.1863	-0.0220795	-0.0434494	-0.0798397	-0.297649	-0.48662	-0.406029	-0.34207
ENSG00000181019	NQO1	NAD(P)H dehydrogenase [quinone] 1	26.16	26.15	26.13	26.11	26.12	26.02	26.16	26.29	26.23	26.22	26.2	26.18	26.01	26.03	26.26	26.46	-0.014019	-0.0273304	-0.0494099	-0.0433998	-0.13744	0.000740051	0.130081	-0.0133591	-0.0270004	-0.0535698	-0.220119	-0.19874	0.0352898	0.229469
ENSG00000182934	SRPR	Signal recognition particle receptor subunit alpha	21.37	21.28	21.19	21.01	20.43	20.95	20.59	20.21	21.44	21.62	21.79	22.14	20.19	20.54	20.68	20.76	-0.0894413	-0.179941	-0.359652	-0.94433	-0.42231	-0.783941	-1.16116	0.173861	0.347221	0.694181	-1.25425	-0.901979	-0.760158	-0.683489
ENSG00000187134	AKR1C1	Aldo-keto reductase family 1 member C1	24.9	24.99	25.09	25.28	24.76	24.73	24.85	24.95	24.43	24.35	24.27	24.11	24.41	24.32	24.51	24.69	0.0949211	0.189812	0.381111	-0.137388	-0.165379	-0.0509396	0.0491219	-0.0821209	-0.163881	-0.32382	-0.02075	-0.1152	0.0785599	0.25449
ENSG00000197081	IGF2R	Cation-independent mannose-6-phosphate receptor	22.58	21.89	21.2	19.81	19.96	18.98	18.02	17.3	22.56	22.35	22.15	21.74	17.99	19.02	18.98	18.82	-0.6919	-1.38378	-2.76726	-2.62422	-3.59827	-4.56226	-5.28349	-0.203619	-0.407999	-0.8164	-4.56571	-3.5373	-3.57838	-3.7385
ENSG00000197256	KANK2	KN motif and ankyrin repeat domain-containing protein 2	20.68	20.56	20.45	20.22	18.58	18.89	19	19.07	18.8	18.23	17.66	16.51	17.28	17.41	17.47	17.52	-0.118231	-0.23505	-0.463249	-2.09801	-1.79168	-1.67772	-1.61643	-0.571381	-1.14359	-2.28857	-1.51712	-1.38756	-1.32878	-1.28515
ENSG00000213551	DNAJC9	DnaJ homolog subfamily C member 9	19.71	19.7	19.69	19.66	20.04	18.53	18.1	17.91	21.58	21.54	21.5	21.42	19.18	19.95	20.03	20.02	-0.00592041	-0.0145493	-0.0455799	0.3302	-1.17652	-1.60539	-1.7956	-0.0403595	-0.0799503	-0.157801	-2.39822	-1.62391	-1.54982	-1.56031
ENSG00000223496	EXOSC6	Exosome complex component MTR3	21.67	21.57	21.47	21.26	21.29	20.15	19.67	19.21	21.36	21.34	21.32	21.28	20.75	20.61	20.66	20.71	-0.102791	-0.206541	-0.419312	-0.3857	-1.52911	-2.00631	-2.45989	-0.0206604	-0.0406208	-0.074831	-0.609621	-0.749231	-0.69788	-0.642771
ENSG00000227184	EPPK1		19.68	19.73	19.78	19.87	19.49	19.09	18.42	17.9	20.56	20.6	20.64	20.7	20.18	19.3	18.65	18.13	0.048521	0.0980205	0.19417	-0.19309	-0.589529	-1.25435	-1.77429	0.0367413	0.072691	0.13965	-0.379799	-1.26296	-1.91259	-2.43328
ENSG00000002586	CD99	CD99 antigen	20.28	19.95	19.61	18.92	18.49	19.64	20.47	21.06	18.06	18.06	18.06	18.06	20.17	19.96	19.98	20.03	-0.338779	-0.678709	-1.36466	-1.79172	-0.64703	0.185051	0.775511	0	0	0	2.11424	1.90057	1.92896	1.97666
ENSG00000010278	CD9	CD9 antigen	22.05	21.8	21.55	21.05	22.63	22.86	23.36	23.79	22.33	22.24	22.15	21.97	22.86	22.61	22.7	22.76	-0.252399	-0.50482	-1.0014	0.579851	0.80311	1.30954	1.73256	-0.0904808	-0.18037	-0.356541	0.530249	0.28311	0.368279	0.43247
ENSG00000081154	PCNP	PEST proteolytic signal-containing nuclear protein	22.39	22.36	22.32	22.25	22.57	22.04	21.55	21.18	22.06	21.97	21.89	21.71	22.01	21.62	21.76	21.86	-0.0355511	-0.071991	-0.14752	0.173019	-0.348621	-0.84523	-1.20984	-0.0866795	-0.173719	-0.348249	-0.0483398	-0.43424	-0.29875	-0.200289
ENSG00000086061	DNAJA1	DnaJ homolog subfamily A member 1	25.5	25.41	25.32	25.14	24.81	24.6	24.42	24.3	25.49	25.42	25.35	25.22	24.73	24.81	24.71	24.67	-0.0907612	-0.18165	-0.36342	-0.688011	-0.899401	-1.07379	-1.19946	-0.0682087	-0.13612	-0.270109	-0.757999	-0.681759	-0.7775	-0.824758
ENSG00000092201	SUPT16H	FACT complex subunit SPT16	25	24.99	24.99	24.98	25	24.82	24.86	24.92	24.35	24.37	24.4	24.44	24.75	24.52	24.23	24.01	-0.00224876	-0.00520897	-0.016119	-0.0012188	-0.178249	-0.134649	-0.0762596	0.0220013	0.0443516	0.0877018	0.40138	0.165381	-0.12574	-0.344568
ENSG00000100028	SNRPD3	Small nuclear ribonucleoprotein Sm D3	25	25.06	25.12	25.24	25.27	25.41	25.6	25.73	24.62	24.63	24.63	24.64	24.94	25	24.9	24.81	0.0605488	0.12097	0.2402	0.26977	0.41815	0.599329	0.7374	0.00579071	0.0114708	0.0236912	0.31904	0.38439	0.28145	0.187931
ENSG00000100300	TSPO	Translocator protein	19.43	19.5	19.57	19.73	19.44	19.05	20.07	20.95	17.7	17.92	18.15	18.6	21.16	20.7	19.61	18.99	0.0681305	0.139431	0.29505	0.0108013	-0.38118	0.63998	1.52028	0.225651	0.452021	0.905701	3.4615	2.99891	1.91425	1.28973
ENSG00000101474	APMAP	Adipocyte plasma membrane-associated protein	22.33	22.3	22.27	22.22	22.72	22.37	22.31	22.26	21.83	21.87	21.9	21.97	22.07	22.12	22.11	22.08	-0.0316715	-0.0623512	-0.116942	0.391169	0.0374298	-0.026371	-0.0706005	0.0377007	0.074789	0.145491	0.239389	0.295271	0.27717	0.25532
ENSG00000101911	PRPS2	Ribose-phosphate pyrophosphokinase 2	23.05	23.03	23	22.96	22.92	23	22.74	22.52	23.46	23.55	23.63	23.79	23.63	23.59	23.51	23.45	-0.0268688	-0.0523491	-0.095089	-0.12933	-0.0571899	-0.30876	-0.52945	0.0824699	0.16457	0.326	0.167471	0.12838	0.0498409	-0.00942039
ENSG00000102967	DHODH	Dihydroorotate dehydrogenase (quinone), mitochondrial	19.13	19.18	19.22	19.32	19.79	19.32	19.09	18.95	18.6	18.55	18.49	18.39	18.01	18.94	18.53	18.09	0.0449009	0.0909805	0.189529	0.65538	0.18475	-0.0425491	-0.183809	-0.0556202	-0.10948	-0.206829	-0.593359	0.341761	-0.0675297	-0.51428
ENSG00000103018	CYB5B	Cytochrome b5 type B	22.6	22.7	22.8	23	22.97	23.12	23.4	23.62	22.06	22.16	22.26	22.45	23.07	23.21	23.13	23.09	0.0987396	0.19767	0.39786	0.372089	0.523109	0.79932	1.01648	0.0968494	0.19401	0.387329	1.00531	1.14845	1.07147	1.03256
ENSG00000104823	ECH1	Delta(3,5)-Delta(2,4)-dienoyl-CoA isomerase, mitochondrial	21.58	21.78	21.98	22.38	22.41	22.87	23.32	23.66	21.1	21.36	21.61	22.11	22.42	22.61	22.57	22.52	0.199539	0.399569	0.797689	0.821579	1.28769	1.74036	2.07775	0.25461	0.50803	1.00665	1.3116	1.50602	1.46296	1.41325
ENSG00000108479	GALK1	Galactokinase	22.37	22.27	22.16	21.94	22.37	22.02	21.88	21.8	21.87	21.99	22.12	22.38	22.58	22.54	22.4	22.31	-0.10807	-0.216509	-0.42897	-0.00452995	-0.35309	-0.492819	-0.57365	0.12402	0.249279	0.508179	0.71142	0.667481	0.533939	0.442419
ENSG00000111726	CMAS	N-acylneuraminate cytidylyltransferase	19.23	19.1	18.96	18.69	19.06	20.76	22.25	23.3	18.32	18.22	18.13	17.94	20.32	20.47	20.72	20.92	-0.131569	-0.265129	-0.534941	-0.17474	1.53463	3.0164	4.07499	-0.0932312	-0.185591	-0.371111	2.00073	2.15871	2.40647	2.59973
ENSG00000111843	TMEM14C	Transmembrane protein 14C	16.7	17.22	17.73	18.75	18.02	18.04	18.83	19.5	16.2	16.18	16.17	16.13	19.49	19.82	19.71	19.59	0.510929	1.02346	2.04471	1.31346	1.33261	2.12879	2.79771	-0.0169907	-0.0349007	-0.0693398	3.28791	3.61686	3.51236	3.3874
ENSG00000112159	MDN1	Midasin	17.22	17.81	18.4	19.62	18.84	18.38	18.48	18.6	19.8	19.63	19.46	19.11	18.75	19.58	18.8	18.45	0.58893	1.18432	2.40768	1.62054	1.16693	1.26365	1.38662	-0.171959	-0.343418	-0.68643	-1.05227	-0.220058	-0.997608	-1.35364
ENSG00000112335	SNX3	Sorting nexin-3	20.98	20.61	20.24	19.51	20.68	20.4	20.32	20.29	20.52	20.47	20.42	20.31	21.14	20.54	20.84	21.07	-0.369551	-0.73827	-1.46768	-0.2952	-0.570909	-0.652901	-0.6865	-0.0515804	-0.10323	-0.207319	0.61562	0.0171413	0.321341	0.54854
ENSG00000112667	C6orf108	Deoxyribonucleoside 5-monophosphate N-glycosidase	20.96	20.87	20.78	20.6	21.71	21.36	20.76	20.3	20.94	21.03	21.11	21.27	21.38	21.04	21.64	22.17	-0.0872498	-0.17638	-0.362919	0.74795	0.400261	-0.20252	-0.659649	0.0844994	0.167191	0.326321	0.43524	0.0963211	0.699659	1.22966
ENSG00000115541	HSPE1	10 kDa heat shock protein, mitochondrial	26.92	26.98	27.04	27.16	27.23	27.38	27.61	27.8	26.77	26.82	26.86	26.95	27.35	27.34	27.41	27.46	0.0593204	0.119129	0.241369	0.310921	0.45521	0.688931	0.87385	0.0441399	0.0881691	0.174589	0.580318	0.568199	0.632219	0.688648
ENSG00000116791	CRYZ	Quinone oxidoreductase	22.56	22.53	22.5	22.44	22.33	21.8	21.49	21.27	22.59	22.52	22.45	22.32	22.19	22.22	22.28	22.33	-0.0304108	-0.0600891	-0.11825	-0.226561	-0.756769	-1.07071	-1.28939	-0.0664196	-0.132669	-0.261589	-0.397259	-0.364279	-0.30126	-0.25141
ENSG00000117228	GBP1	Interferon-induced guanylate-binding protein 1	21.8	21.8	21.8	21.8	21.86	21.69	20.81	20.07	20.68	20.84	21.01	21.32	20.47	21.21	21.36	21.42	0.00465965	0.00761032	0.000999451	0.0641995	-0.107149	-0.98452	-1.72532	0.1654	0.328749	0.63814	-0.20487	0.5343	0.676948	0.74238
ENSG00000117593	DARS2	Aspartate--tRNA ligase, mitochondrial	21.45	21.61	21.77	22.08	22.67	22.28	21.95	21.69	20.12	20.4	20.68	21.24	20.24	20.79	21.08	21.27	0.16053	0.319599	0.625198	1.21871	0.83408	0.49588	0.241869	0.2824	0.564369	1.12247	0.121519	0.66984	0.960789	1.15018
ENSG00000119707	RBM25	RNA-binding protein 25	21.67	21.88	22.09	22.52	22.1	22.33	22.14	21.94	22.32	22.23	22.15	21.98	22.11	22.15	22.05	21.95	0.212849	0.425619	0.85383	0.42808	0.66065	0.467699	0.276668	-0.0882587	-0.175921	-0.34803	-0.21442	-0.17119	-0.27742	-0.37204
ENSG00000124693	HIST1H3A	Histone H3.1	25.52	25.43	25.34	25.16	25.98	25.59	25.3	25.08	24.67	24.68	24.68	24.69	26.79	26.59	26.5	26.45	-0.0868092	-0.17487	-0.35125	0.465309	0.0780792	-0.219	-0.43449	0.00623894	0.0127182	0.02495	2.12503	1.92324	1.82986	1.78559
ENSG00000124767	GLO1	Lactoylglutathione lyase	24.81	24.9	24.99	25.17	24.83	24.61	24.34	24.14	24.73	24.68	24.63	24.52	24.17	24.09	24.16	24.24	0.0891914	0.178461	0.357302	0.0235405	-0.202478	-0.46599	-0.665459	-0.0525913	-0.10486	-0.206631	-0.55851	-0.642271	-0.56719	-0.49411
ENSG00000130508	PXDN	Peroxidasin homolog	20.09	20.13	20.17	20.24	21	20.6	20.7	20.82	20.29	19.99	19.69	19.09	21.25	21.03	20.94	20.87	0.0448208	0.0872803	0.1527	0.9125	0.5114	0.61047	0.729191	-0.298389	-0.59687	-1.19418	0.964691	0.74069	0.655901	0.57963
ENSG00000132182	NUP210	Nuclear pore membrane glycoprotein 210	22	21.93	21.87	21.75	21.65	21.31	21.5	21.57	21.73	21.46	21.19	20.64	21.16	21.12	21.05	20.99	-0.0624504	-0.124891	-0.24971	-0.346691	-0.68272	-0.493961	-0.42724	-0.265451	-0.533941	-1.09013	-0.56633	-0.606131	-0.67985	-0.73266
ENSG00000132383	RPA1	Replication protein A 70 kDa DNA-binding subunit	22.8	22.75	22.7	22.61	22.22	22.38	22.58	22.74	22.41	22.28	22.14	21.88	22.24	22.15	22.26	22.37	-0.0469799	-0.0941601	-0.18948	-0.580381	-0.419121	-0.21249	-0.0511112	-0.13508	-0.268921	-0.5299	-0.17643	-0.26099	-0.14699	-0.0444298
ENSG00000132676	DAP3	28S ribosomal protein S29, mitochondrial	22.11	21.95	21.79	21.46	21.61	21.7	22.12	22.39	20.68	20.65	20.63	20.57	20.84	20.71	20.69	20.69	-0.16193	-0.3239	-0.64768	-0.49741	-0.412731	0.0126591	0.282879	-0.0269794	-0.0534801	-0.106649	0.157391	0.034771	0.0092411	0.0106106
ENSG00000134809	TIMM10	Mitochondrial import inner membrane translocase subunit Tim10	15.94	16.8	17.66	19.39	19.61	18.74	18.94	19.18	16.35	16.53	16.71	17.08	18.91	18.81	18.75	18.71	0.86123	1.72384	3.45483	3.67188	2.80811	3.00066	3.2416	0.18322	0.36681	0.73554	2.5684	2.4687	2.40764	2.36123
ENSG00000135387	CAPRIN1	Caprin-1	24.47	24.54	24.61	24.75	24.34	24.24	23.91	23.65	24.75	24.74	24.73	24.7	24.47	24.28	24.25	24.23	0.0709896	0.142389	0.28516	-0.128962	-0.223631	-0.555561	-0.816141	-0.0118103	-0.0235901	-0.0469704	-0.279039	-0.46928	-0.50016	-0.51791
ENSG00000136143	SUCLA2	Succinyl-CoA ligase [ADP-forming] subunit beta, mitochondrial	19.28	18.99	18.69	18.11	17.89	18.87	19.14	19.25	15.35	15.98	16.61	17.86	19.5	19.56	19.7	19.81	-0.292309	-0.58378	-1.17231	-1.39126	-0.410049	-0.133409	-0.0251904	0.632151	1.26207	2.50833	4.15226	4.20673	4.3466	4.4644
ENSG00000137267	TUBB2A	Tubulin beta-2A chain	21.7	21.8	21.9	22.09	23.86	23.98	23.69	23.44	23.3	23.05	22.8	22.29	21.19	23.1	24.97	26.36	0.0987492	0.197639	0.390499	2.16407	2.2831	1.98966	1.73557	-0.253431	-0.50629	-1.01139	-2.11407	-0.199301	1.66905	3.05964
ENSG00000137801	THBS1	Thrombospondin-1	19.21	19.33	19.46	19.7	21.02	21.08	21.06	21.03	19.38	18.92	18.46	17.54	20.5	21.11	21.49	21.75	0.121519	0.24617	0.488539	1.8116	1.86708	1.8449	1.8173	-0.458919	-0.917881	-1.83685	1.11836	1.72655	2.10772	2.36733
ENSG00000137807	KIF23	Kinesin-like protein KIF23	21.91	22.1	22.29	22.67	21.67	21.68	22.11	22.46	20.99	20.65	20.31	19.62	22.06	21.87	21.45	21.1	0.19158	0.38212	0.76313	-0.23941	-0.22842	0.19437	0.54907	-0.339232	-0.679852	-1.37173	1.0682	0.872	0.453508	0.109449
ENSG00000140263	SORD	Sorbitol dehydrogenase	24.05	24.02	23.98	23.92	23.86	23.77	23.49	23.26	24.36	24.27	24.19	24.01	23.7	23.82	23.87	23.89	-0.0357914	-0.07024	-0.13114	-0.19154	-0.27898	-0.560961	-0.794272	-0.0893898	-0.179091	-0.35887	-0.662119	-0.542709	-0.49712	-0.471609
ENSG00000141141	DDX52	Probable ATP-dependent RNA helicase DDX52	17.71	18.74	19.77	21.82	21.48	21.4	21.69	21.94	17.74	17.97	18.2	18.63	20.05	20.23	20.2	20.17	1.02797	2.05594	4.11187	3.77388	3.69054	3.97493	4.22719	0.23049	0.457041	0.887362	2.31234	2.48977	2.46155	2.42521
ENSG00000143183	TMCO1	Transmembrane and coiled-coil domain-containing protein 1	22.18	22.07	21.96	21.74	22.74	22.57	22.5	22.46	21.81	21.83	21.84	21.88	23.17	22.92	22.68	22.51	-0.11211	-0.223391	-0.441931	0.560209	0.388001	0.31694	0.278589	0.0185604	0.0370712	0.0736504	1.3634	1.11517	0.875671	0.69746
ENSG00000143418	CERS2	Ceramide synthase 2	18.36	18.85	19.33	20.3	19.57	19.47	20.2	20.75	17.02	17.52	18.02	19.02	20.22	18.26	18.4	18.72	0.48703	0.973711	1.9369	1.21296	1.11145	1.8402	2.39339	0.497881	0.99934	1.99904	3.19713	1.23941	1.38156	1.70106
ENSG00000143473	KCNH1	Potassium voltage-gated channel subfamily H member 1	22.58	22.46	22.34	22.11	22.9	22.9	24.23	24.73	22.19	22.36	22.53	22.87	24.35	24.7	25	25.21	-0.118078	-0.23526	-0.464159	0.317291	0.318151	1.65231	2.15261	0.170231	0.340361	0.68026	2.1634	2.51476	2.81045	3.02399
ENSG00000143614	GATAD2B	Transcriptional repressor p66-beta	22	21.86	21.71	21.43	21.25	21.24	21.21	21.18	21.36	21.5	21.64	21.92	21.34	21.08	20.78	20.56	-0.145649	-0.290319	-0.57374	-0.75494	-0.761559	-0.798988	-0.828058	0.14213	0.28406	0.56485	-0.0127811	-0.272301	-0.574041	-0.800741
ENSG00000143799	PARP1	Poly [ADP-ribose] polymerase 1	26.23	26.21	26.18	26.12	26.3	26.2	26.06	25.95	25.78	25.85	25.92	26.05	26.02	25.71	25.43	25.23	-0.0274696	-0.0551605	-0.110651	0.0660801	-0.0309696	-0.17001	-0.28027	0.0650215	0.13039	0.260792	0.231871	-0.0737896	-0.350889	-0.556278
ENSG00000143977	SNRPG	Small nuclear ribonucleoprotein G-like protein	18.87	19.43	19.98	21.07	19.6	19.33	21.12	22.7	20.87	20.89	20.9	20.92	22.49	22.27	22.02	21.84	0.55374	1.10662	2.19441	0.730478	0.45583	2.25299	3.82526	0.0143604	0.0279503	0.0480804	1.61825	1.3995	1.15026	0.966162
ENSG00000146386	ABRACL	Costars family protein ABRACL	21.34	21.33	21.32	21.3	20.42	20.21	20.02	19.88	20.8	20.87	20.94	21.07	20.45	20.28	20.59	20.76	-0.0105114	-0.0211811	-0.0427914	-0.923161	-1.12783	-1.31523	-1.45356	0.0673695	0.134981	0.2715	-0.355351	-0.524389	-0.208281	-0.0397797
ENSG00000147155	EBP	3-beta-hydroxysteroid-Delta(8),Delta(7)-isomerase	21.4	21.19	20.99	20.57	20.52	22.02	23.35	24.33	20.94	21.01	21.08	21.23	23.3	23.14	23	22.89	-0.20582	-0.41193	-0.827459	-0.87731	0.618801	1.95135	2.92532	0.0686493	0.13809	0.281759	2.352	2.19409	2.05216	1.9487
ENSG00000149792	MRPL49	39S ribosomal protein L49, mitochondrial	19.58	19.14	18.71	17.85	18.41	19.69	20.85	21.72	18.99	18.9	18.82	18.65	20.55	20.36	20.42	20.5	-0.434149	-0.86809	-1.72822	-1.17247	0.109961	1.26816	2.1413	-0.0872097	-0.17305	-0.336031	1.56182	1.36741	1.43341	1.5079
ENSG00000151247	EIF4E	Eukaryotic translation initiation factor 4E	22.12	22.06	21.99	21.86	22.25	22.05	21.37	20.87	21.73	21.62	21.51	21.29	21.51	21.28	21.93	22.3	-0.0634804	-0.126991	-0.254311	0.13229	-0.0704708	-0.74502	-1.24425	-0.109381	-0.218771	-0.43778	-0.22538	-0.446692	0.203819	0.571669
ENSG00000155380	SLC16A1	Monocarboxylate transporter 1	21.4	21.45	21.5	21.61	21.59	21.73	21.69	21.72	21.07	21.17	21.27	21.48	20.82	20.21	20.46	20.73	0.0523109	0.104342	0.207371	0.18911	0.326801	0.285832	0.316601	0.102131	0.203772	0.407122	-0.25412	-0.861639	-0.61183	-0.345638
ENSG00000155438	MKI67IP	MKI67 FHA domain-interacting nucleolar phosphoprotein	21.09	20.99	20.89	20.69	20.6	20.3	20.09	19.96	21.13	21.04	20.95	20.76	21.01	20.82	20.69	20.6	-0.0981312	-0.19692	-0.402611	-0.488331	-0.793081	-0.997951	-1.13407	-0.091959	-0.18405	-0.36968	-0.11932	-0.30933	-0.441019	-0.533449
ENSG00000164687	FABP5	Fatty acid-binding protein, epidermal	24.51	24.44	24.37	24.23	24.5	24.54	24.48	24.42	24.66	24.68	24.7	24.74	25.12	25.08	25.14	25.19	-0.0701008	-0.13977	-0.277269	-0.0109501	0.0345802	-0.0296497	-0.0894508	0.0232716	0.0456505	0.0844402	0.46174	0.427141	0.483872	0.534401
ENSG00000165029	ABCA1	ATP-binding cassette sub-family A member 1	14.92	16.68	18.44	21.96	20.04	22.09	23.41	24.3	15.28	15.17	15.06	14.84	14.04	14.5	15.02	15.41	1.76393	3.52805	7.04814	5.1257	7.1702	8.49385	9.38521	-0.11166	-0.222259	-0.444879	-1.24135	-0.77889	-0.26314	0.12835
ENSG00000167085	PHB	Prohibitin	26.1	26.12	26.14	26.18	26.41	26.37	26.62	26.84	25.47	25.49	25.51	25.54	26.3	26.28	26.09	25.93	0.0204792	0.0406494	0.0806103	0.31287	0.275339	0.52416	0.74217	0.0157585	0.0317898	0.0635395	0.82172	0.801609	0.6136	0.455429
ENSG00000167768	KRT1	Keratin, type II cytoskeletal 1	25.44	25.28	25.13	24.82	25.58	26.7	27.61	28.29	24.98	25.04	25.1	25.2	27.99	28.12	28.39	28.61	-0.155901	-0.310961	-0.616581	0.142679	1.26397	2.17508	2.8466	0.0602799	0.11857	0.2255	3.00777	3.14175	3.41329	3.62799
ENSG00000169020	ATP5I	ATP synthase subunit e, mitochondrial	21.31	21.58	21.86	22.4	22.13	22.78	23.33	23.74	20.83	20.96	21.1	21.37	22.8	22.54	22.34	22.21	0.271921	0.54393	1.08826	0.822392	1.46562	2.02175	2.43145	0.134041	0.268141	0.537071	1.9696	1.70989	1.51281	1.37657
ENSG00000171403	KRT9	Keratin, type I cytoskeletal 9	22.81	22.71	22.61	22.43	22.5	24.35	25.58	26.45	23.11	23.23	23.34	23.57	26.38	26.56	26.95	27.27	-0.104019	-0.20462	-0.383101	-0.31336	1.53255	2.76496	3.63253	0.116909	0.233139	0.462709	3.27022	3.45279	3.84372	4.15707
ENSG00000172534	HCFC1	Host cell factor 1	22.71	22.52	22.32	21.94	22.46	22.03	21.55	21.18	22.8	22.71	22.62	22.43	21.89	21.89	21.65	21.56	-0.192381	-0.385021	-0.770481	-0.249981	-0.67943	-1.16037	-1.52824	-0.092289	-0.18466	-0.369589	-0.91036	-0.909979	-1.14889	-1.23848
ENSG00000172867	KRT2	Keratin, type II cytoskeletal 2 epidermal	24.37	23.98	23.59	22.82	24.5	25.78	26.8	27.53	24.01	23.97	23.92	23.81	27.01	26.91	27.1	27.27	-0.389462	-0.77684	-1.54515	0.13324	1.41417	2.43458	3.16082	-0.0444584	-0.0911083	-0.20031	2.99102	2.89295	3.08201	3.25339
ENSG00000173376	NDNF	Protein NDNF	20.69	20.65	20.6	20.51	21.65	22.45	23.04	23.39	18.88	18.72	18.56	18.24	20.72	20.46	20.05	19.74	-0.0450497	-0.0915794	-0.18103	0.955391	1.75565	2.34706	2.69944	-0.161409	-0.3218	-0.63859	1.83669	1.57697	1.16957	0.85985
ENSG00000175073	VCPIP1	Deubiquitinating protein VCIP135	22.5	22.31	22.11	21.73	22.6	23.4	24.11	24.64	22.37	22.38	22.39	22.4	23.92	24.11	24.21	24.27	-0.19503	-0.388771	-0.770491	0.09762	0.901739	1.61309	2.13723	0.00694084	0.0138798	0.0277596	1.54509	1.73636	1.83352	1.89645
ENSG00000183311	TUBB	Tubulin beta chain	27.66	27.66	27.65	27.64	27.57	27.62	27.47	27.34	28.04	28.1	28.16	28.27	27.82	27.85	27.87	27.88	-0.00771904	-0.01474	-0.024559	-0.0969296	-0.0461197	-0.194819	-0.32823	0.0560703	0.112141	0.22426	-0.22201	-0.19463	-0.17701	-0.165201
ENSG00000186395	KRT10	Keratin, type I cytoskeletal 10	24.68	24.41	24.15	23.62	24.51	25.76	26.62	27.24	25.14	24.79	24.45	23.76	27.06	27.1	27.31	27.49	-0.26515	-0.52869	-1.05311	-0.165459	1.08013	1.94745	2.56133	-0.344349	-0.68862	-1.37701	1.91695	1.95674	2.17276	2.35163
ENSG00000186603	HPDL	4-hydroxyphenylpyruvate dioxygenase-like protein	16.64	17.39	18.14	19.64	17.74	17.91	18.26	18.52	16.09	16.42	16.76	17.44	18.18	17.43	17.47	17.54	0.751061	1.50487	3.00568	1.10175	1.27768	1.62337	1.88156	0.334591	0.66992	1.34961	2.08564	1.34195	1.37695	1.44642
ENSG00000187109	NAP1L1	Nucleosome assembly protein 1-like 1	25.55	25.56	25.57	25.59	25.65	25.57	25.53	25.5	26.11	26.14	26.17	26.23	25.75	25.8	25.86	25.91	0.00754166	0.0156708	0.0357418	0.102732	0.0231705	-0.021019	-0.0519886	0.0311603	0.0623512	0.12508	-0.35689	-0.309349	-0.244919	-0.195679
ENSG00000187555	USP7	Ubiquitin carboxyl-terminal hydrolase 7	20.58	21.01	21.44	22.26	20.98	20.86	20.6	20.39	22.1	22.05	21.99	21.87	21.62	21.64	21.74	21.81	0.427271	0.851622	1.67936	0.395351	0.271341	0.0159111	-0.19438	-0.0568504	-0.113831	-0.230299	-0.488529	-0.46475	-0.362721	-0.290831
ENSG00000188536	HBA1	Hemoglobin subunit alpha	15.13	16.17	17.22	19.34	19.09	19.14	18.84	18.6	23.03	22.56	22.08	21.14	23.72	23.84	24.27	24.62	1.03951	2.08313	4.20604	3.96191	4.0101	3.70371	3.4717	-0.47176	-0.943951	-1.88917	0.689169	0.812479	1.24047	1.59567
ENSG00000188612	SUMO2	Small ubiquitin-related modifier 2	24.01	23.57	23.12	22.23	23.08	23.26	23.27	23.24	22.09	22.28	22.46	22.84	23.58	23.65	23.58	23.53	-0.444399	-0.889109	-1.77809	-0.92811	-0.749519	-0.74712	-0.76932	0.186501	0.37203	0.74341	1.48447	1.5532	1.49092	1.43412
ENSG00000196504	PRPF40A	Pre-mRNA-processing factor 40 homolog A	20.38	20.4	20.42	20.43	20.71	20.76	21.13	21.44	20.33	20.48	20.63	20.93	22.1	21.63	21.26	21.01	0.0182304	0.0333004	0.0462608	0.32196	0.377359	0.746019	1.05149	0.14967	0.30016	0.59667	1.76599	1.29529	0.929409	0.674669
ENSG00000197345	MRPL21	39S ribosomal protein L21, mitochondrial	19.97	20.11	20.24	20.49	20.15	19.56	19.75	19.96	18.18	17.95	17.72	17.25	19.83	19.72	19.76	19.79	0.138489	0.273449	0.522139	0.184809	-0.402441	-0.21948	-0.0060997	-0.23336	-0.4667	-0.93335	1.64112	1.53425	1.57839	1.60254
ENSG00000197451	HNRNPAB	Heterogeneous nuclear ribonucleoprotein A/B	24.77	24.78	24.8	24.83	24.52	24.27	24.09	23.97	25.1	25.04	24.97	24.84	24.77	24.69	24.53	24.41	0.0158215	0.031641	0.0645904	-0.2503	-0.500189	-0.673038	-0.794849	-0.0646801	-0.13032	-0.26734	-0.33633	-0.411709	-0.56914	-0.696859
ENSG00000197601	FAR1	Fatty acyl-CoA reductase 1	17.15	17.39	17.62	18.09	18.19	17.67	17.63	17.67	17.33	16.76	16.19	15.07	18.2	18.44	18.5	18.54	0.234831	0.468361	0.93668	1.04046	0.516161	0.483591	0.52434	-0.567921	-1.13543	-2.26409	0.868769	1.10672	1.17135	1.20684
ENSG00000197728	RPS26	40S ribosomal protein S26	24.85	24.83	24.81	24.78	24.85	24.9	25.02	25.12	24.8	24.83	24.86	24.91	24.78	24.86	24.75	24.66	-0.0190296	-0.0378189	-0.0734806	-0.00293922	0.0483303	0.17206	0.271551	0.0268993	0.0534992	0.10726	-0.01931	0.0569191	-0.0503407	-0.14208
ENSG00000197747	S100A10	Protein S100-A10	23.45	23.54	23.64	23.81	24.04	23.31	23.09	22.97	24.67	24.68	24.7	24.72	24.48	23.8	23.51	23.31	0.0967903	0.19128	0.36673	0.5951	-0.135611	-0.358311	-0.4734	0.011219	0.023159	0.0477696	-0.1978	-0.870491	-1.16312	-1.36741
ENSG00000198604	BAZ1A	Bromodomain adjacent to zinc finger domain protein 1A	21.63	21.83	22.04	22.44	25.06	24.47	23.95	23.57	20.57	21.17	21.78	22.99	23.64	23.53	23.41	23.32	0.204849	0.40864	0.811199	3.43045	2.84008	2.32253	1.94691	0.604691	1.20938	2.41877	3.06832	2.95635	2.83787	2.74834
ENSG00000204220	PFDN6	Prefoldin subunit 6	22.52	22.67	22.82	23.13	22.37	22.26	21.96	21.72	22.9	23.03	23.17	23.44	23.02	22.87	23.16	23.37	0.154749	0.308619	0.61113	-0.145861	-0.258131	-0.553011	-0.79258	0.13654	0.272348	0.54468	0.11845	-0.0258198	0.26692	0.468409
ENSG00000205581	HMGN1	Non-histone chromosomal protein HMG-14	19.64	19.89	20.15	20.65	19.72	20.94	21.81	22.41	19.11	19.21	19.3	19.49	22.28	21.61	21.58	21.59	0.250479	0.501219	1.00535	0.0794392	1.29349	2.16576	2.76718	0.0928097	0.18597	0.376459	3.16444	2.49351	2.46639	2.47328
ENSG00000001497	LAS1L	Ribosomal biogenesis protein LAS1L	19.87	19.76	19.64	19.39	19.43	19.73	19.81	19.88	19.98	20.01	20.04	20.11	19.68	20.14	20.23	20.29	-0.11462	-0.23206	-0.485199	-0.440149	-0.14591	-0.0655899	0.00238037	0.0319996	0.0646706	0.129501	-0.29533	0.167471	0.255621	0.312571
ENSG00000004478	FKBP4	Peptidyl-prolyl cis-trans isomerase FKBP4	25.82	25.87	25.91	26	26.06	26	25.8	25.64	26.21	26.22	26.22	26.23	26.33	26.28	26.28	26.29	0.0443802	0.0887508	0.17679	0.233101	0.179741	-0.0209694	-0.18438	0.00526047	0.0102501	0.0188408	0.114632	0.0631103	0.0700912	0.0808315
ENSG00000004700	RECQL	ATP-dependent DNA helicase Q1	21.93	21.92	21.92	21.91	22.44	22.32	22.4	22.47	22.49	22.54	22.6	22.71	22.9	22.71	22.41	22.18	-0.00056839	-0.00211906	-0.0124397	0.51412	0.391312	0.472891	0.549101	0.0534687	0.107599	0.21854	0.40893	0.22411	-0.0767307	-0.305721
ENSG00000004779	NDUFAB1	Acyl carrier protein, mitochondrial	20.04	19.96	19.88	19.71	18.94	19.31	19.01	18.87	20.79	20.78	20.78	20.8	20.18	20.13	20.52	20.85	-0.0828209	-0.16571	-0.33247	-1.09753	-0.73119	-1.03586	-1.16909	-0.0037899	-0.00476074	0.0110397	-0.610121	-0.653641	-0.267231	0.0628796
ENSG00000004864	SLC25A13	Calcium-binding mitochondrial carrier protein Aralar2	23.73	23.78	23.83	23.94	24.06	24.05	24.18	24.27	23.01	23.02	23.03	23.06	23.69	23.55	23.23	22.99	0.0531998	0.105961	0.208721	0.337061	0.32692	0.45612	0.54023	0.0124512	0.0252018	0.0482712	0.68123	0.543072	0.219261	-0.0201893
ENSG00000005007	UPF1	Regulator of nonsense transcripts 1	21.27	20.99	20.72	20.17	21.07	20.82	20.67	20.56	21.69	21.8	21.92	22.15	22.08	21.87	21.79	21.71	-0.273079	-0.54628	-1.09585	-0.194679	-0.44578	-0.594521	-0.706299	0.11323	0.226629	0.456819	0.39127	0.181021	0.0976696	0.0188999
ENSG00000005022	SLC25A5	ADP/ATP translocase 2	23.93	24.1	24.28	24.62	24.84	24.83	25.11	25.34	23.86	23.97	24.07	24.28	24.95	25.02	24.91	24.81	0.174589	0.348999	0.695889	0.909279	0.900499	1.18646	1.41027	0.10631	0.212709	0.422991	1.08921	1.15753	1.04452	0.94385
ENSG00000007080	CCDC124	Coiled-coil domain-containing protein 124	21.35	21.19	21.02	20.69	20.88	20.64	20.55	20.49	21.18	21.23	21.27	21.35	21.04	20.16	20.05	20.04	-0.164789	-0.3295	-0.65802	-0.46695	-0.710091	-0.80348	-0.85943	0.0451107	0.0888004	0.16893	-0.143049	-1.01819	-1.13314	-1.1411
ENSG00000007923	DNAJC11	DnaJ homolog subfamily C member 11	20.55	20.64	20.74	20.93	20.62	20.25	19.96	19.75	20.65	20.62	20.59	20.53	20.85	20.93	20.43	20.08	0.095211	0.19009	0.380411	0.07481	-0.301529	-0.592659	-0.799028	-0.0314198	-0.0631294	-0.123859	0.200621	0.27714	-0.21644	-0.56904
ENSG00000008018	PSMB1	Proteasome subunit beta type-1	23.49	23.57	23.65	23.81	23.32	23.09	22.84	22.65	23.55	23.64	23.73	23.92	23.81	23.74	23.78	23.8	0.0790291	0.158939	0.318129	-0.167681	-0.4049	-0.650971	-0.838221	0.0928593	0.18601	0.3741	0.263199	0.192169	0.234159	0.2497
ENSG00000011485	PPP5C	Serine/threonine-protein phosphatase 5	21.07	21.15	21.24	21.41	21.57	21.29	20.98	20.74	21.73	21.74	21.74	21.76	21.3	21.19	20.87	20.6	0.0839901	0.168789	0.34305	0.498529	0.220551	-0.0907402	-0.33045	0.00684929	0.0134697	0.0287399	-0.426601	-0.534271	-0.861351	-1.12757
ENSG00000013583	HEBP1	Heme-binding protein 1	19.7	19.87	20.04	20.38	19.8	20.02	19.87	19.76	21.07	21.08	21.09	21.11	20.51	20.12	19.63	19.24	0.173399	0.345659	0.684401	0.102591	0.31996	0.171431	0.0665188	0.0101604	0.0208206	0.0445404	-0.555759	-0.95006	-1.43638	-1.8288
ENSG00000014641	MDH1	Malate dehydrogenase	25.15	25.13	25.11	25.08	24.98	25.12	25.13	25.12	25.14	25.03	24.92	24.71	24.91	25.01	25.17	25.29	-0.0193291	-0.0376491	-0.0669994	-0.165279	-0.0265503	-0.0212498	-0.0310497	-0.10688	-0.213789	-0.427509	-0.225679	-0.126709	0.03339	0.15403
ENSG00000015479	MATR3	Matrin-3	26.02	25.97	25.92	25.82	25.97	25.93	25.95	25.98	25.86	25.82	25.78	25.69	25.87	25.94	25.68	25.53	-0.0497913	-0.0999508	-0.202311	-0.0460911	-0.0870705	-0.0633297	-0.0431213	-0.0436592	-0.0874901	-0.17606	0.00636101	0.0799599	-0.181521	-0.33028
ENSG00000029363	BCLAF1	Bcl-2-associated transcription factor 1	21.69	21.87	22.04	22.39	22.06	22.05	22.04	22.04	22.59	22.59	22.59	22.6	22.63	22.82	22.64	22.51	0.17477	0.349539	0.69907	0.36739	0.355589	0.35132	0.349159	0.00365066	0.00726128	0.0139217	0.047451	0.233252	0.0507507	-0.0802784
ENSG00000035928	RFC1	Replication factor C subunit 1	20.52	20.36	20.2	19.86	19.83	19.35	19.3	19.27	20.2	20.03	19.86	19.52	18.72	18.91	19.02	19.12	-0.16354	-0.32777	-0.65906	-0.693161	-1.17883	-1.22534	-1.25225	-0.169661	-0.34009	-0.68152	-1.47846	-1.29245	-1.17636	-1.08034
ENSG00000038274	MAT2B	Methionine adenosyltransferase 2 subunit beta	22.74	22.76	22.77	22.8	22.55	21.66	21.27	20.91	22.81	22.77	22.72	22.64	22.83	22.76	22.8	22.84	0.01404	0.0284195	0.059	-0.192499	-1.08607	-1.4733	-1.83555	-0.0441589	-0.0872288	-0.16667	0.0172596	-0.0535393	-0.0131588	0.0288906
ENSG00000039123	SKIV2L2	Superkiller viralicidic activity 2-like 2	21.66	21.6	21.53	21.4	22.05	22.09	22.35	22.58	22.18	22.15	22.11	22.03	21.72	22.29	22.07	21.81	-0.0657692	-0.131538	-0.265949	0.38368	0.42206	0.691172	0.915831	-0.0341301	-0.0695686	-0.148819	-0.466639	0.107971	-0.11685	-0.369749
ENSG00000042493	CAPG	Macrophage-capping protein	23.51	23.5	23.49	23.47	23.34	23.01	22.71	22.49	23.11	23.18	23.24	23.38	22.55	22.47	22.56	22.62	-0.0128212	-0.0250816	-0.0451317	-0.166431	-0.501761	-0.799292	-1.01988	0.0646687	0.12986	0.26508	-0.564171	-0.641022	-0.555901	-0.494841
ENSG00000044115	CTNNA1	Catenin alpha-1	24.86	24.77	24.68	24.51	24.11	24.12	23.71	23.56	24.93	24.85	24.77	24.61	23.92	23.81	23.67	23.56	-0.0872002	-0.17452	-0.349649	-0.743599	-0.74287	-1.14755	-1.2993	-0.0808201	-0.161341	-0.32202	-1.01181	-1.12062	-1.25835	-1.36837
ENSG00000053371	AKR7A2	Aflatoxin B1 aldehyde reductase member 2	21.39	21.32	21.24	21.11	21.57	20.95	20.72	20.59	20.86	20.91	20.96	21.06	20.43	20.6	20.76	20.88	-0.0758095	-0.15011	-0.28816	0.175079	-0.44351	-0.66889	-0.802721	0.0495796	0.0991612	0.19833	-0.428299	-0.258499	-0.0963192	0.0245609
ENSG00000053372	MRTO4	mRNA turnover protein 4 homolog	24.62	24.63	24.63	24.63	24.74	24.73	24.65	24.58	24.08	24.04	24	23.9	24.2	24.09	23.99	23.92	0.00288963	0.00506973	0.0042305	0.11281	0.10261	0.0211697	-0.0474606	-0.0424404	-0.0858402	-0.18004	0.118891	0.0041008	-0.0941696	-0.167681
ENSG00000054118	THRAP3	Thyroid hormone receptor-associated protein 3	23.77	23.77	23.78	23.78	23.68	23.65	23.58	23.53	23.99	24.02	24.06	24.12	23.95	23.74	23.56	23.43	0.00165939	0.00358963	0.0100594	-0.0900803	-0.121929	-0.188179	-0.23793	0.0310306	0.0620499	0.1241	-0.048069	-0.258329	-0.433159	-0.558809
ENSG00000055044	NOP58	Nucleolar protein 58	23.9	23.93	23.95	23.98	24.19	23.92	24.02	24.13	23.63	23.66	23.68	23.73	23.98	23.77	23.68	23.62	0.02248	0.0438309	0.0794907	0.290951	0.0151596	0.113781	0.22962	0.0232983	0.0470295	0.0938587	0.34944	0.131449	0.0417385	-0.014101
ENSG00000055950	MRPL43	39S ribosomal protein L43, mitochondrial	20.71	20.58	20.45	20.18	20.55	20.78	21.18	21.5	20.51	20.57	20.63	20.76	20.47	20.58	20.67	20.74	-0.13224	-0.264641	-0.527191	-0.157831	0.0697994	0.466558	0.788769	0.0610905	0.12365	0.25778	-0.0347099	0.0708294	0.165211	0.236561
ENSG00000062485	CS	Citrate synthase, mitochondrial	24.23	24.25	24.26	24.28	24.5	24.53	24.75	24.94	24.12	24.14	24.16	24.2	24.95	24.63	24.51	24.44	0.0110607	0.0217915	0.0418301	0.26021	0.293871	0.514381	0.70134	0.0193806	0.0394516	0.0844402	0.828161	0.51577	0.3913	0.318041
ENSG00000062650	WAPAL	Wings apart-like protein homolog	17.3	17.48	17.66	17.99	19.09	19	19.25	19.47	18.9	18.93	18.96	19.03	19.16	19.53	19.27	19.04	0.17906	0.35364	0.682001	1.78085	1.69415	1.94212	2.16245	0.0323505	0.0659599	0.13377	0.263081	0.63583	0.36783	0.13872
ENSG00000063244	U2AF2	Splicing factor U2AF 65 kDa subunit	22.91	22.96	23.01	23.08	23.52	23.53	23.38	23.26	23.52	23.47	23.42	23.32	23.2	23.41	23.08	22.8	0.0472889	0.09231	0.169319	0.608759	0.611299	0.4671	0.349129	-0.049509	-0.0984783	-0.197828	-0.316639	-0.10882	-0.438269	-0.722319
ENSG00000065427	KARS	Lysine--tRNA ligase	24.4	24.31	24.22	24.05	23.86	23.79	23.39	23.11	24.37	24.29	24.21	24.06	23.5	23.63	23.68	23.7	-0.0913906	-0.181879	-0.35759	-0.5445	-0.61261	-1.01856	-1.29714	-0.0783291	-0.156509	-0.31142	-0.86417	-0.73299	-0.691139	-0.66844
ENSG00000066322	ELOVL1	Elongation of very long chain fatty acids protein 1	19.65	19.74	19.84	20.04	20.45	20.02	19.69	19.44	20.4	20.36	20.31	20.22	20.56	20.17	20.07	19.94	0.0966892	0.194859	0.388168	0.80134	0.370489	0.0425587	-0.203201	-0.0471897	-0.0934391	-0.18321	0.159201	-0.233839	-0.334299	-0.4596
ENSG00000067334	DNTTIP2	Deoxynucleotidyltransferase terminal-interacting protein 2	20.68	20.76	20.84	20.99	21.3	20.86	20.66	20.53	21.1	21.11	21.12	21.14	20.98	20.99	20.85	20.74	0.0787697	0.155561	0.30069	0.611351	0.17733	-0.0255699	-0.158338	0.00782967	0.0156593	0.0313206	-0.126421	-0.117861	-0.251791	-0.35985
ENSG00000067533	RRP15	RRP15-like protein	18.64	18.96	19.27	19.9	19.71	19.74	20.12	20.45	19.13	19.37	19.61	20.08	19.65	19.09	18.49	18.04	0.3157	0.629541	1.25518	1.07168	1.10216	1.47797	1.80824	0.24053	0.480431	0.951981	0.52071	-0.0414486	-0.64205	-1.09309
ENSG00000067560	RHOA	Transforming protein RhoA	24.78	24.72	24.67	24.55	24.97	24.71	24.48	24.33	25.09	25.06	25.02	24.96	24.68	25.01	25.03	25.1	-0.0562	-0.11335	-0.23354	0.187	-0.0691299	-0.29953	-0.451561	-0.0321503	-0.0644302	-0.12994	-0.410438	-0.0774898	-0.0524788	0.0103397
ENSG00000067704	IARS2	Isoleucine--tRNA ligase, mitochondrial	22.62	22.64	22.67	22.72	22.89	22.53	22.56	22.62	22.48	22.44	22.4	22.33	22.91	22.62	22.29	22.05	0.0239696	0.0485096	0.103239	0.27074	-0.0934296	-0.0583096	-0.00402069	-0.0374413	-0.074831	-0.149811	0.433489	0.148849	-0.1843	-0.43043
ENSG00000069248	NUP133	Nuclear pore complex protein Nup133	20.99	20.79	20.59	20.19	20.51	20.72	20.93	21.09	20.56	20.69	20.82	21.08	20.57	21.01	20.82	20.64	-0.201288	-0.40259	-0.80518	-0.484348	-0.26886	-0.0618095	0.0926209	0.13374	0.26646	0.524971	0.0100403	0.45755	0.262081	0.0795994
ENSG00000070785	EIF2B3	Translation initiation factor eIF-2B subunit gamma	20.82	20.54	20.26	19.7	19.75	19.65	19.21	18.86	21	20.96	20.93	20.87	20.56	19.88	19.97	19.94	-0.28002	-0.56102	-1.12069	-1.07347	-1.17525	-1.61322	-1.95696	-0.0339298	-0.0671692	-0.12834	-0.433559	-1.11972	-1.02073	-1.05676
ENSG00000070814	TCOF1	Treacle protein	22.09	22.06	22.04	21.99	22.21	21.77	21.76	21.78	22.81	22.88	22.96	23.11	22.99	22.49	22.02	21.68	-0.0235805	-0.0465393	-0.0937691	0.12158	-0.31473	-0.326189	-0.307341	0.0747299	0.149561	0.2999	0.183491	-0.318619	-0.788189	-1.13283
ENSG00000071626	DAZAP1	DAZ-associated protein 1	21.82	21.93	22.04	22.25	21.63	21.29	20.6	20.05	21.78	21.61	21.43	21.08	20.81	20.91	20.75	20.62	0.11138	0.222	0.438469	-0.18376	-0.525051	-1.21146	-1.76856	-0.175718	-0.351459	-0.70512	-0.969999	-0.876659	-1.03388	-1.16915
ENSG00000072958	AP1M1	AP-1 complex subunit mu-1	20.39	20.4	20.41	20.43	20.61	20.45	20.32	20.22	20.56	20.53	20.5	20.45	20.1	20.27	20.3	20.31	0.00930977	0.0182896	0.0382195	0.22242	0.0635796	-0.0706005	-0.16946	-0.0268116	-0.0538998	-0.10922	-0.4538	-0.291201	-0.257381	-0.245081
ENSG00000073969	NSF	Vesicle-fusing ATPase	21.56	21.38	21.2	20.85	21.43	21.95	22.24	22.43	22.05	22.09	22.13	22.21	21.54	21.85	22.13	22.35	-0.18383	-0.36548	-0.714729	-0.13365	0.38377	0.67317	0.871321	0.0386887	0.0773087	0.1542	-0.518961	-0.208151	0.076519	0.29109
ENSG00000074071	MRPS34	28S ribosomal protein S34, mitochondrial	21.18	21.13	21.08	20.97	20.32	20.2	20.3	20.4	20.89	20.83	20.76	20.63	20.42	20.71	21	21.22	-0.0485687	-0.09865	-0.20406	-0.8596	-0.979559	-0.878649	-0.777569	-0.0655289	-0.131248	-0.263788	-0.476049	-0.184339	0.106531	0.32468
ENSG00000074800	ENO1	Alpha-enolase	30.69	30.66	30.63	30.57	30.7	30.74	30.53	30.34	30.67	30.68	30.69	30.72	30.62	30.61	30.68	30.73	-0.0301704	-0.0599308	-0.11693	0.0138302	0.0534096	-0.159651	-0.34762	0.0125103	0.0250702	0.05089	-0.0473499	-0.0620995	0.00712013	0.0639591
ENSG00000075239	ACAT1	Acetyl-CoA acetyltransferase, mitochondrial	22.94	22.99	23.04	23.14	22.94	22.93	22.71	22.53	22.89	22.9	22.91	22.92	23.11	22.94	23.02	23.04	0.0476189	0.0961895	0.198429	0.000579834	-0.00927925	-0.22657	-0.41116	0.00818062	0.016079	0.0298195	0.218229	0.0527	0.128799	0.151289
ENSG00000075785	RAB7A	Ras-related protein Rab-7a	23.91	23.9	23.89	23.86	23.98	23.86	23.91	23.98	23.4	23.39	23.39	23.39	23.86	23.71	23.55	23.43	-0.0112114	-0.0229111	-0.0500813	0.0742588	-0.0528202	0.00371933	0.068409	-0.00297928	-0.00553894	-0.0100594	0.466301	0.316631	0.154531	0.0328102
ENSG00000077097	TOP2B	DNA topoisomerase 2-beta	22.05	22.02	21.99	21.93	21.82	21.54	21.44	21.39	21.45	21.55	21.66	21.88	21.45	21.22	21.23	21.26	-0.0296993	-0.0595284	-0.122299	-0.23666	-0.511839	-0.610359	-0.664799	0.106941	0.214361	0.428612	0.000751495	-0.22983	-0.220339	-0.188599
ENSG00000077380	DYNC1I2	Cytoplasmic dynein 1 intermediate chain 2	22.25	22.13	22.01	21.76	22.02	21.86	21.65	21.5	22.06	22	21.95	21.85	21.68	21.71	21.7	21.68	-0.1203	-0.242119	-0.488689	-0.228989	-0.395699	-0.60409	-0.75543	-0.0523395	-0.103891	-0.202381	-0.377691	-0.347551	-0.35508	-0.377201
ENSG00000079246	XRCC5	X-ray repair cross-complementing protein 5	26.53	26.62	26.7	26.86	26.76	26.54	26.34	26.2	26.92	26.93	26.94	26.95	26.81	26.98	26.75	26.64	0.0816994	0.16293	0.320829	0.222179	0.00135994	-0.192581	-0.33383	0.00752068	0.0150795	0.0301399	-0.10988	0.0582409	-0.16572	-0.278299
ENSG00000079462	PAFAH1B3	Platelet-activating factor acetylhydrolase IB subunit gamma	22.39	22.39	22.39	22.39	22.03	21.53	21.03	20.66	22.73	22.69	22.64	22.55	22.22	22.19	22.28	22.35	-0.00296974	-0.00518036	-0.00252914	-0.361069	-0.867559	-1.36265	-1.73201	-0.0460701	-0.0924892	-0.186029	-0.50901	-0.545679	-0.45277	-0.38068
ENSG00000079785	DDX1	ATP-dependent RNA helicase DDX1	24.5	24.44	24.38	24.26	24.28	24.32	24.31	24.3	24.7	24.65	24.6	24.5	24.29	24.54	24.41	24.34	-0.0608482	-0.121939	-0.244	-0.221008	-0.18273	-0.189918	-0.195829	-0.0523491	-0.1045	-0.207529	-0.413349	-0.1639	-0.29081	-0.36034
ENSG00000082153	BZW1	Basic leucine zipper and W2 domain-containing protein 1	23.43	23.36	23.29	23.15	23.17	22.77	22.54	22.38	23.87	23.79	23.72	23.56	23.06	23.25	23.4	23.5	-0.0734196	-0.146318	-0.287788	-0.265959	-0.664829	-0.899038	-1.05676	-0.0771904	-0.154501	-0.30991	-0.809551	-0.624371	-0.473822	-0.368851
ENSG00000082515	MRPL22	39S ribosomal protein L22, mitochondrial	17.98	18.38	18.78	19.56	19.5	19.84	20.71	21.29	16.49	16.86	17.23	17.96	18.51	18.18	18.55	18.77	0.3964	0.7931	1.57956	1.51285	1.8572	2.73009	3.30533	0.36862	0.73732	1.47565	2.01675	1.69461	2.06172	2.28449
ENSG00000083123	BCKDHB	2-oxoisovalerate dehydrogenase subunit beta, mitochondrial	21.37	21.33	21.28	21.2	21.32	20.76	20.45	20.2	19.32	19.45	19.58	19.82	19.61	19.68	19.88	20.05	-0.0441914	-0.0888805	-0.17868	-0.0559006	-0.61187	-0.92502	-1.17238	0.12991	0.258379	0.50679	0.29669	0.357849	0.566929	0.735739
ENSG00000083444	PLOD1	Procollagen-lysine,2-oxoglutarate 5-dioxygenase 1	23.52	23.6	23.67	23.81	23.67	23.7	23.78	23.83	23.13	23.08	23.03	22.93	23.44	23.01	22.84	22.75	0.0730705	0.14574	0.286699	0.14982	0.178869	0.260929	0.302111	-0.0515003	-0.1019	-0.20163	0.31299	-0.121389	-0.285299	-0.38423
ENSG00000083845	RPS5	40S ribosomal protein S5	26.14	26.12	26.09	26.04	26.08	25.99	26.23	26.37	26.09	26.08	26.07	26.05	26.1	26.16	26.18	26.19	-0.0253296	-0.0504284	-0.0995483	-0.0573788	-0.153879	0.091011	0.226131	-0.00870132	-0.0178604	-0.0392914	0.0106201	0.0725002	0.0941887	0.10582
ENSG00000084207	GSTP1	Glutathione S-transferase P	28.2	28.21	28.23	28.27	28.09	28.19	28.11	28.03	28.44	28.49	28.54	28.63	28.45	28.5	28.63	28.74	0.0169087	0.0346394	0.0760098	-0.10844	-0.00450134	-0.0852299	-0.165251	0.0474892	0.0949097	0.188971	0.00336075	0.0583591	0.19183	0.300791
ENSG00000084733	RAB10	Ras-related protein Rab-10	23.28	23.22	23.17	23.06	23.32	23.07	23	22.96	23.11	23.04	22.97	22.83	22.45	22.6	22.77	22.91	-0.0541401	-0.1089	-0.222319	0.0440102	-0.207699	-0.281189	-0.31654	-0.070219	-0.140379	-0.2806	-0.660768	-0.511219	-0.338409	-0.203319
ENSG00000084754	HADHA	Trifunctional enzyme subunit alpha, mitochondrial	23.78	23.82	23.86	23.92	24.06	24.29	24.69	25.02	23.83	23.9	23.98	24.13	24.61	24.59	24.48	24.41	0.0384293	0.0755291	0.14229	0.278509	0.506529	0.91427	1.24025	0.0752602	0.150619	0.299879	0.78385	0.755819	0.654049	0.576859
ENSG00000087460	GNAS	Guanine nucleotide-binding protein G(s) subunit alpha isoforms XLas	19.88	19.9	19.92	19.96	19.68	19.82	20.11	20.34	20.31	20.37	20.43	20.55	20.71	20.79	20.48	20.34	0.0223999	0.0441685	0.0834885	-0.198511	-0.0654316	0.22666	0.463299	0.0585403	0.1178	0.237959	0.399439	0.47468	0.16625	0.0314903
ENSG00000088205	DDX18	ATP-dependent RNA helicase DDX18	24.06	23.97	23.87	23.68	24.19	24.1	24.07	24.05	23.56	23.6	23.65	23.73	24	23.82	23.71	23.63	-0.0969486	-0.193909	-0.38801	0.126631	0.0364399	0.00624085	-0.0151691	0.0435505	0.0878296	0.176121	0.442841	0.261169	0.150629	0.0732193
ENSG00000088247	KHSRP	Far upstream element-binding protein 2	24.66	24.68	24.7	24.75	24.56	24.31	24.1	23.94	24.86	24.67	24.48	24.09	24.43	24.14	23.94	23.8	0.0219803	0.04459	0.0921116	-0.100288	-0.34355	-0.561209	-0.713749	-0.192661	-0.385391	-0.77154	-0.43372	-0.727171	-0.92757	-1.06275
ENSG00000089009	RPL6	60S ribosomal protein L6	27.01	27.01	27.01	27	27.08	27.06	27.11	27.15	26.93	26.95	26.97	27	27.28	27.26	27.25	27.24	-0.0023098	-0.00472069	-0.0089798	0.0709686	0.0466595	0.0949802	0.13801	0.0183182	0.0363598	0.0711384	0.346909	0.33173	0.322849	0.31213
ENSG00000089154	GCN1L1	Translational activator GCN1	24.27	24.1	23.93	23.59	23.99	23.99	24.36	24.59	24.69	24.67	24.66	24.64	24.11	24.37	24.42	24.43	-0.169611	-0.339121	-0.678251	-0.285191	-0.27667	0.0936298	0.320089	-0.0145092	-0.02841	-0.0531101	-0.58165	-0.3144	-0.271309	-0.262739
ENSG00000089597	GANAB	Neutral alpha-glucosidase AB	26.9	26.96	27.02	27.12	27.2	27.1	27.31	27.51	26.79	26.83	26.87	26.94	27.22	27.14	27.08	27.04	0.0562	0.11158	0.21632	0.292461	0.196261	0.408112	0.602591	0.0352402	0.0706196	0.1409	0.42103	0.341459	0.284411	0.24332
ENSG00000090273	NUDC	Nuclear migration protein nudC	25.56	25.51	25.45	25.35	25.55	25.24	25.02	24.86	24.86	24.83	24.8	24.74	25	24.92	24.76	24.63	-0.0519695	-0.10424	-0.211891	-0.00827026	-0.318161	-0.540361	-0.699541	-0.0321198	-0.0641384	-0.127088	0.14035	0.0605698	-0.100639	-0.22917
ENSG00000091483	FH	Fumarate hydratase, mitochondrial	23.27	23.37	23.47	23.66	23.95	23.88	23.89	23.91	23.74	23.8	23.87	23.99	23.68	23.83	23.83	23.82	0.0964298	0.192989	0.386229	0.678268	0.606029	0.61714	0.635899	0.0620613	0.124361	0.249071	-0.0609283	0.0856705	0.0872002	0.0756817
ENSG00000094916	CBX5	Chromobox protein homolog 5	21.69	21.84	21.99	22.28	22.31	21.81	21.82	21.89	22.13	22.24	22.35	22.57	22.44	21.95	21.58	21.32	0.154591	0.30735	0.59886	0.62508	0.12027	0.13393	0.201651	0.110251	0.22057	0.439711	0.30504	-0.186041	-0.554131	-0.814381
ENSG00000096746	HNRNPH3	Heterogeneous nuclear ribonucleoprotein H3	22.91	23.03	23.16	23.41	23.18	22.95	23.22	23.48	23.57	23.55	23.52	23.48	23.44	23.53	23.66	23.76	0.123428	0.247669	0.49535	0.273809	0.0418701	0.31399	0.568088	-0.0248489	-0.0485897	-0.0920582	-0.12925	-0.0394287	0.0866718	0.191992
ENSG00000100097	LGALS1	Galectin-1	27.6	27.58	27.56	27.52	27.59	27.65	27.56	27.47	26.98	27.06	27.14	27.3	27.62	27.57	27.56	27.55	-0.0204201	-0.0398312	-0.0729999	-0.010891	0.05657	-0.0407105	-0.131441	0.0804501	0.160931	0.322229	0.63632	0.592051	0.578011	0.573071
ENSG00000100138	NHP2L1	NHP2-like protein 1	23.93	23.94	23.95	23.98	24.27	24.15	24.02	23.93	23.38	23.46	23.54	23.7	23.62	23.57	23.46	23.37	0.0133209	0.0266113	0.0527096	0.34722	0.218401	0.0969505	0.00728035	0.0816917	0.163382	0.326962	0.24543	0.18906	0.0808105	-0.00617981
ENSG00000100316	RPL3	60S ribosomal protein L3	26.27	26.29	26.32	26.38	26.67	26.59	26.62	26.66	26.33	26.4	26.48	26.63	26.6	26.66	26.75	26.82	0.0265503	0.0534801	0.109451	0.406981	0.320551	0.353691	0.39502	0.0767613	0.153551	0.307461	0.274271	0.33098	0.426781	0.499229
ENSG00000100347	SAMM50	Sorting and assembly machinery component 50 homolog	21.07	20.97	20.87	20.65	20.85	20.6	20.57	20.5	18.94	19	19.07	19.19	19.3	19.28	18.97	18.78	-0.0995693	-0.20134	-0.41346	-0.216749	-0.466499	-0.500809	-0.56987	0.0634212	0.125751	0.246031	0.35553	0.341332	0.0269413	-0.16152
ENSG00000100380	ST13	Hsc70-interacting protein	24.6	24.65	24.69	24.78	24.28	24.39	24.36	24.32	24.77	24.82	24.88	24.98	24.7	24.71	24.64	24.59	0.0442505	0.0885506	0.1758	-0.32588	-0.209631	-0.240881	-0.28117	0.0528603	0.10545	0.210381	-0.0753899	-0.0587502	-0.130659	-0.18512
ENSG00000100410	PHF5A	PHD finger-like domain-containing protein 5A	20.54	20.56	20.58	20.62	20.05	20.24	20.08	19.92	21.25	21.19	21.13	21.01	20.13	20.54	19.85	19.49	0.0188904	0.0386791	0.0837097	-0.48905	-0.3027	-0.46298	-0.61863	-0.0595512	-0.119751	-0.243881	-1.12595	-0.709001	-1.40123	-1.76361
ENSG00000100519	PSMC6	26S protease regulatory subunit 10B	23.97	24.08	24.19	24.41	24.29	24.36	24.29	24.23	24.41	24.44	24.47	24.53	24.49	24.49	24.53	24.57	0.107311	0.215361	0.435581	0.311359	0.38925	0.31996	0.25209	0.03158	0.0626793	0.12167	0.0895405	0.0806198	0.125891	0.164551
ENSG00000100632	ERH	Enhancer of rudimentary homolog	25.38	25.17	24.97	24.56	25.03	25.07	25.07	25.07	24.96	24.98	25	25.03	24.81	24.69	24.6	24.55	-0.20557	-0.41116	-0.82242	-0.34548	-0.31105	-0.30508	-0.30463	0.0176315	0.0357609	0.0735912	-0.154869	-0.274469	-0.35549	-0.40983
ENSG00000100764	PSMC1	26S protease regulatory subunit 4	23.04	23.11	23.18	23.32	22.44	22.89	23.11	23.25	23.93	23.82	23.72	23.51	23.31	23.44	23.44	23.43	0.0705299	0.14094	0.279039	-0.60066	-0.146851	0.0690498	0.214109	-0.107359	-0.213949	-0.422779	-0.618759	-0.49123	-0.489849	-0.50186
ENSG00000100983	GSS	Glutathione synthetase	22.05	21.98	21.91	21.77	21.87	21.13	20.67	20.28	22.34	22.35	22.36	22.37	22.09	21.92	21.84	21.79	-0.0697288	-0.13962	-0.28018	-0.17944	-0.9175	-1.37976	-1.76581	0.0068512	0.0132313	0.0223999	-0.249119	-0.42033	-0.50276	-0.5553
ENSG00000101182	PSMA7	Proteasome subunit alpha type-7	24.72	24.68	24.63	24.54	24.5	24.56	24.71	24.83	24.85	24.8	24.76	24.67	24.71	24.79	24.77	24.77	-0.0464306	-0.0924015	-0.180761	-0.219231	-0.16173	-0.0139713	0.10466	-0.0434399	-0.0868893	-0.173939	-0.13241	-0.0506992	-0.0732899	-0.0753803
ENSG00000101361	NOP56	Nucleolar protein 56	24.15	24.15	24.15	24.14	24.47	24.52	24.63	24.73	23.87	23.95	24.03	24.19	24.61	24.39	24.09	23.86	-0.00119972	-0.0030098	-0.0108109	0.31953	0.37093	0.48543	0.57621	0.0800705	0.16037	0.31938	0.741161	0.52577	0.21818	-0.00449944
ENSG00000101596	SMCHD1	Structural maintenance of chromosomes flexible hinge domain-containing protein 1	20.48	20.53	20.57	20.66	20.46	20	19.85	19.77	20.23	20.25	20.26	20.29	20.04	20.66	21.27	21.73	0.0494595	0.0968399	0.181129	-0.011591	-0.476761	-0.622311	-0.70122	0.0163593	0.0326195	0.0638199	-0.185221	0.426331	1.03818	1.49706
ENSG00000102119	EMD	Emerin	23.7	23.61	23.51	23.32	23.55	23.46	23.42	23.39	23.16	23.1	23.03	22.91	22.97	22.63	22.44	22.3	-0.0963592	-0.19298	-0.387629	-0.159229	-0.248369	-0.28723	-0.3109	-0.061451	-0.122662	-0.244961	-0.189121	-0.52734	-0.720711	-0.85211
ENSG00000102144	PGK1	Phosphoglycerate kinase 1	28.76	28.73	28.7	28.64	28.79	28.61	28.45	28.33	28.51	28.58	28.66	28.81	28.78	28.78	28.87	28.93	-0.0310001	-0.06143	-0.118729	0.0318604	-0.147179	-0.30554	-0.422869	0.0764599	0.152679	0.305368	0.275139	0.27323	0.360708	0.42569
ENSG00000104131	EIF3J	Eukaryotic translation initiation factor 3 subunit J	22.41	22.29	22.17	21.93	22.33	22.1	22.59	22.93	23.34	23.24	23.14	22.95	23.07	22.56	22.15	21.88	-0.12031	-0.239849	-0.479269	-0.0851097	-0.317699	0.181761	0.51902	-0.0969906	-0.1943	-0.391251	-0.269831	-0.773041	-1.18225	-1.45238
ENSG00000104408	EIF3E	Eukaryotic translation initiation factor 3 subunit E	23.39	23.46	23.53	23.67	23.37	23.51	23.14	22.93	23.62	23.55	23.48	23.34	23.38	23.28	23.45	23.53	0.0704193	0.140799	0.280859	-0.0118313	0.12608	-0.24819	-0.456181	-0.0694218	-0.138901	-0.277731	-0.237701	-0.337252	-0.172281	-0.086071
ENSG00000105197	TIMM50	Mitochondrial import inner membrane translocase subunit TIM50	21.71	21.93	22.14	22.56	22.59	22.07	22.09	22.15	22.12	22.2	22.28	22.45	22.24	22.22	22.19	22.17	0.217489	0.433168	0.852659	0.884529	0.360989	0.37632	0.444889	0.0808105	0.162361	0.330761	0.122501	0.10231	0.0783501	0.0581016
ENSG00000105202	FBL	rRNA 2-O-methyltransferase fibrillarin	24.45	24.49	24.53	24.62	24.84	24.57	24.6	24.66	23.95	23.99	24.04	24.14	24.65	24.54	24.45	24.39	0.0432015	0.0865212	0.17477	0.391871	0.123402	0.15554	0.215092	0.0459499	0.0925293	0.18709	0.69939	0.593149	0.50281	0.442619
ENSG00000105220	GPI	Glucose-6-phosphate isomerase	27.98	27.98	27.97	27.97	27.81	27.83	27.8	27.78	28.06	28.12	28.17	28.29	27.88	27.99	28.1	28.18	-0.00351906	-0.00638962	-0.00826836	-0.166019	-0.149078	-0.17701	-0.20372	0.0572586	0.11413	0.227589	-0.18198	-0.0699902	0.0383892	0.118889
ENSG00000105323	HNRNPUL1	Heterogeneous nuclear ribonucleoprotein U-like protein 1	23.51	23.45	23.4	23.31	23.06	22.68	22.6	22.56	23.84	23.7	23.56	23.27	22.87	23.26	23.11	23.07	-0.0521603	-0.10317	-0.20031	-0.4442	-0.822769	-0.909441	-0.944531	-0.141739	-0.283918	-0.571508	-0.964949	-0.583839	-0.73164	-0.76729
ENSG00000105364	MRPL4	39S ribosomal protein L4, mitochondrial	20.97	20.93	20.89	20.8	21.31	21.04	21.33	21.57	20.7	20.75	20.81	20.91	20.23	20.47	20.24	20.14	-0.0405407	-0.0820312	-0.164661	0.345709	0.0759583	0.363909	0.606579	0.0514603	0.1028	0.20569	-0.47189	-0.232288	-0.45903	-0.563179
ENSG00000105372	RPS19	40S ribosomal protein S19	26.18	26.15	26.11	26.04	25.97	26.04	25.9	25.79	25.87	25.97	26.06	26.25	26.14	26.09	26.1	26.1	-0.0361195	-0.0719795	-0.14254	-0.208189	-0.143669	-0.28315	-0.38695	0.096859	0.19327	0.384289	0.267809	0.221559	0.22653	0.22957
ENSG00000105401	CDC37	Hsp90 co-chaperone Cdc37	23.62	23.61	23.6	23.58	23.45	23.45	23.45	23.45	23.68	23.74	23.81	23.94	23.67	23.62	23.61	23.6	-0.0115604	-0.02318	-0.0468311	-0.17206	-0.171949	-0.171949	-0.171949	0.0655899	0.131161	0.2619	-0.00714874	-0.0564098	-0.064209	-0.07547
ENSG00000105854	PON2	Serum paraoxonase/arylesterase 2	22.15	22.36	22.57	22.98	22.73	22.59	22.73	22.85	21.89	21.83	21.77	21.65	22.03	22.13	21.77	21.54	0.21332	0.42486	0.831758	0.579199	0.439459	0.58749	0.7001	-0.0571403	-0.114901	-0.23316	0.147619	0.242729	-0.11861	-0.350271
ENSG00000105953	OGDH	2-oxoglutarate dehydrogenase, mitochondrial	23.34	23.34	23.35	23.36	23.49	23.07	23.46	23.73	22.78	22.8	22.82	22.85	23.35	23.13	22.84	22.63	0.00629997	0.0118504	0.0203114	0.150541	-0.264599	0.12752	0.39344	0.0174885	0.0359287	0.0717297	0.574329	0.34754	0.0605984	-0.154701
ENSG00000106028	SSBP1	Single-stranded DNA-binding protein, mitochondrial	21.28	21.41	21.54	21.8	21.96	22.17	22.31	22.4	21.14	21.6	22.05	22.97	23.36	23.35	23.52	23.66	0.13216	0.26346	0.51919	0.685739	0.89373	1.03224	1.12453	0.45887	0.917749	1.83549	2.21999	2.21064	2.3804	2.5249
ENSG00000106049	HIBADH	3-hydroxyisobutyrate dehydrogenase, mitochondrial	22.09	22.16	22.23	22.36	22.47	22.09	21.97	21.9	20.54	20.77	21.01	21.48	21.29	21.16	20.98	20.83	0.0679092	0.135981	0.273779	0.382269	0.00349999	-0.122721	-0.192949	0.235861	0.471041	0.938391	0.752741	0.61945	0.436281	0.294941
ENSG00000106344	RBM28	RNA-binding protein 28	21.11	21.19	21.28	21.43	21.36	20.88	21.36	21.82	21.67	21.56	21.44	21.22	21.09	21.36	20.97	20.74	0.0867805	0.17049	0.31863	0.25568	-0.226931	0.24967	0.71275	-0.11286	-0.224951	-0.44865	-0.581539	-0.308161	-0.695139	-0.924839
ENSG00000106397	PLOD3	Procollagen-lysine,2-oxoglutarate 5-dioxygenase 3	22.7	22.66	22.62	22.54	22.78	22.27	22.43	22.62	22.06	22.04	22.02	21.97	21.77	21.56	21.3	21.11	-0.0381203	-0.0773506	-0.15658	0.0779495	-0.431751	-0.272471	-0.0812206	-0.0229492	-0.0457497	-0.0910988	-0.292389	-0.506529	-0.75757	-0.94771
ENSG00000106588	PSMA2	Proteasome subunit alpha type-2	24.3	24.33	24.35	24.39	24.05	24.02	23.91	23.82	24.43	24.44	24.46	24.49	23.94	24.06	24.14	24.19	0.0230408	0.046011	0.0912018	-0.25524	-0.287579	-0.392618	-0.481859	0.0164394	0.0328198	0.065361	-0.483219	-0.3668	-0.28879	-0.233
ENSG00000106605	BLVRA	Biliverdin reductase A	22.52	22.42	22.31	22.1	22.21	22.17	22.21	22.24	22.07	22	21.93	21.79	21.73	21.76	21.81	21.85	-0.102009	-0.20512	-0.41791	-0.303789	-0.346039	-0.312359	-0.280329	-0.0696201	-0.13916	-0.27788	-0.33396	-0.305969	-0.256451	-0.217291
ENSG00000106682	EIF4H	Eukaryotic translation initiation factor 4H	24.76	24.66	24.57	24.38	24.54	24.12	23.69	23.37	25.28	25.21	25.14	25	24.42	24.23	24.19	24.17	-0.0937195	-0.18754	-0.37582	-0.212601	-0.638111	-1.06503	-1.38522	-0.06954	-0.139109	-0.27462	-0.853979	-1.04621	-1.08083	-1.10234
ENSG00000107833	NPM3	Nucleoplasmin-3	21.69	21.62	21.56	21.44	21.75	20.81	19.88	19.17	20.89	20.87	20.86	20.8	20.87	21.04	21.22	21.36	-0.0620003	-0.124031	-0.24785	0.0640888	-0.872042	-1.80923	-2.51212	-0.0158501	-0.0342503	-0.0897198	-0.0224495	0.15118	0.33108	0.47193
ENSG00000107937	GTPBP4	Nucleolar GTP-binding protein 1	22.81	22.69	22.57	22.33	22.75	22.49	22.64	22.78	22.21	22.18	22.15	22.09	22.55	22.61	22.19	21.94	-0.120451	-0.240921	-0.478981	-0.0553112	-0.320301	-0.17108	-0.0263996	-0.0299912	-0.0604305	-0.12537	0.34248	0.39962	-0.0225716	-0.27166
ENSG00000108298	RPL19	60S ribosomal protein L19	25.07	25.12	25.17	25.28	25.19	25.29	25.17	25.06	25.27	25.38	25.49	25.71	25.47	25.52	25.57	25.61	0.0522003	0.10482	0.21381	0.12472	0.221989	0.0996094	-0.00979996	0.10928	0.218559	0.437349	0.201321	0.25082	0.301781	0.34001
ENSG00000108424	KPNB1	Importin subunit beta-1	26.24	26.24	26.25	26.25	26.32	26.23	26.06	25.93	26.7	26.67	26.65	26.61	26.1	26.1	26.04	25.99	0.00432968	0.00844002	0.0150204	0.07897	-0.0104008	-0.178299	-0.311689	-0.0208111	-0.041851	-0.0841904	-0.592001	-0.590431	-0.650511	-0.703072
ENSG00000108528	SLC25A11	Mitochondrial 2-oxoglutarate/malate carrier protein	23.38	23.42	23.45	23.51	23.52	23.42	23.47	23.5	22.2	22.17	22.14	22.08	22.69	22.66	22.45	22.27	0.0325508	0.0655003	0.130609	0.14163	0.0322399	0.0862408	0.11981	-0.0270195	-0.0549889	-0.117079	0.491692	0.46001	0.245621	0.0664902
ENSG00000108588	CCDC47	Coiled-coil domain-containing protein 47	21.22	21.26	21.29	21.36	21.94	22.08	22.56	22.97	22	22.01	22.02	22.03	22.15	22.36	22.23	22.17	0.0342998	0.0691299	0.140949	0.715488	0.85697	1.34111	1.74616	0.00605011	0.0121307	0.0246296	0.142441	0.35597	0.22279	0.1682
ENSG00000108671	PSMD11	26S proteasome non-ATPase regulatory subunit 11	24.17	24.23	24.29	24.4	24.25	24.36	24.22	24.09	24.44	24.45	24.45	24.46	24.11	24.25	24.41	24.54	0.0579491	0.116129	0.231939	0.0792294	0.186939	0.0474987	-0.0838604	0.00335121	0.00671005	0.0134201	-0.336929	-0.19274	-0.0313797	0.0916615
ENSG00000108946	PRKAR1A	cAMP-dependent protein kinase type I-alpha regulatory subunit	22.84	22.82	22.8	22.76	22.47	22.29	21.89	21.63	22.77	22.83	22.9	23.02	22.32	22.48	22.32	22.16	-0.02141	-0.0426292	-0.0816708	-0.365391	-0.544929	-0.94315	-1.21012	0.0648003	0.129009	0.25527	-0.45224	-0.286652	-0.44939	-0.609041
ENSG00000110107	PRPF19	Pre-mRNA-processing factor 19	24.65	24.62	24.59	24.52	24.58	24.58	24.27	24.16	24.67	24.64	24.61	24.55	24.38	24.49	24.22	24	-0.0327587	-0.0658989	-0.13468	-0.0795898	-0.0785999	-0.383848	-0.49832	-0.0299702	-0.0591812	-0.117481	-0.291731	-0.18049	-0.450541	-0.67428
ENSG00000110321	EIF4G2	Eukaryotic translation initiation factor 4 gamma 2	22.59	22.65	22.7	22.8	22.48	22.73	22.93	23.08	23.25	23.13	23.01	22.78	22.49	22.81	22.72	22.61	0.0524788	0.10499	0.208898	-0.115101	0.13051	0.33523	0.48229	-0.117479	-0.23448	-0.468229	-0.75688	-0.441349	-0.529179	-0.636999
ENSG00000110700	RPS13	40S ribosomal protein S13	25.98	25.95	25.93	25.88	25.84	25.74	25.66	25.6	25.92	25.97	26.03	26.14	26.08	25.97	25.92	25.88	-0.0273705	-0.0540104	-0.10236	-0.13699	-0.23517	-0.32089	-0.38265	0.0557899	0.11134	0.22039	0.162851	0.0493107	-0.00123024	-0.0399895
ENSG00000110711	AIP	AH receptor-interacting protein	22.07	21.82	21.58	21.08	21.13	21.07	21.31	21.52	22.33	22.28	22.23	22.14	21.7	21.66	21.78	21.88	-0.24398	-0.48922	-0.988039	-0.94199	-0.997999	-0.75618	-0.547729	-0.0487003	-0.09762	-0.1964	-0.63212	-0.66806	-0.55333	-0.451
ENSG00000110717	NDUFS8	NADH dehydrogenase [ubiquinone] iron-sulfur protein 8, mitochondrial	19.44	19.61	19.78	20.09	19.85	19.23	19.13	19.1	18.91	19.05	19.19	19.46	19.49	19	18.64	18.37	0.170641	0.33798	0.651819	0.41168	-0.211981	-0.309071	-0.336229	0.14031	0.280842	0.558861	0.584532	0.0930099	-0.261869	-0.53727
ENSG00000110955	ATP5B	ATP synthase subunit beta, mitochondrial	26.47	26.57	26.66	26.84	26.99	26.98	27.19	27.37	27.5	27.53	27.57	27.64	28.11	28	27.8	27.65	0.0946102	0.18829	0.37015	0.51429	0.50662	0.71682	0.895931	0.0341702	0.0688191	0.137089	0.61017	0.49589	0.298059	0.149019
ENSG00000111057	KRT18	Keratin, type I cytoskeletal 18	28.26	28.28	28.3	28.34	28.6	28.29	28.1	27.97	28.36	28.44	28.51	28.67	28.51	28.35	28.15	28.01	0.0212898	0.0420608	0.0806408	0.339571	0.0316505	-0.15447	-0.28508	0.0759487	0.152359	0.307119	0.147249	-0.0157604	-0.211351	-0.35284
ENSG00000111142	METAP2	Methionine aminopeptidase 2	21.7	21.72	21.73	21.77	21.65	21.88	21.52	21.39	22.1	22.1	22.1	22.1	21.52	21.65	21.78	21.88	0.0184116	0.0363712	0.0734901	-0.0496788	0.18123	-0.179399	-0.31003	-0.000551224	-0.00215149	-0.0068016	-0.58061	-0.45211	-0.320301	-0.22575
ENSG00000111144	LTA4H	Leukotriene A-4 hydrolase	24.12	24.12	24.11	24.11	23.96	23.74	23.5	23.32	24.03	24.03	24.04	24.05	23.7	23.83	23.93	24.01	-0.0039196	-0.00765038	-0.0155201	-0.165291	-0.3853	-0.62615	-0.803619	0.00522995	0.0105114	0.0215817	-0.32955	-0.200279	-0.0932388	-0.0142098
ENSG00000111667	USP5	Ubiquitin carboxyl-terminal hydrolase 5	24.22	24.22	24.23	24.23	24.23	24.23	24.23	24.23	24.5	24.46	24.42	24.34	23.62	23.7	23.69	23.68	0.00208092	0.00412178	0.00806045	0.00864029	0.00867081	0.00867081	0.00867081	-0.0401306	-0.0799408	-0.156191	-0.88529	-0.798161	-0.807819	-0.823391
ENSG00000111669	TPI1	Triosephosphate isomerase	28.99	28.97	28.96	28.94	28.88	28.98	28.94	28.9	28.95	28.97	29	29.04	29.03	29.02	29.11	29.19	-0.0140896	-0.0275898	-0.0499287	-0.104528	-0.00293922	-0.0415688	-0.0855789	0.02454	0.048809	0.0974598	0.0810299	0.0742188	0.167429	0.239738
ENSG00000111786	SRSF9	Serine/arginine-rich splicing factor 9	22.4	22.4	22.41	22.42	22.1	22.22	22.44	22.62	22.45	22.41	22.36	22.28	21.81	21.77	21.67	21.6	0.00238037	0.00579071	0.0188217	-0.302858	-0.18252	0.0398006	0.215721	-0.0434914	-0.0868912	-0.172541	-0.635521	-0.682791	-0.7768	-0.854052
ENSG00000112208	BAG2	BAG family molecular chaperone regulator 2	23.47	23.5	23.52	23.57	23.07	22.87	23.25	23.57	23.69	23.79	23.9	24.11	23.54	23.44	23.57	23.68	0.0209904	0.04319	0.0962009	-0.4074	-0.605019	-0.227129	0.09832	0.10651	0.212809	0.425209	-0.151831	-0.24918	-0.11882	-0.00271988
ENSG00000113387	SUB1	Activated RNA polymerase II transcriptional coactivator p15	25.17	25.29	25.4	25.62	25.32	24.86	24.6	24.41	25.71	25.66	25.61	25.5	25.51	25.43	25.37	25.34	0.11437	0.228361	0.453331	0.145361	-0.31328	-0.57316	-0.765259	-0.0531387	-0.10631	-0.21302	-0.202959	-0.28816	-0.34099	-0.37714
ENSG00000113460	BRIX1	Ribosome biogenesis protein BRX1 homolog	23.97	24.09	24.22	24.47	24.66	24.7	24.93	25.12	24.53	24.56	24.6	24.68	24.84	25.06	24.7	24.51	0.12639	0.252079	0.498579	0.689989	0.72855	0.95908	1.15277	0.0374012	0.0751705	0.1504	0.31056	0.53095	0.173861	-0.0132294
ENSG00000113643	RARS	Arginine--tRNA ligase, cytoplasmic	24.55	24.58	24.61	24.67	24.66	24.59	24.6	24.61	24.58	24.57	24.57	24.56	24.59	24.69	24.77	24.83	0.0301399	0.0600414	0.119982	0.11062	0.0400505	0.0507317	0.0661202	-0.00292015	-0.00592995	-0.0121002	0.00946045	0.11623	0.1973	0.256861
ENSG00000113657	DPYSL3	Dihydropyrimidinase-related protein 3	22.76	22.78	22.8	22.84	22.1	22.1	22.1	22.1	22.47	22.42	22.36	22.26	22.05	21.67	21.49	21.38	0.0204582	0.0408192	0.0817985	-0.660521	-0.66131	-0.66131	-0.66131	-0.055481	-0.11022	-0.21397	-0.41749	-0.80241	-0.986221	-1.09355
ENSG00000113719	ERGIC1	Endoplasmic reticulum-Golgi intermediate compartment protein 1	22.47	22.74	23.01	23.55	23.5	23.29	23.42	23.56	22.53	22.59	22.65	22.76	23.28	23.13	22.97	22.84	0.26804	0.536879	1.07787	1.02885	0.812738	0.946798	1.08437	0.0552597	0.110529	0.221069	0.742788	0.598509	0.433359	0.30901
ENSG00000113758	DBN1	Drebrin	23.87	23.93	23.99	24.11	24.05	23.7	23.4	23.18	23.97	23.95	23.94	23.9	23.7	23.12	22.65	22.3	0.0606403	0.120949	0.240191	0.186409	-0.167499	-0.466591	-0.690229	-0.0155907	-0.0309506	-0.0620613	-0.26112	-0.849461	-1.31998	-1.66612
ENSG00000114302	PRKAR2A	cAMP-dependent protein kinase type II-alpha regulatory subunit	21.05	21.03	21.02	20.98	21.1	21.17	21.05	20.98	21.34	21.29	21.25	21.15	20.82	20.66	20.35	20.09	-0.0180588	-0.0354099	-0.0689697	0.0493813	0.11425	-0.00675011	-0.0729504	-0.0464592	-0.0930099	-0.187109	-0.520119	-0.68075	-0.99275	-1.24559
ENSG00000114491	UMPS	Uridine 5-monophosphate synthase	21.99	22.01	22.02	22.05	21.68	21.7	21.67	21.65	21.65	21.63	21.6	21.55	20.93	21.31	21.37	21.43	0.0139694	0.0278797	0.0550289	-0.31212	-0.295111	-0.321671	-0.342411	-0.0256195	-0.0515995	-0.10508	-0.725269	-0.339298	-0.280649	-0.22777
ENSG00000114573	ATP6V1A	V-type proton ATPase catalytic subunit A	23.81	23.76	23.7	23.6	23.29	23.37	23.5	23.59	24.19	24.1	24.01	23.82	23.48	23.54	23.61	23.66	-0.0533409	-0.10671	-0.213501	-0.52504	-0.44244	-0.31283	-0.222361	-0.0939713	-0.1879	-0.37558	-0.712751	-0.651791	-0.58206	-0.52965
ENSG00000114686	MRPL3	39S ribosomal protein L3, mitochondrial	20.2	20.4	20.59	20.97	20.89	20.9	21.22	21.49	19.51	19.51	19.52	19.54	20.31	20.12	20.14	20.18	0.192579	0.38442	0.76458	0.689581	0.692699	1.011	1.28535	0.00546074	0.0119705	0.0310097	0.796741	0.607511	0.6283	0.668612
ENSG00000114942	EEF1B2	Elongation factor 1-beta	25.06	25.05	25.04	25.03	24.98	25.2	25.11	25.01	25.33	25.38	25.43	25.52	25.08	25.1	25.1	25.1	-0.00808907	-0.0157795	-0.0307694	-0.0739498	0.140671	0.0539894	-0.0461197	0.0464897	0.0930901	0.18643	-0.25386	-0.23274	-0.23246	-0.234621
ENSG00000115091	ACTR3	Actin-related protein 3	25.48	25.43	25.38	25.29	25.43	25.37	25.11	24.89	25.63	25.6	25.56	25.49	25.41	25.22	25.02	24.88	-0.0489311	-0.0977211	-0.193541	-0.0504894	-0.113121	-0.372261	-0.58762	-0.03549	-0.0708695	-0.140911	-0.224411	-0.41769	-0.612171	-0.758261
ENSG00000115241	PPM1G	Protein phosphatase 1G	23.53	23.54	23.54	23.55	23.06	22.29	21.77	21.4	22.83	22.8	22.77	22.71	22.36	22.11	22.09	22.04	0.00508881	0.00968933	0.0197201	-0.470701	-1.24277	-1.7674	-2.1357	-0.029501	-0.0590401	-0.117922	-0.471022	-0.71648	-0.738861	-0.787521
ENSG00000115364	MRPL19	39S ribosomal protein L19, mitochondrial	20.26	20.28	20.3	20.33	20.28	20.08	20.44	20.76	19.66	19.78	19.91	20.16	20.03	19.98	19.81	19.67	0.0214996	0.0418091	0.0755501	0.01857	-0.17708	0.18375	0.50013	0.12693	0.254129	0.50713	0.3701	0.32231	0.15078	0.01087
ENSG00000115368	WDR75	WD repeat-containing protein 75	18.67	18.94	19.19	19.69	19.12	19.18	19.03	18.93	20.08	19.97	19.87	19.67	19.03	19.34	19.06	18.92	0.261269	0.519239	1.02005	0.44792	0.50664	0.356258	0.254469	-0.102301	-0.204071	-0.406981	-1.04678	-0.739851	-1.01317	-1.15092
ENSG00000115419	GLS	Glutaminase kidney isoform, mitochondrial	25.17	25.19	25.21	25.26	25.4	25.5	25.56	25.6	25.15	25.22	25.3	25.44	25.52	25.22	25.15	25.06	0.0213108	0.0440102	0.0985203	0.230551	0.337891	0.39189	0.4298	0.0731792	0.1465	0.292931	0.37295	0.0685711	0.00115967	-0.0900307
ENSG00000115484	CCT4	T-complex protein 1 subunit delta	25.87	25.86	25.85	25.85	25.78	25.85	25.68	25.56	26.21	26.21	26.22	26.22	26.09	26.02	25.96	25.92	-0.00599861	-0.0114384	-0.02001	-0.0836792	-0.01861	-0.187118	-0.30789	0.00221062	0.00422096	0.00709152	-0.124908	-0.188389	-0.249208	-0.294458
ENSG00000116120	FARSB	Phenylalanine--tRNA ligase beta subunit	23.68	23.73	23.78	23.88	23.7	23.7	23.7	23.7	23.58	23.62	23.66	23.73	23.5	23.53	23.6	23.66	0.0477905	0.0955715	0.19112	0.015501	0.01478	0.01478	0.01478	0.037569	0.075119	0.14996	-0.0766602	-0.049881	0.0176601	0.0738487
ENSG00000116161	CACYBP	Calcyclin-binding protein	25.32	25.3	25.28	25.25	25.08	24.97	24.54	24.18	25.17	25.18	25.18	25.19	24.82	24.84	24.76	24.69	-0.0191097	-0.0373287	-0.0678997	-0.241779	-0.3451	-0.78219	-1.14208	0.00457954	0.00860977	0.0155792	-0.34926	-0.328411	-0.41234	-0.487061
ENSG00000116191	RALGPS2	Ras-specific guanine nucleotide-releasing factor RalGPS2	19.57	19.99	20.4	21.21	21.19	20.49	20.29	20.18	17.17	17.41	17.66	18.14	17.98	17.52	17.26	17.08	0.416351	0.83024	1.63758	1.61691	0.91836	0.71557	0.60783	0.24173	0.482451	0.969099	0.80998	0.34857	0.0907898	-0.0916099
ENSG00000116251	RPL22	60S ribosomal protein L22	25.64	25.67	25.71	25.78	25.56	25.52	25.36	25.23	25.13	25.15	25.18	25.22	25.25	25.2	25.12	25.05	0.0348301	0.0701218	0.144232	-0.0742989	-0.11484	-0.2757	-0.40724	0.0239601	0.0477505	0.0944996	0.117371	0.0696812	-0.0102501	-0.0737305
ENSG00000116459	ATP5F1	ATP synthase subunit b, mitochondrial	24.83	24.83	24.84	24.86	25.03	25.01	25.21	25.37	24.1	24.18	24.26	24.41	24.88	24.87	24.83	24.8	0.0069294	0.0142288	0.0293693	0.20388	0.182221	0.379389	0.54677	0.0784607	0.156441	0.30868	0.77429	0.767881	0.73064	0.700661
ENSG00000116489	CAPZA1	F-actin-capping protein subunit alpha-1	25.72	25.71	25.69	25.66	25.49	25.61	25.57	25.54	25.53	25.51	25.49	25.46	25.31	25.24	25.27	25.3	-0.0153904	-0.0305901	-0.0593014	-0.234161	-0.113821	-0.152311	-0.18523	-0.0189304	-0.0380306	-0.0764294	-0.22081	-0.29126	-0.26301	-0.231319
ENSG00000116754	SRSF11	Serine/arginine-rich splicing factor 11	22.02	21.85	21.68	21.35	21.39	21.28	21.36	21.4	21.83	21.81	21.79	21.75	21.11	21.4	21.67	21.87	-0.168591	-0.33695	-0.672651	-0.63118	-0.74222	-0.6583	-0.620691	-0.0191193	-0.0384693	-0.0787106	-0.71312	-0.42741	-0.156479	0.0432701
ENSG00000117054	ACADM	Medium-chain specific acyl-CoA dehydrogenase, mitochondrial	22.45	22.43	22.42	22.39	22.86	22.75	22.72	22.71	21.77	21.84	21.92	22.07	21.98	21.78	21.76	21.76	-0.0180798	-0.0346508	-0.0615902	0.403999	0.296509	0.271688	0.253408	0.0755596	0.151319	0.30191	0.209431	0.0114594	-0.0089798	-0.01124
ENSG00000117395	EBNA1BP2	Probable rRNA-processing protein EBP2	22.84	22.87	22.9	22.95	23.11	23.04	22.86	22.73	23.01	23.02	23.03	23.06	23.37	23.2	22.98	22.82	0.0271702	0.0546398	0.10998	0.272919	0.19714	0.0143089	-0.107271	0.0142403	0.0280399	0.0522594	0.360359	0.19103	-0.0215511	-0.183241
ENSG00000118181	RPS25	40S ribosomal protein S25	25.66	25.64	25.62	25.59	25.63	25.7	25.76	25.8	25.09	25.16	25.22	25.35	25.38	25.35	25.35	25.34	-0.0179901	-0.0353413	-0.06493	-0.0311699	0.0410404	0.10046	0.14415	0.0630493	0.12603	0.252729	0.281259	0.25592	0.25201	0.24852
ENSG00000119318	RAD23B	UV excision repair protein RAD23 homolog B	22.86	22.88	22.91	22.96	23.19	22.97	22.94	22.96	23.15	23.07	22.98	22.82	22.35	22.12	22.12	22.12	0.0273895	0.0552902	0.109631	0.33112	0.110891	0.0887909	0.10018	-0.0831299	-0.165821	-0.327011	-0.800242	-1.02615	-1.03188	-1.02929
ENSG00000119705	SLIRP	SRA stem-loop-interacting RNA-binding protein, mitochondrial	23.03	23	22.97	22.92	22.86	22.96	23.24	23.47	22.59	22.65	22.71	22.84	23.02	22.82	22.67	22.57	-0.0290699	-0.0575008	-0.109461	-0.163521	-0.0638199	0.213171	0.44025	0.0604591	0.12151	0.24753	0.425989	0.226089	0.0794601	-0.0244293
ENSG00000120158	RCL1	RNA 3-terminal phosphate cyclase-like protein	19.28	19.31	19.35	19.41	19.74	19.4	19.54	19.7	18.83	19.04	19.24	19.66	19.24	19.19	18.72	18.33	0.0353909	0.0704098	0.135981	0.46599	0.12195	0.26005	0.421501	0.204062	0.409842	0.832521	0.40584	0.358992	-0.106399	-0.497849
ENSG00000120694	HSPH1	Heat shock protein 105 kDa	24.55	24.58	24.6	24.66	24.51	24.56	24.4	24.27	24.84	24.85	24.86	24.88	24.75	24.72	24.8	24.87	0.0246487	0.0499096	0.10552	-0.0465412	0.00689888	-0.154491	-0.280071	0.0113411	0.0225506	0.0452099	-0.0904789	-0.111929	-0.0339889	0.0320301
ENSG00000120800	UTP20	Small subunit processome component 20 homolog	21.4	21.3	21.21	21.03	21.36	21.21	21.13	21.08	21.09	21.11	21.13	21.17	21.4	21.12	21.12	21.14	-0.0924187	-0.18475	-0.36817	-0.0369701	-0.18284	-0.26623	-0.319489	0.0199299	0.0401802	0.0772991	0.309019	0.0333996	0.0283299	0.0487995
ENSG00000120948	TARDBP	TAR DNA-binding protein 43	23.4	23.33	23.28	23.16	23.01	23.17	23.31	23.43	23.31	23.26	23.22	23.14	22.64	22.91	23.12	23.26	-0.0601597	-0.119881	-0.237011	-0.38559	-0.22941	-0.0808601	0.0316792	-0.0408497	-0.0819187	-0.16573	-0.666559	-0.395569	-0.18479	-0.0408192
ENSG00000120992	LYPLA1	Acyl-protein thioesterase 1	21.2	21.12	21.04	20.89	20.97	21.08	20.51	20.13	22.12	22.1	22.08	22.04	21.53	21.28	21.31	21.35	-0.0806198	-0.159841	-0.305241	-0.22323	-0.12109	-0.687761	-1.06532	-0.02141	-0.0421696	-0.0788593	-0.591379	-0.83802	-0.81266	-0.76437
ENSG00000121892	PDS5A	Sister chromatid cohesion protein PDS5 homolog A	23.23	23.08	22.94	22.65	23.03	22.95	22.8	22.69	22.81	22.85	22.89	22.98	22.45	22.24	22.21	22.16	-0.14374	-0.287979	-0.577761	-0.20113	-0.28145	-0.43199	-0.53447	0.04142	0.0827103	0.1646	-0.360189	-0.568529	-0.600649	-0.64983
ENSG00000122026	RPL21	60S ribosomal protein L21	24.77	24.94	25.11	25.44	25.01	24.97	24.64	24.38	24.99	25.07	25.16	25.33	25.74	25.67	25.72	25.75	0.172192	0.343191	0.676891	0.242802	0.199181	-0.122809	-0.38888	0.0866489	0.17326	0.347019	0.750099	0.68833	0.732189	0.766668
ENSG00000122406	RPL5	60S ribosomal protein L5	25.72	25.87	26.02	26.31	26.05	25.95	25.82	25.73	26.15	26.24	26.33	26.51	26.52	26.47	26.42	26.38	0.1471	0.29377	0.58337	0.322331	0.224989	0.10038	0.00670052	0.0887604	0.17753	0.35512	0.36195	0.317299	0.26545	0.22916
ENSG00000122565	CBX3	Chromobox protein homolog 3	24.65	24.74	24.83	25.01	24.56	24.46	24.27	24.13	24.44	24.42	24.4	24.36	24.29	24.18	24.18	24.2	0.0912113	0.18227	0.362501	-0.0904789	-0.19277	-0.38571	-0.51951	-0.0171318	-0.0350704	-0.0754204	-0.14319	-0.261581	-0.254991	-0.237572
ENSG00000122642	FKBP9	Peptidyl-prolyl cis-trans isomerase FKBP9	21.17	21.04	20.91	20.64	19.49	19.8	19.83	19.82	20.63	20.5	20.37	20.1	18.93	19.04	19.08	19.1	-0.12809	-0.258369	-0.529638	-1.68194	-1.36832	-1.34101	-1.34952	-0.134001	-0.268091	-0.53764	-1.70377	-1.59398	-1.55659	-1.53861
ENSG00000122692	SMU1	WD40 repeat-containing protein SMU1	22.94	22.79	22.65	22.36	22.48	22.29	22.14	22.03	22.49	22.39	22.3	22.11	21.26	21.38	21.19	21.09	-0.144241	-0.28895	-0.580631	-0.453831	-0.643911	-0.798691	-0.911261	-0.0939999	-0.188019	-0.37627	-1.22205	-1.10149	-1.29738	-1.39911
ENSG00000122787	AKR1D1	3-oxo-5-beta-steroid 4-dehydrogenase	21.96	22.03	22.1	22.23	21.55	21.72	21.49	21.37	21.82	21.9	21.98	22.14	22.22	22.33	22.48	22.6	0.0659714	0.132441	0.268002	-0.411369	-0.238209	-0.47295	-0.590488	0.07864	0.156921	0.312021	0.39575	0.510511	0.66118	0.776911
ENSG00000123146	CD97	CD97 antigen	21.07	21.29	21.51	21.95	21.6	20.97	21.13	21.25	21.47	21.51	21.55	21.64	21.33	21.22	21.22	21.23	0.21784	0.435942	0.87252	0.524801	-0.106909	0.0559711	0.181332	0.0440197	0.0881691	0.177959	-0.14081	-0.24752	-0.24922	-0.23428
ENSG00000124193	SRSF6	Serine/arginine-rich splicing factor 6	23.77	23.72	23.67	23.57	24.08	23.9	23.83	23.8	23.59	23.66	23.73	23.87	24.5	24.49	24.21	24.02	-0.0510101	-0.100901	-0.196791	0.312361	0.1308	0.0646401	0.03092	0.0699711	0.140451	0.279821	0.90406	0.895201	0.618591	0.423021
ENSG00000124383	MPHOSPH10	U3 small nucleolar ribonucleoprotein protein MPP10	21.18	21.08	20.98	20.77	21.31	20.88	20.54	20.3	20.01	20.16	20.31	20.62	20.21	20.05	19.83	19.68	-0.103119	-0.206249	-0.412649	0.12949	-0.30236	-0.641319	-0.88418	0.149059	0.29981	0.60911	0.20236	0.0396004	-0.17577	-0.324881
ENSG00000124614	RPS10	40S ribosomal protein S10	25	25.04	25.08	25.16	24.77	24.85	24.89	24.91	25.04	25.03	25.03	25.03	25.25	25.21	25.06	24.94	0.0392513	0.07868	0.158272	-0.228359	-0.14275	-0.107739	-0.0868893	-0.00185013	-0.00398064	-0.0102901	0.214171	0.175779	0.0258503	-0.0967808
ENSG00000124795	DEK	Protein DEK	23.37	23.4	23.43	23.49	23.39	23.43	23.37	23.32	23.05	23.09	23.12	23.19	23.26	23.11	22.96	22.85	0.030571	0.0596809	0.111351	0.0170116	0.0572605	-0.00156975	-0.0544491	0.0348702	0.0697498	0.13949	0.20619	0.0556507	-0.0941811	-0.206551
ENSG00000124802	EEF1E1	Eukaryotic translation elongation factor 1 epsilon-1	22.16	22.21	22.27	22.37	22.36	22.48	22.31	22.14	22.43	22.35	22.27	22.1	22.3	22.4	22.43	22.44	0.0546799	0.108469	0.21052	0.204679	0.325479	0.148701	-0.0167694	-0.0842094	-0.168259	-0.33609	-0.13677	-0.0307388	-0.00679016	0.00863075
ENSG00000124942	AHNAK	Neuroblast differentiation-associated protein AHNAK	28.55	28.64	28.72	28.89	28.5	28.23	28.09	27.99	29.17	29.18	29.19	29.22	28.89	28.5	28.18	27.96	0.0834389	0.166899	0.333898	-0.0554218	-0.317162	-0.45808	-0.56097	0.0109196	0.0219307	0.0429993	-0.287661	-0.67437	-0.989941	-1.21646
ENSG00000125691	RPL23	60S ribosomal protein L23	25.29	25.21	25.13	24.98	24.71	24.49	24.91	25.22	25.29	25.37	25.46	25.62	25.46	25.47	25.41	25.38	-0.0794201	-0.15806	-0.31032	-0.58346	-0.8001	-0.38369	-0.0707302	0.0845299	0.16864	0.3351	0.17527	0.176949	0.119469	0.0869884
ENSG00000125835	SNRPB	Small nuclear ribonucleoprotein-associated protein	21.89	22	22.12	22.34	22.31	22.38	22.02	21.76	23.42	23.28	23.14	22.86	23.38	23.05	22.86	22.73	0.117941	0.23399	0.453581	0.419951	0.49654	0.130451	-0.12154	-0.13813	-0.27536	-0.5527	-0.0399189	-0.368589	-0.553289	-0.680729
ENSG00000125970	RALY	RNA-binding protein Raly	21.85	22.1	22.35	22.85	22.65	22.65	22.8	22.92	21.04	21.15	21.27	21.48	21.65	22.23	21.69	21.33	0.25046	0.50073	1.00293	0.80636	0.800861	0.94759	1.07323	0.115471	0.229271	0.4447	0.615131	1.19463	0.648031	0.293461
ENSG00000126067	PSMB2	Proteasome subunit beta type-2	23.5	23.42	23.35	23.21	23.06	23.2	23.05	22.98	24.55	24.44	24.33	24.12	23.47	23.52	23.56	23.58	-0.0717106	-0.143139	-0.284559	-0.44129	-0.297209	-0.444981	-0.514521	-0.108791	-0.216921	-0.430441	-1.08223	-1.02571	-0.989481	-0.967442
ENSG00000126261	UBA2	SUMO-activating enzyme subunit 2	23.15	23.14	23.12	23.1	23	22.69	22.18	21.81	23.69	23.64	23.58	23.47	22.86	23.08	23.42	23.67	-0.0138912	-0.0275211	-0.052	-0.154661	-0.460871	-0.974091	-1.34479	-0.0519199	-0.10467	-0.21497	-0.823681	-0.612711	-0.264971	-0.0131512
ENSG00000126602	TRAP1	Heat shock protein 75 kDa, mitochondrial	24.4	24.48	24.56	24.71	24.7	24.67	24.88	25	24.23	24.24	24.24	24.25	24.49	24.3	24.18	24.1	0.0765286	0.15305	0.30571	0.293049	0.270149	0.473518	0.593819	0.00406837	0.00778008	0.0116386	0.259039	0.0679798	-0.0561104	-0.134571
ENSG00000127445	PIN1	Peptidyl-prolyl cis-trans isomerase NIMA-interacting 1	22.97	23.02	23.07	23.18	22.44	21.97	21.48	21.11	23.04	23.08	23.12	23.2	23.14	23.14	23.04	22.96	0.0525989	0.10519	0.21036	-0.522119	-1.00069	-1.48433	-1.85452	0.0393009	0.0788898	0.159651	0.101961	0.10602	0.00805092	-0.0766792
ENSG00000128059	PPAT	Amidophosphoribosyltransferase	20.97	21.07	21.17	21.38	20.7	20.77	21.11	21.39	21.38	21.3	21.22	21.07	20.77	20.68	20.8	20.85	0.10092	0.20118	0.40649	-0.272991	-0.202431	0.14146	0.421749	-0.0792389	-0.158171	-0.31444	-0.611111	-0.69919	-0.58514	-0.528521
ENSG00000128708	HAT1	Histone acetyltransferase type B catalytic subunit	23.17	23.2	23.23	23.3	22.62	21.79	21.11	20.57	23.37	23.27	23.18	22.99	22.41	22.73	22.77	22.85	0.0319004	0.0637989	0.12863	-0.55154	-1.37991	-2.06036	-2.59332	-0.0956192	-0.191299	-0.381451	-0.958839	-0.643009	-0.59927	-0.52351
ENSG00000129084	PSMA1	Proteasome subunit alpha type-1	24.12	24.17	24.22	24.32	24.21	23.83	23.39	23.05	24.01	24.08	24.15	24.3	24.47	24.22	24.2	24.17	0.0510616	0.102611	0.204161	0.0980701	-0.282919	-0.728519	-1.06375	0.0721703	0.144169	0.287291	0.460169	0.2143	0.185299	0.15707
ENSG00000129235	TXNDC17	Thioredoxin domain-containing protein 17	23.26	23.21	23.17	23.08	23.1	23.34	23.04	22.75	23.65	23.6	23.56	23.47	23.21	23.38	23.57	23.71	-0.0457401	-0.0913105	-0.178371	-0.159981	0.0806198	-0.221821	-0.502811	-0.0437698	-0.0877094	-0.17548	-0.435459	-0.264519	-0.0799599	0.0595703
ENSG00000129255	HBEBP2BPA	Mannose-P-dolichol utilization defect 1 protein	21.52	21.38	21.23	20.95	21.33	21.29	21.65	21.96	21.64	21.34	21.03	20.42	20.24	20.24	20.49	20.58	-0.14608	-0.290611	-0.571772	-0.192551	-0.23608	0.124289	0.43833	-0.304291	-0.609791	-1.22631	-1.40431	-1.39945	-1.15383	-1.06173
ENSG00000129351	ILF3	Interleukin enhancer-binding factor 3	24.72	24.83	24.93	25.15	24.54	24.45	24.3	24.18	25.49	25.44	25.39	25.29	24.69	24.64	24.64	24.65	0.108009	0.216339	0.433889	-0.18079	-0.268021	-0.416491	-0.53668	-0.0476303	-0.09548	-0.19199	-0.794041	-0.84576	-0.844671	-0.837511
ENSG00000129515	SNX6	Sorting nexin-6	21.75	21.7	21.65	21.55	21.44	20.8	20.54	20.38	21.99	21.94	21.9	21.81	20.87	21	21.36	21.63	-0.0513802	-0.1028	-0.1992	-0.31374	-0.95023	-1.21666	-1.37629	-0.0427399	-0.0861702	-0.17238	-1.11229	-0.98881	-0.624069	-0.35137
ENSG00000129559	NEDD8	NEDD8	23.98	23.97	23.96	23.93	23.49	23.31	23.1	22.93	23.83	23.74	23.66	23.49	23.41	23.28	23.27	23.27	-0.0116196	-0.0232601	-0.046751	-0.49441	-0.67277	-0.8855	-1.05016	-0.0851803	-0.17067	-0.33985	-0.41256	-0.541639	-0.55612	-0.55608
ENSG00000130726	TRIM28	Transcription intermediary factor 1-beta	25.61	25.68	25.76	25.9	25.83	25.54	25.24	25.02	26.17	26.16	26.15	26.14	26.02	25.9	25.74	25.63	0.0710106	0.142179	0.285339	0.212259	-0.0759697	-0.36945	-0.59063	-0.00753021	-0.0148907	-0.0295505	-0.15012	-0.26745	-0.42272	-0.53965
ENSG00000131467	PSME3	Proteasome activator complex subunit 3	23.81	23.89	23.96	24.11	23.69	22.55	21.84	21.24	23.7	23.72	23.74	23.79	23.67	23.32	22.96	22.68	0.076189	0.151508	0.29604	-0.119221	-1.26036	-1.97673	-2.57481	0.0247402	0.0495205	0.099659	-0.0214005	-0.37488	-0.73929	-1.01978
ENSG00000131469	RPL27	60S ribosomal protein L27	24.83	24.86	24.89	24.97	24.77	24.85	24.89	24.91	25.01	25.04	25.07	25.13	25.22	25.37	25.39	25.38	0.0320682	0.0650692	0.136509	-0.0564404	0.0222187	0.0591488	0.08111	0.0292797	0.058321	0.11512	0.212811	0.36334	0.375881	0.369671
ENSG00000131795	RBM8A	RNA-binding protein 8A	20.19	20.42	20.66	21.12	20.74	20.58	20.01	19.65	21.05	21.01	20.97	20.89	20.98	21.04	21.02	20.99	0.235701	0.470331	0.93145	0.551811	0.387501	-0.175178	-0.539919	-0.0379791	-0.0761604	-0.152241	-0.0690403	-0.00592995	-0.0289898	-0.0579605
ENSG00000132153	DHX30	Putative ATP-dependent RNA helicase DHX30	21.95	21.96	21.97	21.98	21.82	21.78	21.91	22.02	22.32	22.29	22.25	22.18	22.66	22.13	21.87	21.69	0.00967026	0.0176201	0.0218411	-0.13262	-0.170608	-0.0459499	0.0629501	-0.0363407	-0.0718994	-0.142719	0.33449	-0.195589	-0.457939	-0.629299
ENSG00000132300	PTCD3	Pentatricopeptide repeat-containing protein 3, mitochondrial	18.31	18.24	18.15	17.97	18.14	18.21	18.33	18.42	18.24	18.45	18.65	19.06	18.73	18.68	19.09	19.45	-0.0764904	-0.15839	-0.346602	-0.173981	-0.106932	0.0160599	0.105339	0.209059	0.41679	0.825949	0.488119	0.443869	0.856628	1.21543
ENSG00000132341	RAN	GTP-binding nuclear protein Ran	27.35	27.34	27.32	27.28	27.17	27.43	27.52	27.58	27.19	27.2	27.22	27.26	27.58	27.57	27.61	27.66	-0.0193806	-0.0382309	-0.0728016	-0.184351	0.0762196	0.16869	0.22073	0.0178909	0.0356617	0.0692406	0.389971	0.38055	0.427841	0.469511
ENSG00000133706	LARS	Leucine--tRNA ligase, cytoplasmic	24.79	24.81	24.83	24.88	24.44	24.32	24.2	24.11	24.92	24.91	24.9	24.88	24.5	24.64	24.79	24.9	0.0225697	0.0452499	0.0914593	-0.342911	-0.466101	-0.588409	-0.68014	-0.00822067	-0.0164814	-0.032341	-0.41926	-0.273481	-0.12616	-0.0164013
ENSG00000134202	GSTM3	Glutathione S-transferase Mu 3	25.69	25.63	25.57	25.46	25.66	25.91	25.91	25.89	25.63	25.62	25.62	25.61	25.23	25.46	25.57	25.64	-0.0583897	-0.116249	-0.227539	-0.0311298	0.22073	0.222961	0.20027	-0.00587082	-0.0113602	-0.0190716	-0.395811	-0.162602	-0.054821	0.0137787
ENSG00000134717	BTF3L4	Transcription factor BTF3 homolog 4	22.09	22.03	21.97	21.86	21.98	21.68	21.16	20.8	22.18	22.16	22.14	22.1	21.92	21.9	21.92	21.93	-0.0571995	-0.11426	-0.22934	-0.10441	-0.4074	-0.931761	-1.28948	-0.0218906	-0.0433712	-0.0830517	-0.25597	-0.274551	-0.26346	-0.249842
ENSG00000134900	TPP2	Tripeptidyl-peptidase 2	21.5	21.61	21.71	21.92	21.75	21.71	21.69	21.68	22.22	22.16	22.09	21.96	21.46	21.64	21.94	22.17	0.105282	0.210731	0.422201	0.247881	0.213991	0.194481	0.182001	-0.0649605	-0.129881	-0.259541	-0.76062	-0.58539	-0.27783	-0.0517712
ENSG00000134987	WDR36	WD repeat-containing protein 36	22.3	22.27	22.24	22.17	22.17	22.1	22.23	22.35	21.5	21.59	21.68	21.86	22.13	21.93	21.82	21.74	-0.0294113	-0.0598507	-0.127901	-0.128182	-0.195671	-0.0652313	0.0495586	0.0941696	0.18778	0.36911	0.63044	0.434111	0.32136	0.24353
ENSG00000135250	SRPK2	SRSF protein kinase 2	24.41	24.44	24.45	24.48	23.79	24.38	23.77	23.18	23.04	22.98	22.93	22.81	23.29	23.06	23.28	23.38	0.0208511	0.0398216	0.0641403	-0.620958	-0.0351296	-0.647999	-1.23697	-0.0575008	-0.11511	-0.231571	0.254389	0.0224896	0.237639	0.33506
ENSG00000135372	NAT10	N-acetyltransferase 10	22.88	22.74	22.59	22.29	22.91	22.75	23.04	23.31	22.99	23.02	23.05	23.12	22.85	22.77	22.67	22.6	-0.148371	-0.296619	-0.591589	0.0312195	-0.132441	0.154011	0.422871	0.0317993	0.0640182	0.12986	-0.13636	-0.22237	-0.3153	-0.383791
ENSG00000135900	MRPL44	39S ribosomal protein L44, mitochondrial	23.28	23.2	23.11	22.94	23.3	23.41	23.61	23.78	23.08	22.99	22.91	22.74	23.48	23.28	23.17	23.09	-0.08745	-0.174681	-0.347271	0.0161591	0.122469	0.329889	0.5	-0.0836601	-0.166641	-0.331711	0.39892	0.20262	0.0907497	0.0135193
ENSG00000135940	COX5B	Cytochrome c oxidase subunit 5B, mitochondrial	22.18	22.07	21.95	21.73	21.31	21.73	21.89	21.98	21.06	21.23	21.4	21.75	21.23	20.82	20.43	20.13	-0.11302	-0.225351	-0.444271	-0.867571	-0.44907	-0.28496	-0.1973	0.170799	0.34219	0.685419	0.174669	-0.236521	-0.63459	-0.931669
ENSG00000136153	LMO7		22.99	22.88	22.76	22.53	22.91	22.22	22.38	22.38	21.89	22	22.1	22.31	22.26	21.68	21.17	20.8	-0.113378	-0.22703	-0.45369	-0.0811195	-0.769468	-0.60977	-0.609549	0.103649	0.207409	0.41621	0.36569	-0.212631	-0.723391	-1.0954
ENSG00000136193	SCRN1	Secernin-1	21.96	21.79	21.62	21.27	21.2	20.98	20.69	20.48	21.48	21.51	21.55	21.62	20.79	20.96	21.02	21.06	-0.17132	-0.34263	-0.68527	-0.75374	-0.981871	-1.26794	-1.48303	0.0342693	0.0680389	0.1357	-0.68708	-0.524672	-0.460402	-0.420231
ENSG00000136270	TBRG4	Protein TBRG4	22.42	22.47	22.53	22.64	22.94	22.83	23.03	23.14	22.57	22.56	22.54	22.5	22.7	22.46	22.27	22.14	0.0566597	0.113171	0.22389	0.52504	0.418291	0.612301	0.722481	-0.0190792	-0.0381603	-0.0762501	0.124771	-0.11524	-0.300669	-0.432999
ENSG00000136271	DDX56	Probable ATP-dependent RNA helicase DDX56	20.2	20.13	20.07	19.95	19.53	19.93	19.79	19.63	20.47	20.4	20.32	20.18	19.83	19.84	19.73	19.67	-0.0662498	-0.131159	-0.252199	-0.669298	-0.266479	-0.409498	-0.56749	-0.0710392	-0.142069	-0.282478	-0.63394	-0.626879	-0.733709	-0.797079
ENSG00000136279	DBNL	Drebrin-like protein	22.03	22.09	22.16	22.29	22.2	22.23	21.91	21.64	22.18	22.17	22.16	22.13	21.3	21.4	21.68	21.9	0.0625286	0.125629	0.25634	0.166319	0.20145	-0.114531	-0.39045	-0.0119801	-0.0243702	-0.0488987	-0.88349	-0.7813	-0.502029	-0.28331
ENSG00000136527	TRA2B	Transformer-2 protein homolog beta	23.24	23.14	23.03	22.81	23.24	22.89	22.89	22.92	22.82	22.88	22.94	23.05	22.91	23.02	22.65	22.32	-0.10899	-0.218529	-0.43718	-0.00667954	-0.35939	-0.354899	-0.326559	0.0598392	0.118969	0.231619	0.0863495	0.201839	-0.171791	-0.499651
ENSG00000136824	SMC2	Structural maintenance of chromosomes protein 2	23.25	23.24	23.23	23.2	22.88	22.58	22.45	22.36	23.18	23.09	23	22.82	22.7	23.19	23.19	23.16	-0.0149498	-0.0290089	-0.0531387	-0.376259	-0.677149	-0.809709	-0.892599	-0.0919914	-0.183991	-0.364971	-0.480551	0.0102596	0.00860977	-0.0240307
ENSG00000136830	FAM129B	Niban-like protein 1	24.99	24.88	24.78	24.57	24.57	24.57	24.13	23.97	25.26	25.2	25.15	25.03	24.79	24.69	24.75	24.78	-0.10601	-0.21171	-0.42037	-0.41999	-0.419142	-0.8575	-1.02188	-0.0558796	-0.11211	-0.226109	-0.472898	-0.56831	-0.505199	-0.479469
ENSG00000136938	ANP32B	Acidic leucine-rich nuclear phosphoprotein 32 family member B	24.65	24.73	24.8	24.96	24.54	24.45	24.39	24.35	25.07	25.01	24.95	24.83	24.77	24.71	24.68	24.66	0.0769005	0.15415	0.311539	-0.104	-0.196871	-0.254591	-0.29533	-0.0603714	-0.12072	-0.24077	-0.300901	-0.357841	-0.389301	-0.41275
ENSG00000136942	RPL35	60S ribosomal protein L35	25.37	25.39	25.41	25.45	25.5	25.57	25.61	25.64	25.13	25.2	25.27	25.42	25.58	25.53	25.57	25.61	0.0212192	0.0423202	0.0845795	0.13302	0.200769	0.24456	0.27405	0.0715809	0.14324	0.28743	0.45516	0.39888	0.442699	0.48189
ENSG00000137055	PLAA	Phospholipase A-2-activating protein	21.94	21.98	22.02	22.09	21.4	21.16	20.63	20.27	22.26	22.24	22.21	22.16	21.74	21.4	21.6	21.76	0.0399399	0.0792389	0.149529	-0.540381	-0.781941	-1.31456	-1.66846	-0.0277901	-0.0547905	-0.103581	-0.52051	-0.858021	-0.667271	-0.50531
ENSG00000137106	GRHPR	Glyoxylate reductase/hydroxypyruvate reductase	24.13	24.07	24.01	23.9	23.79	23.59	23.23	22.98	23.71	23.76	23.81	23.91	23.45	23.48	23.47	23.45	-0.058279	-0.115879	-0.227091	-0.33412	-0.53677	-0.89959	-1.14871	0.050209	0.100199	0.20146	-0.26008	-0.228371	-0.241671	-0.258291
ENSG00000137154	RPS6	40S ribosomal protein S6	25.85	25.94	26.03	26.21	26.1	26.04	26.1	26.16	26.12	26.23	26.33	26.54	26.35	26.26	26.15	26.07	0.0900097	0.17918	0.354059	0.24309	0.18367	0.249369	0.3095	0.105419	0.21093	0.42206	0.225059	0.13686	0.0300293	-0.0475998
ENSG00000137818	RPLP1	60S acidic ribosomal protein P1	26.01	25.96	25.92	25.82	26.02	25.89	25.61	25.39	26.03	26.12	26.21	26.38	26.24	26.1	25.96	25.85	-0.0466385	-0.0932789	-0.186569	0.007761	-0.120729	-0.39885	-0.623829	0.0864315	0.17292	0.34701	0.20488	0.0669708	-0.0793896	-0.188169
ENSG00000138071	ACTR2	Actin-related protein 2	24.22	24.27	24.33	24.44	24.37	24.49	24.52	24.53	24.45	24.48	24.52	24.6	24.53	24.38	24.38	24.4	0.0553493	0.11088	0.2222	0.149771	0.275869	0.30459	0.315861	0.037611	0.0752315	0.15003	0.0823002	-0.0625191	-0.0638599	-0.0519085
ENSG00000138107	ACTR1A	Alpha-centractin	23.58	23.56	23.54	23.5	23.46	23.11	22.65	22.29	23.84	23.86	23.88	23.91	23.35	23.18	23.1	23.05	-0.0208912	-0.0405102	-0.0727596	-0.11696	-0.462881	-0.926951	-1.28887	0.0155106	0.0306892	0.062479	-0.490271	-0.66704	-0.744739	-0.79513
ENSG00000138119	MYOF	Myoferlin	24.94	24.98	25.02	25.09	25.33	25.26	25.37	25.45	24.97	24.96	24.94	24.91	25.28	24.97	24.76	24.61	0.0370083	0.0738983	0.14592	0.384458	0.316879	0.423309	0.50882	-0.0160713	-0.0314617	-0.0611114	0.301659	0.000219345	-0.210932	-0.361551
ENSG00000138663	COPS4	COP9 signalosome complex subunit 4	23.07	23.23	23.39	23.71	23.42	22.98	22.57	22.27	23.2	23.24	23.27	23.35	22.98	22.74	22.8	22.87	0.162661	0.324301	0.63796	0.351789	-0.0844898	-0.49613	-0.801889	0.0352402	0.0709991	0.147129	-0.22364	-0.458469	-0.405331	-0.33633
ENSG00000138757	G3BP2	Ras GTPase-activating protein-binding protein 2	22.95	23.02	23.1	23.25	22.9	22.3	22.48	22.7	23.64	23.68	23.71	23.79	23.13	23.3	23.09	22.98	0.0781994	0.155868	0.304339	-0.0499401	-0.646471	-0.465061	-0.24292	0.0374908	0.0746307	0.14731	-0.508549	-0.335579	-0.55397	-0.66441
ENSG00000138758	SEPT11	Septin-11	23.39	23.52	23.65	23.89	23.64	23.46	23.8	24.11	23.68	23.74	23.81	23.94	23.71	23.39	23.15	22.97	0.13072	0.259399	0.501839	0.248758	0.0691395	0.403978	0.716	0.0670605	0.134121	0.26824	0.03619	-0.283119	-0.528589	-0.703409
ENSG00000139180	NDUFA9	NADH dehydrogenase [ubiquinone] 1 alpha subcomplex subunit 9, mitochondrial	21.58	21.64	21.7	21.81	21.41	21.71	22.2	22.6	21.09	21.18	21.27	21.45	21.95	21.69	21.49	21.35	0.0581989	0.116299	0.231289	-0.16983	0.127788	0.621368	1.0208	0.0908203	0.181551	0.362631	0.860321	0.597611	0.399301	0.25947
ENSG00000139842	CUL4A	Cullin-4A	22.9	22.82	22.74	22.58	22.77	22.93	22.78	22.65	22.82	22.8	22.77	22.71	22.38	22.47	22.52	22.55	-0.07728	-0.154619	-0.310799	-0.121818	0.0345707	-0.113729	-0.247169	-0.0279198	-0.0563297	-0.11581	-0.442511	-0.350861	-0.304871	-0.274361
ENSG00000139921	TMX1	Thioredoxin-related transmembrane protein 1	22.85	22.75	22.64	22.42	22.53	22.61	22.82	22.99	22.74	22.7	22.67	22.6	23.08	22.89	22.69	22.54	-0.10463	-0.21073	-0.432039	-0.316019	-0.24338	-0.0306702	0.14323	-0.0346108	-0.0682011	-0.133301	0.343939	0.15428	-0.0508518	-0.200731
ENSG00000140575	IQGAP1	Ras GTPase-activating-like protein IQGAP1	27.04	27.09	27.14	27.24	27.12	27.04	26.91	26.82	27.19	27.18	27.17	27.16	26.96	26.84	26.86	26.9	0.0482998	0.0968189	0.193621	0.08074	-0.00766945	-0.13059	-0.220711	-0.00810051	-0.0160809	-0.0305805	-0.229111	-0.35092	-0.32506	-0.29393
ENSG00000140718	FTO	Alpha-ketoglutarate-dependent dioxygenase FTO	21.28	21.22	21.15	21.03	20.3	20.13	19.42	18.93	21.68	21.63	21.58	21.47	20.84	21.06	21.21	21.32	-0.0637608	-0.125471	-0.24762	-0.974781	-1.15401	-1.86332	-2.35457	-0.0527992	-0.10548	-0.208981	-0.8395	-0.61898	-0.470579	-0.365379
ENSG00000140988	RPS2	40S ribosomal protein S2	26	26.06	26.11	26.22	26.29	26.33	26.49	26.6	26.28	26.28	26.27	26.26	26.32	26.47	26.5	26.52	0.0544491	0.10886	0.21719	0.28504	0.32473	0.48877	0.594429	-0.00411987	-0.00861931	-0.0197792	0.0432606	0.186401	0.221941	0.236671
ENSG00000141076	CIRH1A	Cirhin	19.12	19.13	19.15	19.16	19.24	19.29	19.17	19.07	19.26	19.39	19.53	19.8	20.11	19.93	19.88	19.87	0.0138302	0.0260792	0.0391102	0.121689	0.171059	0.0486794	-0.0521698	0.13509	0.270971	0.546391	0.85824	0.675531	0.62738	0.611111
ENSG00000141367	CLTC	Clathrin heavy chain 1	27.86	27.87	27.88	27.9	27.74	27.87	27.92	27.94	28.07	28.03	28	27.92	27.83	27.89	27.96	28	0.00839996	0.0169411	0.0340996	-0.120251	0.00760078	0.0531902	0.0785294	-0.0373306	-0.0746612	-0.1493	-0.243101	-0.1807	-0.114561	-0.0656414
ENSG00000141522	ARHGDIA	Rho GDP-dissociation inhibitor 1	25.69	25.63	25.58	25.48	25.7	25.65	25.56	25.48	26.19	26.13	26.06	25.91	25.77	25.67	25.79	25.9	-0.0544109	-0.108011	-0.210211	0.0128899	-0.0352917	-0.128231	-0.203671	-0.0683003	-0.137501	-0.27988	-0.42832	-0.522791	-0.403891	-0.292971
ENSG00000141543	EIF4A3	Eukaryotic initiation factor 4A-III	23.53	23.6	23.67	23.81	23.62	23.6	23.76	23.91	23.76	23.63	23.51	23.27	23.7	23.79	23.65	23.54	0.0692387	0.138658	0.278229	0.0826397	0.0605393	0.225529	0.373419	-0.12327	-0.246	-0.487579	-0.06217	0.0317497	-0.10471	-0.21365
ENSG00000141985	SH3GL1	Endophilin-A2	21.74	21.73	21.72	21.7	21.95	21.32	20.89	20.58	21.65	21.61	21.56	21.48	21.62	21.27	21.09	20.97	-0.00872993	-0.0183392	-0.0396099	0.211891	-0.413109	-0.850679	-1.1517	-0.0459003	-0.0901699	-0.167631	-0.028141	-0.38221	-0.56386	-0.68046
ENSG00000142507	PSMB6	Proteasome subunit beta type-6	23.9	23.91	23.92	23.94	23.99	23.78	23.57	23.41	23.37	23.34	23.31	23.25	23.33	23.41	23.44	23.44	0.0101509	0.0202999	0.0406113	0.0866413	-0.11828	-0.331039	-0.491989	-0.0288696	-0.0581207	-0.11763	-0.045721	0.0433998	0.0645904	0.0718994
ENSG00000142534	RPS11	40S ribosomal protein S11	25.41	25.44	25.46	25.51	25.55	25.57	25.57	25.56	25.24	25.28	25.32	25.4	25.63	25.63	25.64	25.63	0.0259018	0.0518017	0.10359	0.144251	0.164841	0.159531	0.153681	0.0398789	0.0791702	0.156	0.38969	0.39068	0.394789	0.391659
ENSG00000142676	RPL11	60S ribosomal protein L11	25.05	25.02	25	24.95	25	25.03	25.1	25.16	24.81	24.78	24.75	24.69	24.99	25.13	25.2	25.26	-0.0254803	-0.0509701	-0.10133	-0.0500393	-0.0171699	0.0552597	0.11459	-0.0288105	-0.0573006	-0.1129	0.187429	0.320129	0.39711	0.449699
ENSG00000142937	RPS8	40S ribosomal protein S8	27.04	27.03	27.02	27	27.03	27.04	27.08	27.12	26.86	26.87	26.89	26.92	27.12	27.05	27.04	27.04	-0.01021	-0.0202808	-0.0398712	-0.0148506	-0.00520134	0.0413895	0.0801086	0.0167904	0.0332508	0.0637703	0.258961	0.19363	0.183161	0.178551
ENSG00000142949	PTPRF	Receptor-type tyrosine-protein phosphatase F	20.1	20.66	21.22	22.36	21.51	21.92	21.57	21.23	21.76	21.49	21.22	20.68	20.33	19.86	19.98	20.04	0.560169	1.12148	2.26037	1.40573	1.81993	1.46775	1.12658	-0.269661	-0.539051	-1.07465	-1.42605	-1.89292	-1.77542	-1.71552
ENSG00000143222	UFC1	Ubiquitin-fold modifier-conjugating enzyme 1	22.08	22.03	21.98	21.89	21.93	21.69	21.61	21.56	21.54	21.39	21.25	20.96	20.35	20.59	20.61	20.66	-0.0522003	-0.103149	-0.19813	-0.15604	-0.389589	-0.47641	-0.52577	-0.14455	-0.28903	-0.577249	-1.18651	-0.946291	-0.92371	-0.87554
ENSG00000143321	HDGF	Hepatoma-derived growth factor	25.35	25.33	25.32	25.3	25.38	25.31	25.25	25.22	25.44	25.44	25.45	25.46	25.45	25.29	25.37	25.46	-0.013401	-0.0268497	-0.0502396	0.0368805	-0.0387096	-0.0929909	-0.12706	0.00484848	0.00926971	0.0176582	0.0166283	-0.15011	-0.0646915	0.02001
ENSG00000143569	UBAP2L		22.24	22.21	22.18	22.14	22.15	21.63	21.36	21.18	22.96	22.98	22.99	23.02	22.18	22.02	21.82	21.66	-0.0270901	-0.0534401	-0.10018	-0.0902691	-0.609699	-0.874889	-1.05613	0.0138416	0.0276413	0.0563908	-0.7785	-0.93989	-1.13961	-1.29769
ENSG00000143621	ILF2	Interleukin enhancer-binding factor 2	24.61	24.65	24.7	24.79	24.8	24.64	24.46	24.33	24.61	24.55	24.48	24.35	24.49	24.55	24.2	23.9	0.0467815	0.0935612	0.187111	0.193731	0.033041	-0.144098	-0.278759	-0.0655384	-0.130459	-0.260719	-0.122139	-0.0618687	-0.417519	-0.711739
ENSG00000143742	SRP9	Signal recognition particle 9 kDa protein	22.56	22.7	22.84	23.13	23.36	22.95	22.79	22.69	22.55	22.67	22.79	23.02	23.68	23.65	23.63	23.62	0.138531	0.27849	0.568211	0.80023	0.39662	0.231791	0.13406	0.116711	0.233311	0.46615	1.1292	1.10135	1.08169	1.06696
ENSG00000143815	LBR	Lamin-B receptor	22.68	22.47	22.26	21.84	22.56	22.12	21.81	21.59	21.17	21.44	21.72	22.27	22.17	22	21.86	21.76	-0.206471	-0.4146	-0.840839	-0.11454	-0.560961	-0.87112	-1.09006	0.27245	0.54586	1.09977	0.99831	0.828011	0.68984	0.590759
ENSG00000144524	COPS7B	COP9 signalosome complex subunit 7b	21.83	22.09	22.35	22.86	22.92	23.81	23.55	23.36	22.49	22.63	22.77	23.05	23.5	23.22	23.46	23.71	0.25749	0.514629	1.02254	1.08934	1.97789	1.71251	1.52882	0.137239	0.27524	0.558439	1.00525	0.72084	0.969351	1.21441
ENSG00000145425	RPS3A	40S ribosomal protein S3a	26.67	26.7	26.73	26.81	26.82	26.71	26.71	26.72	26.53	26.58	26.63	26.72	26.77	26.75	26.83	26.89	0.0340805	0.0687218	0.141682	0.15514	0.0410309	0.0420704	0.0554714	0.047739	0.0953293	0.191139	0.23287	0.21735	0.300619	0.36256
ENSG00000145907	G3BP1	Ras GTPase-activating protein-binding protein 1	25.53	25.59	25.66	25.79	25.54	25.42	25.35	25.31	25.58	25.61	25.63	25.68	25.46	25.38	25.43	25.47	0.0641995	0.128481	0.255671	0.0117493	-0.113211	-0.17812	-0.22212	0.0251503	0.0497799	0.0967293	-0.12529	-0.203571	-0.158621	-0.11927
ENSG00000146701	MDH2	Malate dehydrogenase, mitochondrial	26.43	26.44	26.45	26.47	26.41	26.49	26.54	26.57	26.52	26.49	26.46	26.4	26.44	26.41	26.38	26.36	0.0105305	0.0209999	0.0434112	-0.02351	0.061121	0.109631	0.13994	-0.0307503	-0.0613308	-0.122671	-0.082571	-0.115921	-0.14279	-0.1623
ENSG00000146963	LUC7L2	Putative RNA-binding protein Luc7-like 2	23.75	23.82	23.88	24.02	24.12	23.96	23.74	23.57	23.89	23.95	24.01	24.13	24.26	24.22	24.11	24.02	0.0677395	0.13522	0.26816	0.369381	0.2153	-0.00700951	-0.18191	0.0594311	0.11866	0.23798	0.371641	0.33049	0.22049	0.13081
ENSG00000147164	SNX12	Sorting nexin-12	22.42	22.47	22.51	22.6	21.92	21.89	21.66	21.51	22.39	22.41	22.43	22.48	21.7	21.71	21.74	21.76	0.0449886	0.0897388	0.177639	-0.50172	-0.53376	-0.76717	-0.9133	0.0217495	0.0444393	0.0966396	-0.688011	-0.672331	-0.646111	-0.623861
ENSG00000147403	RPL10	60S ribosomal protein L10	24.6	24.78	24.97	25.32	25.08	24.88	24.76	24.67	25.37	25.45	25.54	25.7	25.77	25.81	25.85	25.88	0.182871	0.365131	0.72257	0.482651	0.276911	0.153631	0.0674114	0.0836601	0.167271	0.334049	0.394541	0.442671	0.4788	0.506041
ENSG00000147604	RPL7	60S ribosomal protein L7	26.9	26.89	26.87	26.85	26.77	26.89	26.9	26.9	26.73	26.76	26.78	26.83	26.91	26.98	26.99	26.98	-0.0141106	-0.0276299	-0.0501614	-0.12784	-0.00740051	0.00222015	-0.00214005	0.0257988	0.051569	0.102709	0.17939	0.25153	0.254068	0.25144
ENSG00000148229	POLE3	DNA polymerase epsilon subunit 3	21.84	21.68	21.52	21.2	20.87	20.19	20.23	20.09	21.5	21.52	21.54	21.58	21.03	21.08	21.15	21.19	-0.160549	-0.320929	-0.63888	-0.967289	-1.64544	-1.60658	-1.74892	0.0198898	0.0397797	0.0855789	-0.472	-0.41955	-0.351911	-0.304851
ENSG00000148334	PTGES2	Prostaglandin E synthase 2	22.22	22.32	22.43	22.62	22.7	22.5	22.71	22.9	22.17	22.19	22.22	22.28	22.75	22.51	22.28	22.11	0.103569	0.205879	0.404579	0.4825	0.2845	0.487959	0.68193	0.029541	0.0594807	0.118	0.581131	0.344919	0.11595	-0.0529804
ENSG00000148843	PDCD11	Protein RRP5 homolog	20.76	21.08	21.39	22.03	22.56	22.35	22.24	22.18	21.14	21.21	21.27	21.41	21.3	20.98	20.6	20.32	0.31777	0.63493	1.26621	1.80517	1.58648	1.48273	1.42121	0.0665207	0.133051	0.266192	0.155022	-0.165709	-0.54377	-0.818958
ENSG00000149136	SSRP1	FACT complex subunit SSRP1	24.04	24.05	24.05	24.07	24.14	23.97	24.11	24.25	24.01	24.04	24.08	24.15	24.11	23.87	23.67	23.52	0.00804138	0.01544	0.0293102	0.09968	-0.0719089	0.0721111	0.21384	0.0355892	0.0714683	0.142559	0.10133	-0.133661	-0.33601	-0.485281
ENSG00000149357	LAMTOR1	Ragulator complex protein LAMTOR1	21.34	21.11	20.88	20.42	20.46	19.95	19.98	20.04	21.1	20.97	20.85	20.6	19.69	20.17	19.84	19.51	-0.229469	-0.459709	-0.92256	-0.879469	-1.3893	-1.36605	-1.3001	-0.124729	-0.249559	-0.50272	-1.40439	-0.924379	-1.26289	-1.59333
ENSG00000149485	FADS1	Fatty acid desaturase 1	19.63	19.53	19.43	19.21	18.55	18.84	19.42	19.88	19.05	18.92	18.78	18.51	19.22	18.73	18.07	17.6	-0.0997295	-0.202099	-0.42128	-1.08008	-0.792969	-0.212099	0.247621	-0.13719	-0.274271	-0.548019	0.160681	-0.32312	-0.98319	-1.45307
ENSG00000149806	FAU	40S ribosomal protein S30	23.73	23.73	23.74	23.75	23.31	23.44	23.18	22.95	23.7	23.72	23.74	23.78	23.55	23.43	23.22	23.05	0.00454903	0.00973892	0.0240593	-0.42181	-0.293692	-0.553551	-0.7794	0.0188084	0.037899	0.0784092	-0.146181	-0.267101	-0.48069	-0.653372
ENSG00000150093	ITGB1	Integrin beta-1	25	24.76	24.52	24.04	23.89	23.99	24.28	24.51	24.96	24.83	24.7	24.44	24.21	24.13	24.06	24.02	-0.24111	-0.48151	-0.96015	-1.10815	-1.00776	-0.714621	-0.490459	-0.129171	-0.257752	-0.51292	-0.749991	-0.829971	-0.893801	-0.93721
ENSG00000150995	ITPR1	Inositol 1,4,5-trisphosphate receptor type 1	22.95	22.92	22.9	22.86	23.26	23.14	23.24	23.29	22.2	22.17	22.13	22.05	22.64	22.57	22.48	22.42	-0.02038	-0.0404205	-0.0816689	0.3116	0.19187	0.297211	0.341091	-0.0381603	-0.0763207	-0.15258	0.43642	0.36104	0.276979	0.217039
ENSG00000153187	HNRNPU	Heterogeneous nuclear ribonucleoprotein U	27.76	27.81	27.86	27.96	27.84	27.87	27.89	27.89	27.79	27.79	27.79	27.78	27.89	28.08	28.02	27.96	0.0482197	0.0963402	0.19231	0.0739002	0.106461	0.120501	0.128641	0.000629425	0.000818253	-0.00156021	0.107479	0.29661	0.238628	0.179399
ENSG00000154473	BUB3	Mitotic checkpoint protein BUB3	23.7	23.67	23.63	23.56	23.4	23.28	23.3	23.32	23.75	23.75	23.75	23.74	23.13	23.2	22.99	22.79	-0.0354099	-0.0709896	-0.144249	-0.303478	-0.417608	-0.400959	-0.377029	-0.00226021	-0.00449181	-0.00909042	-0.617262	-0.548342	-0.762791	-0.95553
ENSG00000154719	MRPL39	39S ribosomal protein L39, mitochondrial	19.07	19.2	19.32	19.57	19.1	19.56	19.75	19.87	19.32	19.4	19.48	19.64	19.41	18.8	17.99	17.36	0.125351	0.249981	0.499611	0.0279293	0.4883	0.676611	0.79159	0.0820503	0.163509	0.321791	0.0977306	-0.51829	-1.3302	-1.96133
ENSG00000155506	LARP1	La-related protein 1	23.04	23.1	23.16	23.27	22.74	22.81	22.67	22.54	23.13	23.15	23.16	23.2	22.31	22.43	22.63	22.78	0.0591698	0.11767	0.230459	-0.297371	-0.2307	-0.370121	-0.49542	0.0155602	0.0314102	0.0671501	-0.817219	-0.704229	-0.50079	-0.34786
ENSG00000156026	MCU	Calcium uniporter protein, mitochondrial	21.32	21.4	21.47	21.62	21.8	21.56	21.36	21.21	20.27	20.33	20.4	20.53	21.52	21.29	21.09	20.94	0.0769787	0.153439	0.302938	0.47917	0.237639	0.0397797	-0.108341	0.0660915	0.132172	0.262402	1.25829	1.02162	0.821941	0.675322
ENSG00000156467	UQCRB	Cytochrome b-c1 complex subunit 7	21.66	21.62	21.57	21.5	21.47	21.49	21.81	22.09	21.15	21.13	21.12	21.09	21.78	21.54	21.15	20.88	-0.04393	-0.0865994	-0.162319	-0.18535	-0.17079	0.153391	0.430391	-0.0147209	-0.0283108	-0.0524597	0.6301	0.399481	0.000600815	-0.264339
ENSG00000158941	KIAA1967	DBIRD complex subunit KIAA1967	22.86	22.93	23	23.15	22.65	22.61	22.21	22.02	23.4	23.33	23.25	23.11	22.62	22.77	22.82	22.85	0.0726605	0.145679	0.2932	-0.20369	-0.243931	-0.647909	-0.838949	-0.0724907	-0.14485	-0.28887	-0.78079	-0.62874	-0.57991	-0.552929
ENSG00000159131	GART	Trifunctional purine biosynthetic protein adenosine-3	25.3	25.24	25.18	25.05	24.98	25.06	25.12	25.17	25.3	25.3	25.3	25.31	25.17	25.29	25.32	25.34	-0.0628109	-0.125629	-0.251249	-0.320789	-0.24354	-0.17844	-0.1299	0.00115967	0.00234985	0.00521088	-0.12742	-0.0155487	0.0216198	0.0410309
ENSG00000159352	PSMD4	26S proteasome non-ATPase regulatory subunit 4	23.33	23.42	23.51	23.7	23.39	23.34	23.16	23.01	23.51	23.52	23.54	23.57	23.6	23.36	23.55	23.7	0.0925903	0.18569	0.37468	0.0623302	0.0101585	-0.16762	-0.316721	0.0147285	0.0296402	0.0629196	0.0890789	-0.144791	0.04496	0.195389
ENSG00000160200	CBS	Cystathionine beta-synthase	22.55	22.56	22.57	22.58	22.48	22.29	22.06	21.88	22.54	22.61	22.68	22.82	22.08	22.12	22.22	22.3	0.00677109	0.0134716	0.0267315	-0.0703487	-0.263609	-0.498468	-0.679199	0.070261	0.14052	0.28104	-0.45397	-0.41737	-0.31785	-0.2409
ENSG00000160201	U2AF1	Splicing factor U2AF 35 kDa subunit	23.12	23.15	23.18	23.25	23.06	23.02	23.31	23.55	23.45	23.45	23.45	23.46	23.34	23.86	23.6	23.46	0.0318508	0.06427	0.13125	-0.0633507	-0.0981293	0.18577	0.434429	0.00168037	0.00414085	0.0127602	-0.109789	0.412241	0.15387	0.0137501
ENSG00000160211	G6PD	Glucose-6-phosphate 1-dehydrogenase	27.29	27.29	27.29	27.29	27.03	27.02	26.77	26.61	26.96	26.99	27.02	27.09	26.88	26.93	26.98	27.02	0.00213051	0.00426102	0.00844002	-0.25557	-0.26804	-0.520069	-0.67676	0.0340309	0.0680504	0.135641	-0.0725498	-0.0318699	0.0213108	0.0626011
ENSG00000160808	MYL3	Myosin light chain 3	23.08	23.27	23.47	23.86	23.33	23.09	23.01	22.97	23.61	23.72	23.83	24.07	24.05	23.62	23.58	23.6	0.196661	0.394211	0.78614	0.253571	0.0151501	-0.0644093	-0.112209	0.108952	0.219501	0.45322	0.43363	0.00286102	-0.0330601	-0.0132885
ENSG00000161057	PSMC2	26S protease regulatory subunit 7	23.75	23.64	23.53	23.32	23.22	23.05	22.85	22.7	23.95	23.94	23.93	23.92	23.66	23.81	23.92	24	-0.10951	-0.21802	-0.42942	-0.53363	-0.706381	-0.90525	-1.05376	-0.00662041	-0.0131607	-0.0253906	-0.282961	-0.13586	-0.023571	0.0576897
ENSG00000161533	ACOX1	Peroxisomal acyl-coenzyme A oxidase 1	18.49	18.7	18.92	19.34	19.47	19.35	19.18	19.05	20.31	20.19	20.08	19.83	20.31	20.42	20.26	20.12	0.212141	0.42466	0.8479	0.97537	0.86455	0.69408	0.558701	-0.113331	-0.22834	-0.473391	4.96e-05	0.109549	-0.0460911	-0.187271
ENSG00000161970	RPL26	60S ribosomal protein L26	24.98	25.05	25.13	25.28	25.35	25.29	25.3	25.33	24.67	24.81	24.95	25.24	25.29	25.53	25.35	25.31	0.0744896	0.148989	0.29801	0.375109	0.30896	0.325479	0.34786	0.142469	0.285429	0.57295	0.62351	0.86396	0.679319	0.64399
ENSG00000162244	RPL29	60S ribosomal protein L29	24.95	24.77	24.6	24.26	24.69	24.6	24.77	24.93	24.48	24.45	24.43	24.37	24.66	24.42	24.15	23.94	-0.175569	-0.349299	-0.68643	-0.25535	-0.34837	-0.172279	-0.011219	-0.0268898	-0.0541611	-0.107811	0.183661	-0.0580692	-0.33292	-0.541651
ENSG00000162368	CMPK1	UMP-CMP kinase	23.49	23.64	23.78	24.07	23.99	23.82	23.63	23.48	23.67	23.73	23.79	23.9	23.39	23.52	23.56	23.58	0.144861	0.28937	0.57531	0.49955	0.325491	0.13545	-0.00864029	0.0577793	0.115339	0.23032	-0.284	-0.155981	-0.11657	-0.0971813
ENSG00000162521	RBBP4	Histone-binding protein RBBP4	24.69	24.6	24.51	24.33	24.12	24.11	24.09	24.08	24.6	24.61	24.62	24.65	24.32	24.17	23.92	23.72	-0.0904198	-0.18123	-0.36598	-0.575319	-0.58296	-0.600201	-0.613899	0.0122299	0.0253105	0.0568294	-0.276079	-0.425909	-0.678709	-0.879879
ENSG00000163382	APOA1BP	NAD(P)H-hydrate epimerase	21.03	21.13	21.22	21.42	20.87	21.07	21.18	21.25	21.53	21.6	21.66	21.8	21.06	21.5	22.11	22.58	0.0960407	0.19338	0.393249	-0.16046	0.0400505	0.14819	0.220911	0.065979	0.132109	0.26812	-0.476051	-0.0287399	0.573469	1.04597
ENSG00000163399	ATP1A1	Sodium/potassium-transporting ATPase subunit alpha-1	24.24	24.33	24.42	24.59	24.54	24.67	24.82	24.94	24.4	24.4	24.4	24.41	24.44	24.39	24.37	24.36	0.0900707	0.17944	0.35256	0.30813	0.438711	0.58618	0.6999	0.00267029	0.00528908	0.00985909	0.04426	-0.00621986	-0.028841	-0.0405407
ENSG00000163466	ARPC2	Actin-related protein 2/3 complex subunit 2	23.08	23.14	23.2	23.32	23.46	23.51	23.03	22.7	23.5	23.41	23.33	23.16	23.1	22.72	23.14	23.36	0.0604801	0.12138	0.242559	0.383061	0.436859	-0.0432606	-0.37318	-0.0849514	-0.169682	-0.33831	-0.40147	-0.77634	-0.354341	-0.135031
ENSG00000163636	PSMD6	26S proteasome non-ATPase regulatory subunit 6	22.93	22.98	23.03	23.13	23.2	22.96	22.88	22.83	23.3	23.21	23.13	22.96	22.84	23.01	23.07	23.11	0.04706	0.0948296	0.196899	0.269169	0.0283794	-0.0556908	-0.10075	-0.0838299	-0.167839	-0.333879	-0.46028	-0.284159	-0.22393	-0.18833
ENSG00000163931	TKT	Transketolase	29.61	29.53	29.45	29.3	29.46	29.34	29.26	29.22	29.42	29.41	29.41	29.41	29.35	29.41	29.46	29.5	-0.0783787	-0.156189	-0.308189	-0.147348	-0.269649	-0.342668	-0.386059	-0.00222969	-0.00436974	-0.00752068	-0.060751	-0.00391006	0.046629	0.0838795
ENSG00000164346	NSA2	Ribosome biogenesis protein NSA2 homolog	21.02	20.6	20.18	19.34	19.42	19.04	18.75	18.55	20.58	20.48	20.38	20.18	19.71	19.25	19.08	18.99	-0.41987	-0.841209	-1.68152	-1.60044	-1.98848	-2.27049	-2.47265	-0.0980701	-0.19709	-0.401121	-0.86919	-1.32854	-1.49529	-1.58772
ENSG00000164828	UNC84A	SUN domain-containing protein 1	20.11	20.39	20.66	21.22	20.83	20.82	20.73	20.65	20.33	20.3	20.27	20.21	20.54	20.33	19.81	19.43	0.280119	0.559059	1.10987	0.722319	0.710018	0.62068	0.547918	-0.0300007	-0.0590305	-0.11776	0.214899	-0.00181961	-0.515051	-0.89584
ENSG00000164916	FOXK1	Forkhead box protein K1	21.36	21.46	21.56	21.75	21.36	21.36	20.77	20.41	20.51	20.57	20.63	20.77	20.15	20.13	20.03	19.94	0.0978508	0.195631	0.39126	-0.00428009	0.001791	-0.58651	-0.94558	0.0606098	0.122551	0.25634	-0.36101	-0.378099	-0.48176	-0.56572
ENSG00000164985	PSIP1	PC4 and SFRS1-interacting protein	24.69	24.72	24.75	24.8	24.88	24.48	24.42	24.4	24.09	24.23	24.37	24.65	24.37	24.02	23.59	23.27	0.0305004	0.0599213	0.112082	0.18712	-0.211449	-0.275219	-0.289148	0.141779	0.283449	0.565378	0.27977	-0.07234	-0.49514	-0.814581
ENSG00000165119	HNRNPK	Heterogeneous nuclear ribonucleoprotein K	27.6	27.62	27.65	27.7	27.74	27.64	27.57	27.52	27.83	27.77	27.71	27.59	27.51	27.55	27.52	27.5	0.0263786	0.052639	0.10404	0.14134	0.0414791	-0.0273705	-0.0762806	-0.0590992	-0.118439	-0.239038	-0.321058	-0.278938	-0.302609	-0.324018
ENSG00000165271	NOL6	Nucleolar protein 6	22.56	22.44	22.33	22.1	22.5	22.51	22.65	22.77	21.87	22.01	22.16	22.45	21.89	21.91	21.79	21.71	-0.11488	-0.23023	-0.461041	-0.0600605	-0.0478401	0.0958786	0.2157	0.142691	0.28611	0.57723	0.0203514	0.0401001	-0.0848789	-0.158958
ENSG00000165609	NUDT5	ADP-sugar pyrophosphatase	23.98	23.95	23.91	23.84	23.57	23.68	23.52	23.38	24.33	24.25	24.17	24.02	24.07	24.14	24.24	24.32	-0.0381203	-0.0757809	-0.14674	-0.41687	-0.30652	-0.46751	-0.6061	-0.0775089	-0.154669	-0.30702	-0.253241	-0.189869	-0.0863495	-0.00588989
ENSG00000165629	ATP5C1	ATP synthase subunit gamma, mitochondrial	23.09	23.25	23.41	23.74	23.97	24.11	24.47	24.76	23.26	23.29	23.32	23.39	24.02	23.9	23.63	23.42	0.1605	0.3216	0.646278	0.87855	1.01962	1.38013	1.66255	0.0322704	0.064991	0.129671	0.76597	0.644859	0.36949	0.164909
ENSG00000165688	PMPCA	Mitochondrial-processing peptidase subunit alpha	21.13	21.15	21.16	21.19	21.33	20.98	20.59	20.3	21.13	21.29	21.45	21.77	21.7	21.03	20.57	20.19	0.0132008	0.0266094	0.0562897	0.195959	-0.155319	-0.54106	-0.832531	0.164202	0.32736	0.646381	0.56925	-0.0944385	-0.55727	-0.93474
ENSG00000165733	BMS1	Ribosome biogenesis protein BMS1 homolog	22.03	21.84	21.64	21.25	21.55	20.88	20.22	19.72	21	20.97	20.93	20.86	21.29	20.79	20.47	20.26	-0.19454	-0.38901	-0.77763	-0.48139	-1.1485	-1.81289	-2.3109	-0.0364494	-0.0727291	-0.14745	0.287731	-0.21826	-0.530689	-0.747259
ENSG00000165916	PSMC3	26S protease regulatory subunit 6A	23.61	23.69	23.78	23.95	23.67	23.58	23.37	23.22	24.29	24.23	24.17	24.06	23.79	23.84	23.91	23.97	0.0854893	0.170651	0.33758	0.0636692	-0.0272999	-0.23682	-0.39135	-0.0571899	-0.114821	-0.23206	-0.501629	-0.44474	-0.375151	-0.323
ENSG00000167283	ATP5L	ATP synthase subunit g, mitochondrial	24.21	24.22	24.23	24.25	24.24	24.27	24.53	24.74	23.13	23.13	23.13	23.14	23.62	23.66	23.62	23.58	0.013691	0.0262909	0.0460815	0.0287914	0.0664616	0.320091	0.532412	0.0012188	0.00300026	0.00938034	0.486599	0.533791	0.492149	0.45466
ENSG00000167461	RAB8A	Ras-related protein Rab-8A	21.85	21.91	21.96	22.07	21.79	21.68	22.04	22.24	20.63	20.71	20.79	20.96	21.62	21.18	21.07	21.03	0.0549202	0.109671	0.21821	-0.0615883	-0.17338	0.18609	0.38916	0.0787602	0.15893	0.326721	0.98539	0.54989	0.438891	0.391691
ENSG00000167815	PRDX2	Peroxiredoxin-2	25.6	25.56	25.52	25.44	25.35	25.55	25.57	25.57	25.66	25.61	25.57	25.49	25.58	25.61	25.73	25.82	-0.0419006	-0.0833607	-0.16252	-0.246759	-0.05159	-0.0298901	-0.0273895	-0.0421906	-0.0844612	-0.169651	-0.0789108	-0.0433712	0.0695591	0.161829
ENSG00000167863	ATP5H	ATP synthase subunit d, mitochondrial	24.38	24.43	24.49	24.59	24.84	24.74	24.93	25.1	23.89	23.97	24.05	24.21	24.78	24.67	24.55	24.47	0.0515289	0.103279	0.205969	0.459971	0.353239	0.547659	0.714729	0.0818405	0.16407	0.32663	0.89477	0.77964	0.666271	0.58255
ENSG00000168291	PDHB	Pyruvate dehydrogenase E1 component subunit beta, mitochondrial	23.5	23.7	23.9	24.3	24.3	24.18	24.25	24.28	23.44	23.48	23.52	23.6	24.28	23.86	23.64	23.49	0.200489	0.4009	0.801029	0.794119	0.680689	0.750879	0.777828	0.0396004	0.0798702	0.159599	0.842569	0.420759	0.198589	0.0493088
ENSG00000168393	DTYMK	Thymidylate kinase	22.7	22.58	22.46	22.22	22.39	22.16	22.07	22.02	22.78	22.77	22.76	22.74	22.14	22.18	22.22	22.25	-0.11838	-0.236769	-0.473669	-0.30792	-0.537569	-0.622389	-0.67082	-0.00984001	-0.0198994	-0.0370789	-0.63751	-0.60479	-0.5606	-0.528519
ENSG00000169045	HNRNPH1	Heterogeneous nuclear ribonucleoprotein H	26.27	26.28	26.29	26.31	26.24	26.26	26.4	26.51	26.6	26.56	26.52	26.43	26.68	26.55	26.58	26.61	0.0104904	0.0209713	0.04179	-0.0292988	-0.00277901	0.134411	0.248711	-0.0408897	-0.0824108	-0.16857	0.0835705	-0.0427799	-0.0188503	0.0153599
ENSG00000169100	SLC25A6	ADP/ATP translocase 3	26.25	26.41	26.58	26.89	27.04	26.88	27.14	27.38	26.07	26.16	26.25	26.44	27.02	26.91	26.82	26.77	0.162229	0.323399	0.639629	0.78611	0.62949	0.890419	1.12889	0.0912991	0.18259	0.365089	0.94829	0.83827	0.752409	0.695049
ENSG00000169627	BOLA2	BolA-like protein 2	23.39	23.28	23.17	22.96	22.78	22.92	23.04	23.14	23.66	23.64	23.61	23.57	23.38	23.43	23.45	23.47	-0.107481	-0.21484	-0.42597	-0.6056	-0.469061	-0.343401	-0.248421	-0.02211	-0.0442104	-0.0884304	-0.27735	-0.23324	-0.208059	-0.191399
ENSG00000169727	GPS1	COP9 signalosome complex subunit 1	22.1	22.13	22.16	22.21	21.96	21.71	21.46	21.28	21.96	21.83	21.7	21.43	21.72	21.65	21.68	21.69	0.0280399	0.0559692	0.11055	-0.14245	-0.398191	-0.642851	-0.82432	-0.12948	-0.26025	-0.528462	-0.239142	-0.306631	-0.281	-0.272381
ENSG00000169764	UGP2	UTP--glucose-1-phosphate uridylyltransferase	22.47	22.24	22.01	21.54	21.61	21.61	21.76	21.89	22.38	22.43	22.48	22.57	22.12	22.3	22.46	22.58	-0.2318	-0.46406	-0.930319	-0.859388	-0.86619	-0.71706	-0.588509	0.0503292	0.10004	0.195931	-0.257379	-0.0714397	0.0868092	0.203751
ENSG00000170027	YWHAG	14-3-3 protein gamma	24.91	24.85	24.79	24.67	25	25.01	24.97	24.94	24.74	24.7	24.66	24.58	24.67	24.89	25.02	25.11	-0.0584202	-0.117621	-0.240461	0.0934296	0.0984688	0.0642395	0.0336494	-0.0415802	-0.0833607	-0.16534	-0.0729694	0.147369	0.27759	0.363659
ENSG00000170144	HNRNPA3	Heterogeneous nuclear ribonucleoprotein A3	24.41	24.69	24.97	25.53	25.32	25.45	25.59	25.69	25.31	25.31	25.3	25.28	25.56	25.65	25.46	25.32	0.28005	0.56016	1.12062	0.91745	1.03793	1.17893	1.28551	-0.00767136	-0.0152912	-0.0328503	0.241869	0.339249	0.149988	0.010149
ENSG00000170445	HARS	Histidine--tRNA ligase, cytoplasmic	23.92	23.89	23.85	23.79	23.68	23.3	22.94	22.67	23.86	23.87	23.87	23.87	23.42	23.6	23.6	23.58	-0.0332604	-0.0666199	-0.133379	-0.23909	-0.619579	-0.980459	-1.24823	0.00245857	0.00462914	0.00791931	-0.442581	-0.265051	-0.263401	-0.28084
ENSG00000170759	KIF5B	Kinesin-1 heavy chain	24.24	24.27	24.3	24.37	24.06	23.78	23.45	23.2	24.42	24.4	24.38	24.35	23.78	23.7	23.69	23.68	0.0334206	0.0672493	0.138229	-0.17515	-0.457359	-0.789061	-1.03995	-0.0154114	-0.0309811	-0.0605698	-0.638432	-0.719671	-0.7281	-0.733021
ENSG00000170876	TMEM43	Transmembrane protein 43	23.05	23.09	23.13	23.21	23.42	23.45	23.62	23.76	22.58	22.61	22.65	22.73	23.23	23.12	22.9	22.74	0.0429783	0.0850201	0.16321	0.36969	0.401838	0.571699	0.71373	0.0373096	0.0757408	0.15423	0.65876	0.54797	0.328461	0.167641
ENSG00000170889	RPS9	40S ribosomal protein S9	25.57	25.68	25.79	26.02	26.07	25.96	25.94	25.94	25.78	25.77	25.77	25.76	26.23	26.25	26.32	26.37	0.11347	0.227009	0.4529	0.507069	0.39118	0.37496	0.372089	-0.00346947	-0.00741959	-0.0176907	0.450819	0.47114	0.545549	0.595711
ENSG00000171490	RSL1D1	Ribosomal L1 domain-containing protein 1	24.78	24.86	24.95	25.11	25.25	25.04	25.06	25.09	24.84	24.87	24.91	24.98	25.27	24.95	24.76	24.63	0.08881	0.1756	0.33832	0.47447	0.260439	0.27965	0.313419	0.0351296	0.0710106	0.14399	0.43516	0.11367	-0.0747604	-0.204239
ENSG00000171497	PPID	Peptidyl-prolyl cis-trans isomerase D	20.87	20.81	20.74	20.6	21.34	20.73	20.37	20.13	20.83	20.76	20.68	20.52	20.09	20.36	20.29	20.22	-0.0669002	-0.13438	-0.26947	0.46748	-0.14562	-0.505779	-0.741131	-0.0736485	-0.1493	-0.309978	-0.744539	-0.47724	-0.538469	-0.614649
ENSG00000171530	TBCA	Tubulin-specific chaperone A	25.2	25.22	25.24	25.28	25.01	25.05	24.9	24.82	25.21	25.22	25.24	25.26	25.34	25.23	25.15	25.1	0.0191498	0.0382404	0.0770493	-0.195061	-0.148849	-0.29859	-0.383141	0.0141506	0.0275688	0.0547504	0.133841	0.0181389	-0.0561295	-0.1117
ENSG00000171858	RPS21	40S ribosomal protein S21	23.78	23.94	24.1	24.42	24.56	24.41	24.36	24.33	24.67	24.73	24.79	24.91	24.8	24.7	24.71	24.72	0.16103	0.32184	0.64118	0.77339	0.62538	0.57506	0.54608	0.060421	0.120642	0.24139	0.12998	0.0323505	0.0448513	0.05723
ENSG00000171863	RPS7	40S ribosomal protein S7	25.54	25.53	25.53	25.53	25.62	25.75	25.76	25.79	25.74	25.8	25.85	25.97	25.88	25.91	25.88	25.85	-0.000761032	-0.00152016	-0.00315094	0.0809498	0.21633	0.229439	0.253059	0.0555496	0.111311	0.224091	0.137381	0.17244	0.13899	0.10747
ENSG00000172053	QARS	Glutamine--tRNA ligase	24.66	24.68	24.7	24.73	24.1	24.07	24.01	23.96	24.82	24.76	24.7	24.58	24.2	24.39	24.45	24.51	0.0184612	0.0370998	0.0744915	-0.56423	-0.586769	-0.6467	-0.696749	-0.0599804	-0.119961	-0.24003	-0.619911	-0.429581	-0.371121	-0.30858
ENSG00000172115	CYCS	Cytochrome c	22.43	22.08	21.72	21.03	21.58	22.12	21.8	21.48	22.51	22.36	22.2	21.89	22.01	22.15	21.96	21.82	-0.358559	-0.71443	-1.40961	-0.85319	-0.31925	-0.630579	-0.953579	-0.153381	-0.30739	-0.618752	-0.500011	-0.36087	-0.55032	-0.689201
ENSG00000172270	BSG	Basigin	24.75	24.73	24.72	24.7	24.52	24.8	25.21	25.53	25.06	25.02	24.97	24.88	25.45	25.33	25.4	25.46	-0.0143299	-0.0272789	-0.0474186	-0.223599	0.0466614	0.459091	0.77964	-0.0467701	-0.0932293	-0.186159	0.382521	0.26927	0.33272	0.39855
ENSG00000172531	PPP1CA	Serine/threonine-protein phosphatase PP1-alpha catalytic subunit	24.57	24.57	24.57	24.57	24.28	24.44	24.38	24.31	24.72	24.74	24.75	24.78	24.97	24.81	24.69	24.6	0.00115967	0.00203896	0.000879288	-0.28776	-0.126871	-0.18906	-0.25979	0.0128097	0.0259895	0.05196	0.24107	0.0885391	-0.033411	-0.12253
ENSG00000172809	RPL38	60S ribosomal protein L38	24.71	24.78	24.85	24.99	24.9	24.96	25.03	25.08	24.33	24.38	24.42	24.5	24.86	24.77	24.78	24.78	0.070509	0.14118	0.28212	0.18833	0.2539	0.317589	0.36478	0.04105	0.0819302	0.161589	0.526859	0.43948	0.440929	0.450859
ENSG00000173457	PPP1R14B	Protein phosphatase 1 regulatory subunit 14B	22.05	22.03	22.02	22.01	22.13	21.96	22	22.05	23.44	23.34	23.23	23.02	22.49	22.32	22.63	22.79	-0.0138302	-0.0258007	-0.0380897	0.0846691	-0.0925007	-0.0487709	0.00462914	-0.10655	-0.212971	-0.423851	-0.952751	-1.11876	-0.815081	-0.652
ENSG00000173465	SSSCA1	Sjoegren syndrome/scleroderma autoantigen 1	21.32	21.21	21.11	20.9	21.03	20.5	19.91	19.46	21.14	21.11	21.09	21.04	20.87	21.02	21.34	21.58	-0.10874	-0.2167	-0.424511	-0.294891	-0.820791	-1.41672	-1.8642	-0.0248108	-0.049921	-0.0994415	-0.270771	-0.11763	0.200418	0.44207
ENSG00000173674	EIF1AX	Eukaryotic translation initiation factor 1A, X-chromosomal	21.71	21.9	22.08	22.46	21.92	22.31	22.52	22.66	22.21	22.3	22.4	22.59	23.03	22.76	22.71	22.69	0.185659	0.3722	0.750269	0.20676	0.597109	0.80756	0.9482	0.0938892	0.187578	0.379509	0.823259	0.55122	0.498669	0.478279
ENSG00000173692	PSMD1	26S proteasome non-ATPase regulatory subunit 1	23.87	23.92	23.98	24.1	23.63	23.85	23.83	23.8	24.29	24.29	24.29	24.3	23.91	23.98	24.01	24.03	0.0575695	0.115131	0.231371	-0.236359	-0.0203094	-0.0365696	-0.0658798	0.001791	0.00346947	0.00634956	-0.378479	-0.313669	-0.278	-0.255829
ENSG00000174437	ATP2A2	Sarcoplasmic/endoplasmic reticulum calcium ATPase 2	23.02	23.14	23.26	23.5	23.48	23.55	23.78	23.94	22.9	22.92	22.94	22.98	23.57	23.52	23.48	23.45	0.121151	0.24229	0.48229	0.455551	0.531382	0.762281	0.918901	0.0202293	0.0406189	0.0820885	0.670969	0.623869	0.582949	0.55341
ENSG00000174607	UGT8	2-hydroxyacylsphingosine 1-beta-galactosyltransferase	20.2	20.19	20.18	20.16	20.65	19.81	20	20.06	19.1	19.22	19.33	19.56	18.78	19.21	19.25	19.26	-0.00548935	-0.0123501	-0.035429	0.45257	-0.39053	-0.19537	-0.137468	0.11447	0.230019	0.46191	-0.32716	0.110619	0.14958	0.1621
ENSG00000174748	RPL15	60S ribosomal protein L15	25.79	25.81	25.84	25.88	25.93	25.89	25.97	26.04	25.56	25.55	25.54	25.52	25.91	25.95	25.96	25.96	0.0256596	0.05056	0.0953808	0.141611	0.10549	0.179821	0.24785	-0.00834846	-0.0166988	-0.0333996	0.352982	0.398521	0.40595	0.40801
ENSG00000175166	PSMD2	26S proteasome non-ATPase regulatory subunit 2	24.44	24.46	24.48	24.52	24.02	24.09	24.23	24.35	25.03	24.97	24.9	24.77	24.12	24.12	24.17	24.19	0.0211601	0.0420914	0.0814514	-0.412128	-0.345758	-0.200789	-0.0854492	-0.06394	-0.128012	-0.25675	-0.90979	-0.9095	-0.859381	-0.840591
ENSG00000175416	CLTB	Clathrin light chain B	21.71	21.33	20.95	20.2	20.4	20.69	20.03	19.68	20.86	20.69	20.51	20.15	20.29	20.26	20	19.79	-0.379721	-0.75955	-1.5189	-1.31848	-1.02593	-1.67907	-2.03445	-0.177872	-0.356651	-0.714691	-0.57839	-0.608341	-0.865711	-1.07788
ENSG00000175792	RUVBL1	RuvB-like 1	24.57	24.54	24.51	24.46	24.51	24.69	24.51	24.37	24.42	24.43	24.45	24.47	24.3	24.43	24.48	24.51	-0.0271397	-0.0540886	-0.10643	-0.0574894	0.12035	-0.0543995	-0.198269	0.0126114	0.02454	0.0445709	-0.118568	0.00629997	0.05863	0.0928917
ENSG00000175793	SFN	14-3-3 protein sigma	25.52	25.46	25.39	25.27	24.96	25.04	25.15	25.24	25.18	25.14	25.09	25	24.56	24.44	24.39	24.34	-0.0617504	-0.12352	-0.24725	-0.557791	-0.476021	-0.367519	-0.281839	-0.045929	-0.0914097	-0.17758	-0.624239	-0.737869	-0.795019	-0.83741
ENSG00000176393	RNPEP	Aminopeptidase B	23.41	23.35	23.3	23.18	23.15	22.65	22.57	22.44	23.61	23.55	23.49	23.38	22.93	22.94	22.98	23.01	-0.0575295	-0.114901	-0.228991	-0.26124	-0.76103	-0.84502	-0.96718	-0.0584106	-0.116751	-0.23321	-0.681461	-0.66991	-0.631901	-0.601681
ENSG00000176986	SEC24C	Protein transport protein Sec24C	21.75	21.7	21.65	21.56	21.47	21.4	21.38	21.36	21.44	21.43	21.42	21.39	20.75	20.91	20.98	21.05	-0.0466709	-0.0933895	-0.1875	-0.279579	-0.34396	-0.370239	-0.38633	-0.0136814	-0.0272713	-0.0539799	-0.688831	-0.53334	-0.458801	-0.391272
ENSG00000177600	RPLP2	60S acidic ribosomal protein P2	27.08	27.08	27.08	27.08	27.05	27.09	26.95	26.83	27.15	27.12	27.09	27.03	26.93	26.9	26.83	26.77	-0.00195885	-0.00384903	-0.00584984	-0.0284996	0.00345993	-0.130579	-0.248739	-0.0299892	-0.0599003	-0.118601	-0.216829	-0.242371	-0.31382	-0.37187
ENSG00000177885	GRB2	Growth factor receptor-bound protein 2	22	21.91	21.83	21.68	21.08	20.86	20.58	20.37	21.43	21.26	21.09	20.76	20.4	20.53	20.8	21.02	-0.0809898	-0.161079	-0.31951	-0.918039	-1.1352	-1.41579	-1.6257	-0.16999	-0.339121	-0.670471	-1.02173	-0.898821	-0.624981	-0.405932
ENSG00000177954	RPS27	40S ribosomal protein S27	24.57	24.66	24.75	24.92	24.84	24.94	25.02	25.07	25	25.02	25.03	25.07	24.94	24.91	25.07	25.21	0.0902309	0.17971	0.3552	0.274721	0.3731	0.446991	0.505571	0.014101	0.0286808	0.0611916	-0.0598087	-0.0948181	0.0666218	0.204701
ENSG00000178952	TUFM	Elongation factor Tu, mitochondrial	25.4	25.46	25.51	25.63	25.69	25.84	26.05	26.22	25.54	25.6	25.66	25.78	26.01	26.14	26.02	25.91	0.0559483	0.112188	0.225809	0.29323	0.436089	0.65135	0.817678	0.0592804	0.118591	0.234911	0.47088	0.599711	0.477322	0.366011
ENSG00000179091	CYC1	Cytochrome c1, heme protein, mitochondrial	24.42	24.48	24.54	24.67	24.46	24.11	24.33	24.53	24	24.06	24.12	24.24	23.51	23.56	23.41	23.3	0.064291	0.127701	0.249981	0.0425301	-0.310429	-0.0867691	0.110661	0.0602703	0.12108	0.242519	-0.48943	-0.433441	-0.58761	-0.69694
ENSG00000179115	FARSA	Phenylalanine--tRNA ligase alpha subunit	21.88	22.1	22.33	22.79	22.08	22.3	22.4	22.48	22.65	22.72	22.79	22.94	22.46	22.59	22.69	22.77	0.22723	0.455051	0.912701	0.205952	0.418781	0.527271	0.60622	0.0728397	0.14559	0.290451	-0.192499	-0.0547295	0.0432396	0.12108
ENSG00000179218	CALR	Calreticulin	26.46	26.53	26.6	26.73	26.72	27.17	27.61	27.94	26.63	26.63	26.63	26.64	27.29	27.56	27.73	27.85	0.0695705	0.13838	0.269171	0.257019	0.708731	1.1463	1.47548	0.00267029	0.00527	0.00979996	0.655392	0.930712	1.10173	1.21974
ENSG00000179950	PUF60	Poly(U)-binding-splicing factor PUF60	23.72	23.73	23.74	23.77	23.73	23.65	23.61	23.58	23.83	23.81	23.78	23.74	23.66	23.46	23.23	23.07	0.0114899	0.0231094	0.0465584	0.00871849	-0.0671101	-0.106941	-0.143141	-0.0224896	-0.0450802	-0.0917492	-0.172239	-0.36838	-0.596081	-0.762171
ENSG00000180900	SCRIB	Protein scribble homolog	20.76	20.74	20.71	20.66	21.36	20.57	19.8	19.23	21.24	21.24	21.24	21.24	20.89	20.52	20.11	19.8	-0.0244217	-0.0494499	-0.102121	0.59371	-0.19306	-0.96039	-1.53201	0	0	0	-0.353849	-0.72687	-1.13622	-1.44724
ENSG00000180957	PITPNB	Phosphatidylinositol transfer protein beta isoform	21.72	21.67	21.61	21.49	22.01	21.41	21.03	20.78	22.09	22.01	21.93	21.78	21.14	21.31	21.42	21.5	-0.0567207	-0.114571	-0.232021	0.289629	-0.30937	-0.691591	-0.94874	-0.0783291	-0.156771	-0.31078	-0.95178	-0.780729	-0.67123	-0.58865
ENSG00000180992	MRPL14	39S ribosomal protein L14, mitochondrial	20.03	20.03	20.03	20.03	20.29	19.94	20.18	20.43	19.64	19.71	19.77	19.91	20.56	20.36	20.27	20.2	0.00301933	0.00515938	0.00385094	0.264	-0.0884304	0.155581	0.40304	0.0668602	0.133381	0.26548	0.922281	0.719721	0.624991	0.558081
ENSG00000181163	NPM1	Nucleophosmin	27.42	27.53	27.63	27.83	27.45	27.5	27.64	27.76	27.9	28.05	28.21	28.51	28.53	28.53	28.2	28	0.10318	0.20623	0.408091	0.0285015	0.0759106	0.219061	0.338301	0.152819	0.305939	0.61257	0.633049	0.62657	0.2997	0.0987701
ENSG00000182307	C8orf33	UPF0488 protein C8orf33	20.53	20.64	20.75	20.96	21.05	20.41	19.72	19.2	20.88	20.99	21.11	21.33	20.44	20.75	21.02	21.21	0.10759	0.215109	0.429829	0.514839	-0.11993	-0.81389	-1.3326	0.1103	0.22052	0.44059	-0.44833	-0.130941	0.13534	0.32983
ENSG00000183207	RUVBL2	RuvB-like 2	23.15	23.13	23.11	23.07	23.16	23.16	22.81	22.67	22.93	22.94	22.95	22.98	22.66	22.83	22.86	22.87	-0.0212002	-0.0421314	-0.0830612	0.00714874	0.00699997	-0.345921	-0.47827	0.0120907	0.0236206	0.04673	-0.269999	-0.103239	-0.0704899	-0.0572701
ENSG00000183431	SF3A3	Splicing factor 3A subunit 3	23.77	23.56	23.36	22.96	23.28	23.14	23.04	22.97	23.79	23.74	23.68	23.57	23.2	23.37	23.53	23.66	-0.200951	-0.40147	-0.80072	-0.480791	-0.624161	-0.72673	-0.796501	-0.0539398	-0.107781	-0.21557	-0.5928	-0.425081	-0.257441	-0.13171
ENSG00000185608	MRPL40	39S ribosomal protein L40, mitochondrial	19.82	19.75	19.69	19.55	19.78	19.87	19.74	19.62	19.73	19.71	19.68	19.62	20.4	20.3	20.34	20.39	-0.0672302	-0.13393	-0.26923	-0.0408401	0.0454998	-0.0819893	-0.20319	-0.0273991	-0.0544701	-0.11145	0.661551	0.566921	0.609791	0.65094
ENSG00000185651	UBE2L3	Ubiquitin-conjugating enzyme E2 L3	24.34	24.31	24.28	24.22	24.14	23.89	23.64	23.46	24.83	24.78	24.72	24.61	23.85	23.82	23.95	24.06	-0.0303803	-0.0605297	-0.12096	-0.20228	-0.446371	-0.69363	-0.878611	-0.0566597	-0.11301	-0.22443	-0.979071	-1.01729	-0.887501	-0.769671
ENSG00000185896	LAMP1	Lysosome-associated membrane glycoprotein 1	22.28	22.36	22.44	22.6	22.75	22.5	22.49	22.52	22.87	22.89	22.91	22.95	22.55	22.71	22.83	22.91	0.0813217	0.162041	0.320911	0.469881	0.217072	0.208521	0.236811	0.0179996	0.0366497	0.0766602	-0.322269	-0.157879	-0.0427895	0.039381
ENSG00000186298	PPP1CC	Serine/threonine-protein phosphatase PP1-gamma catalytic subunit	20.74	20.59	20.45	20.15	20.46	19.83	18.93	18.23	20.03	20.11	20.18	20.33	19.79	19.21	18.63	18.19	-0.143688	-0.28858	-0.58762	-0.277538	-0.906889	-1.8073	-2.51214	0.0722504	0.14452	0.292641	-0.2477	-0.821871	-1.40496	-1.8431
ENSG00000186468	RPS23	40S ribosomal protein S23	24.56	24.5	24.43	24.31	24.5	24.59	24.74	24.85	24.8	24.84	24.88	24.97	24.85	24.9	24.89	24.88	-0.0662899	-0.131069	-0.25276	-0.0597401	0.0279102	0.172741	0.28442	0.0426598	0.0853291	0.17079	0.0532494	0.10718	0.0962887	0.0873299
ENSG00000187514	PTMA	Prothymosin alpha	26.47	26.3	26.12	25.77	26.01	25.6	25.99	26.31	24.76	24.69	24.62	24.48	24.88	24.45	24.47	24.49	-0.175289	-0.35137	-0.708649	-0.46311	-0.87476	-0.48328	-0.16695	-0.0702305	-0.140741	-0.277962	0.1278	-0.303942	-0.288471	-0.265861
ENSG00000188021	UBQLN2	Ubiquilin-2	22.24	22.13	22.02	21.79	22.17	21.71	21.33	21.04	21.74	21.59	21.44	21.13	21.09	20.75	20.74	20.75	-0.112131	-0.22467	-0.453112	-0.0718918	-0.529501	-0.913071	-1.20148	-0.15012	-0.30105	-0.605381	-0.645189	-0.99091	-0.99818	-0.985371
ENSG00000188643	S100A16	Protein S100-A16	21.13	21.05	20.98	20.81	20.86	20.44	20.39	20.39	19.15	19.37	19.59	20.02	19.51	19.19	19.24	19.29	-0.0763092	-0.15423	-0.318621	-0.266079	-0.68541	-0.7419	-0.744471	0.22068	0.440409	0.87294	0.355499	0.0402889	0.0877094	0.14292
ENSG00000188846	RPL14	60S ribosomal protein L14	25.25	25.22	25.18	25.11	25.5	25.65	25.52	25.4	25.19	25.31	25.43	25.67	25.61	25.54	25.58	25.63	-0.0325394	-0.0658092	-0.1355	0.25104	0.40346	0.2722	0.15037	0.122679	0.245029	0.48831	0.422129	0.35194	0.399559	0.447849
ENSG00000189306	RRP7A	Ribosomal RNA-processing protein 7 homolog A	19.65	19.5	19.36	19.07	19.53	19.32	19.03	18.84	19.17	19.15	19.12	19.08	19.18	19.04	18.82	18.65	-0.140499	-0.283119	-0.573269	-0.118889	-0.327478	-0.61545	-0.801109	-0.0233097	-0.046629	-0.0931988	0.0129909	-0.125809	-0.353809	-0.516609
ENSG00000196262	PPIA	Peptidyl-prolyl cis-trans isomerase A	29.45	29.44	29.42	29.39	29.39	29.44	29.2	28.98	29.46	29.5	29.54	29.61	29.62	29.57	29.69	29.81	-0.0177708	-0.0345802	-0.0629101	-0.0629292	-0.016079	-0.25955	-0.475531	0.0391102	0.0780296	0.15407	0.16069	0.10886	0.235241	0.349159
ENSG00000196531	NACA	Nascent polypeptide-associated complex subunit alpha	24.08	24.06	24.03	23.99	23.6	23.6	23.28	23.16	24.51	24.47	24.42	24.33	24.29	24.51	24.71	24.86	-0.0227108	-0.0451202	-0.0877495	-0.48099	-0.481531	-0.797091	-0.91542	-0.0458603	-0.0920811	-0.18412	-0.22192	-0.0088501	0.196838	0.35013
ENSG00000196924	FLNA	Filamin-A	30.81	30.86	30.91	31.01	30.97	30.75	30.62	30.53	30.48	30.53	30.58	30.68	30.67	30.26	30.06	29.93	0.00904083	0.0180607	0.0359001	0.0451698	-0.278679	-0.44914	-0.575369	0.0498295	0.0997105	0.198379	0.13727	-0.14797	-0.32848	-0.452221
ENSG00000197498	RPF2	Ribosome production factor 2 homolog	20.46	20.24	20.02	19.59	20.56	19.88	20.12	20.39	20.4	20.46	20.53	20.66	20.85	20.81	20.53	20.38	-0.21674	-0.43466	-0.86503	0.10577	-0.57741	-0.33868	-0.0652504	0.0650387	0.130459	0.26215	0.450939	0.408539	0.129879	-0.0213413
ENSG00000197956	S100A6	Protein S100-A6	27.4	27.23	27.05	26.7	27.15	26.37	25.58	24.99	26.45	26.57	26.69	26.93	26.48	26.34	26.17	26.03	-0.174589	-0.349359	-0.700001	-0.25366	-1.03587	-1.82085	-2.40958	0.12174	0.24296	0.4846	0.0308094	-0.111361	-0.280189	-0.42082
ENSG00000197958	RPL12	60S ribosomal protein L12	26.13	26.12	26.12	26.1	26.51	26.46	26.4	26.36	26.35	26.35	26.36	26.37	26.55	26.49	26.42	26.37	-0.00625992	-0.0125198	-0.0250015	0.377939	0.32799	0.275108	0.2353	0.00459862	0.00919914	0.0184097	0.19656	0.137449	0.0737095	0.0254097
ENSG00000198034	RPS4X	40S ribosomal protein S4, X isoform	25.95	26.01	26.06	26.18	26.16	26.24	26.35	26.43	26.23	26.24	26.25	26.28	26.45	26.46	26.43	26.41	0.0592098	0.118399	0.236559	0.214819	0.295439	0.403059	0.4867	0.01091	0.0219097	0.0437985	0.22163	0.228319	0.198149	0.172878
ENSG00000198492	YTHDF2	YTH domain family protein 2	22.04	21.95	21.86	21.69	21.93	21.49	21.07	20.76	20.76	20.78	20.8	20.85	21.39	21.06	21.01	20.93	-0.0861797	-0.172369	-0.34552	-0.103539	-0.54805	-0.96382	-1.27104	0.0225601	0.0456295	0.0971107	0.63715	0.3071	0.25643	0.176781
ENSG00000198612	COPS8	COP9 signalosome complex subunit 8	23.04	22.99	22.94	22.84	22.65	22.54	22.3	22.1	23.09	23.08	23.08	23.08	22.71	22.51	22.58	22.66	-0.0504494	-0.100679	-0.19693	-0.39172	-0.49477	-0.7398	-0.935631	-0.00459862	-0.00823975	-0.00959015	-0.38241	-0.576729	-0.509499	-0.430319
ENSG00000198755	RPL10A	60S ribosomal protein L10a	25.73	25.74	25.75	25.78	25.81	25.56	25.44	25.33	26.21	26.23	26.26	26.31	26.48	26.5	26.52	26.53	0.013031	0.0261307	0.0503597	0.08568	-0.172939	-0.289789	-0.39958	0.0258999	0.0518303	0.103781	0.27697	0.29821	0.313881	0.326141
ENSG00000198898	CAPZA2	F-actin-capping protein subunit alpha-2	23.55	23.55	23.54	23.55	23.52	23.49	23.24	23.04	23.66	23.7	23.75	23.84	23.59	23.34	23.06	22.86	-0.00276947	-0.00480843	-0.00311852	-0.0284786	-0.0585098	-0.30653	-0.514198	0.0448494	0.0900192	0.18232	-0.0706615	-0.312592	-0.59688	-0.800711
ENSG00000198900	TOP1	DNA topoisomerase 1	23.64	23.67	23.7	23.77	23.88	23.82	23.84	23.87	23.32	23.39	23.47	23.62	23.68	23.58	23.42	23.3	0.0334587	0.0664291	0.127199	0.245008	0.180248	0.204208	0.229069	0.0731907	0.147039	0.295509	0.3591	0.257469	0.09585	-0.0259895
ENSG00000203667	COX20	Cytochrome c oxidase protein 20 homolog	20.01	20.43	20.86	21.68	21.17	20.39	20.5	20.67	20.29	20.44	20.6	20.91	20.83	20.92	20.65	20.44	0.42374	0.844839	1.66772	1.15882	0.382219	0.4912	0.6623	0.15448	0.308411	0.619141	0.54302	0.628851	0.361101	0.146292
ENSG00000204628	GNB2L1	Guanine nucleotide-binding protein subunit beta-2-like 1	26.4	26.48	26.55	26.71	26.55	26.45	26.42	26.38	26.57	26.56	26.55	26.53	26.53	26.55	26.49	26.43	0.0759811	0.151991	0.3043	0.15081	0.0491409	0.0134697	-0.0225391	-0.0115891	-0.022789	-0.0425396	-0.0438805	-0.0244103	-0.0868206	-0.140369
ENSG00000205339	IPO7	Importin-7	25.27	25.27	25.27	25.27	25.06	25.35	25.24	25.12	25.92	25.86	25.8	25.68	25.33	25.42	25.45	25.46	0.000680924	0.00167084	0.00408936	-0.20846	0.0764198	-0.0285206	-0.146759	-0.0597897	-0.119469	-0.238279	-0.584549	-0.501379	-0.470419	-0.454599
ENSG00000211456	SACM1L	Phosphatidylinositide phosphatase SAC1	19.9	19.98	20.06	20.21	19.92	19.77	20.11	20.39	20.12	20.08	20.04	19.96	19.98	19.84	19.55	19.33	0.0771904	0.15381	0.308371	0.0171413	-0.134619	0.205332	0.485361	-0.0402889	-0.0808697	-0.163019	-0.145001	-0.282879	-0.56604	-0.7885
ENSG00000213639	PPP1CB	Serine/threonine-protein phosphatase PP1-beta catalytic subunit	23.34	23.31	23.28	23.22	22.98	22.91	23.04	23.15	23.11	23.28	23.45	23.79	23.24	23.34	23.27	23.2	-0.030941	-0.0611496	-0.11639	-0.354771	-0.428211	-0.301321	-0.18458	0.168449	0.336889	0.673778	0.126869	0.22646	0.160059	0.0921402
ENSG00000213741	RPS29	40S ribosomal protein S29	22.55	22.76	22.97	23.39	22.76	22.95	23.12	23.24	23.21	23.29	23.37	23.53	23.1	22.97	22.84	22.74	0.214609	0.42804	0.846569	0.21772	0.40255	0.57259	0.698999	0.0774994	0.15559	0.31699	-0.110251	-0.23682	-0.371201	-0.47328
ENSG00000233927	RPS28	40S ribosomal protein S28	23.79	23.86	23.93	24.07	23.92	24.24	23.94	23.8	23.69	23.87	24.06	24.43	24.23	24.08	24.23	24.35	0.0682716	0.136492	0.273771	0.12261	0.45026	0.1427	0.00156021	0.1854	0.37055	0.73871	0.543899	0.39394	0.541441	0.661501
ENSG00000240972	MIF	Macrophage migration inhibitory factor	26.08	26.05	26.03	25.99	25.87	25.92	25.83	25.76	26.25	26.27	26.3	26.34	26.34	26.41	26.61	26.78	-0.0241299	-0.0476093	-0.0898991	-0.210449	-0.16143	-0.244249	-0.3207	0.0207806	0.0413303	0.0819111	0.0890617	0.153511	0.356501	0.522751
ENSG00000241343	RPL36A	60S ribosomal protein L36a	23.57	23.55	23.52	23.48	23.3	23.2	22.85	22.61	23.18	23.18	23.19	23.2	23.6	23.37	23.21	23.09	-0.0246792	-0.049139	-0.0931492	-0.276159	-0.370729	-0.720329	-0.959629	0.00626946	0.0113811	0.0193596	0.42277	0.19496	0.0344105	-0.0859699
ENSG00000241837	ATP5O	ATP synthase subunit O, mitochondrial	24.94	25.01	25.08	25.22	25.39	25.29	25.54	25.76	24.61	24.74	24.87	25.13	25.24	25.1	25.05	25.02	0.0705185	0.140919	0.2799	0.449099	0.35577	0.60166	0.82272	0.12866	0.258009	0.51589	0.62545	0.484579	0.43722	0.408668
ENSG00000242372	EIF6	Eukaryotic translation initiation factor 6	23.49	23.42	23.35	23.22	23.28	23.41	23.19	22.99	23.66	23.64	23.61	23.56	23.2	23.3	23.5	23.65	-0.0685501	-0.136631	-0.27286	-0.20974	-0.0764904	-0.298161	-0.500141	-0.0274887	-0.0546493	-0.105549	-0.466959	-0.36746	-0.16613	-0.0158901
ENSG00000242485	MRPL20	39S ribosomal protein L20, mitochondrial	19.38	19.31	19.23	19.09	19.39	19.32	19.68	19.89	18.43	18.54	18.65	18.86	18.96	18.8	18.5	18.27	-0.0726585	-0.145988	-0.2925	0.0134602	-0.0596485	0.300331	0.507132	0.112598	0.22373	0.4338	0.530449	0.3699	0.0680695	-0.15937
ENSG00000249915	PDCD6	Programmed cell death protein 6	24.1	24.17	24.24	24.39	24.05	23.78	23.59	23.45	24.31	24.22	24.13	23.94	23.43	23.19	23.14	23.13	0.0731907	0.14662	0.291841	-0.0483589	-0.31266	-0.50713	-0.64781	-0.0906391	-0.18269	-0.373459	-0.883629	-1.12612	-1.16807	-1.18487
ENSG00000257727	CNPY2	Protein canopy homolog 2	22.63	22.63	22.64	22.65	22.59	22.57	22.58	22.59	22.67	22.74	22.81	22.95	22.79	22.63	22.83	23.01	0.0055809	0.0111809	0.0225506	-0.0375404	-0.0569401	-0.0496807	-0.0403995	0.0713596	0.14282	0.283531	0.12324	-0.0437203	0.155651	0.344511
